# Supplementary material for: Factors affecting HPV infection in U.S. and Beijing females: A modeling study
Source: Front Public Health. 2022 Dec 14;10:1052210. doi: 10.3389/fpubh.2022.1052210 (PMC9794849; doi:10.3389/fpubh.2022.1052210)
Supplement: Supplementary file 2 [file Table_2.XLSX]

## Sheet: modelbest_results
model_formula	number_of_variables	C_index	%95_CI_lower	%95_CI_higher	NRI_Categorical	%95_CI_lower	%95_CI_higher	p-value	NRI_Continuous	%95_CI_lower	%95_CI_higher	p-value	IDI	%95_CI_lower	%95_CI_higher	p-value
Roche.HPV.linear.array.summary.result~Age+Race+Education.Adults+Marital.status+Annual.family.income+Smoker+Drinking+How.many.vaginal.deliveries+How.old.when.first.had.sex+Male.sex.partners.lifetime+HPV.vaccine+Ever.told.by.MD.you.had.HPV	12	0.741741905830245	0.740520134085179	0.742963677575311	0.0398	0.0041	0.0755	0.02897	0.1494	0.0509	0.2479	0.00296	0.0086	0.0041	0.0131	0.00018
Roche.HPV.linear.array.summary.result~Age+Race+Education.Adults+Marital.status+Annual.family.income+Smoker+Drinking+How.many.vaginal.deliveries+Male.sex.partners.lifetime+HPV.vaccine+Ever.told.by.MD.you.had.HPV	11	0.741081386864833	0.739858542610612	0.742304231119054	0.0231	-0.013	0.0593	0.20981	0.1422	0.0437	0.2407	0.00465	0.0081	0.0037	0.0125	0.00028
Roche.HPV.linear.array.summary.result~Age+Race+Education.Adults+Marital.status+Smoker+Drinking+How.many.vaginal.deliveries+How.old.when.first.had.sex+Male.sex.partners.lifetime+HPV.vaccine+Ever.told.by.MD.you.had.HPV	11	0.741058083884301	0.739834177325619	0.742281990442984	0.0476	0.0145	0.0806	0.00481	0.16	0.0619	0.2582	0.0014	0.007	0.003	0.011	0.0006
Roche.HPV.linear.array.summary.result~Age+Race+Education.Adults+Marital.status+Annual.family.income+Smoker+Drinking+How.many.vaginal.deliveries+How.old.when.first.had.sex+Male.sex.partners.lifetime+Ever.told.by.MD.you.had.HPV	11	0.740917462450059	0.739693408907796	0.742141515992322	0.0491	0.014	0.0842	0.00611	0.128	0.0294	0.2266	0.01091	0.0077	0.0034	0.0119	0.00044
Roche.HPV.linear.array.summary.result~Age+Race+Education.Adults+Marital.status+Annual.family.income+Smoker+Drinking+How.many.vaginal.deliveries+Male.sex.partners.lifetime+Ever.told.by.MD.you.had.HPV	10	0.740258550586753	0.739033344391548	0.741483756781958	0.0311	-0.0039	0.0661	0.08167	0.1056	0.007	0.2043	0.03578	0.0072	0.003	0.0113	0.00069
Roche.HPV.linear.array.summary.result~Age+Race+Education.Adults+Marital.status+Smoker+Drinking+How.many.vaginal.deliveries+Male.sex.partners.lifetime+HPV.vaccine+Ever.told.by.MD.you.had.HPV	10	0.740207926870426	0.738982743398088	0.741433110342763	0.0325	0.0001	0.0649	0.04937	0.1284	0.0304	0.2265	0.01023	0.0065	0.0026	0.0103	0.00096
Roche.HPV.linear.array.summary.result~Age+Race+Education.Adults+Marital.status+Smoker+Drinking+How.many.vaginal.deliveries+How.old.when.first.had.sex+Male.sex.partners.lifetime+Ever.told.by.MD.you.had.HPV	10	0.740100251029349	0.738873719628362	0.741326782430336	0.0376	0.005	0.0701	0.02364	0.1532	0.0552	0.2512	0.00218	0.0061	0.0024	0.0099	0.00134
Roche.HPV.linear.array.summary.result~Age+Race+Education.Adults+Marital.status+Annual.family.income+Smoker+Drinking+How.old.when.first.had.sex+Male.sex.partners.lifetime+HPV.vaccine+Ever.told.by.MD.you.had.HPV	11	0.73985195375403	0.738626567107771	0.741077340400289	0.036	0	0.0721	0.04974	0.1457	0.0472	0.2442	0.00376	0.0059	0.001	0.0109	0.01838
Roche.HPV.linear.array.summary.result~Age+Race+Education.Adults+Marital.status+Smoker+Drinking+How.old.when.first.had.sex+Male.sex.partners.lifetime+HPV.vaccine+Ever.told.by.MD.you.had.HPV	10	0.73964624468451	0.738420139025796	0.740872350343224	0.0486	0.0151	0.0821	0.00444	0.1094	0.0108	0.208	0.02972	0.0044	-0.0001	0.0088	0.05666
Roche.HPV.linear.array.summary.result~Age+Race+Education.Adults+Marital.status+Annual.family.income+Drinking+How.many.vaginal.deliveries+How.old.when.first.had.sex+Male.sex.partners.lifetime+HPV.vaccine+Ever.told.by.MD.you.had.HPV	11	0.73956910378344	0.73834305544571	0.74079515212117	0.0255	-0.0141	0.0651	0.20625	0.099	0.0003	0.1976	0.04935	0.0058	0	0.0116	0.05196
Roche.HPV.linear.array.summary.result~Age+Race+Education.Adults+Marital.status+Annual.family.income+Smoker+Drinking+Male.sex.partners.lifetime+HPV.vaccine+Ever.told.by.MD.you.had.HPV	10	0.739243665607051	0.738016917925773	0.740470413288328	0.0328	-0.0022	0.0678	0.06609	0.1409	0.0424	0.2395	0.00506	0.0056	0.0008	0.0105	0.02228
Roche.HPV.linear.array.summary.result~Age+Race+Education.Adults+Marital.status+Smoker+Drinking+How.many.vaginal.deliveries+Male.sex.partners.lifetime+Ever.told.by.MD.you.had.HPV	9	0.739221166177572	0.737993006311503	0.740449326043641	0.0316	-0.0012	0.0645	0.05902	0.1395	0.0419	0.2372	0.00511	0.0056	0.002	0.0092	0.00218
Roche.HPV.linear.array.summary.result~Age+Race+Education.Adults+Marital.status+Annual.family.income+Drinking+How.many.vaginal.deliveries+Male.sex.partners.lifetime+HPV.vaccine+Ever.told.by.MD.you.had.HPV	10	0.739111079683337	0.737884799504672	0.740337359862001	0.0352	-0.0048	0.0752	0.08441	0.0989	0.0002	0.1976	0.04946	0.005	-0.0007	0.0108	0.08822
Roche.HPV.linear.array.summary.result~Age+Race+Education.Adults+Marital.status+Smoker+Drinking+Male.sex.partners.lifetime+HPV.vaccine+Ever.told.by.MD.you.had.HPV	9	0.738870014367493	0.737642154245009	0.740097874489977	0.0362	0.0033	0.0691	0.03099	0.1104	0.0118	0.209	0.02824	0.004	-0.0003	0.0084	0.06972
Roche.HPV.linear.array.summary.result~Age+Race+Education.Adults+Marital.status+Annual.family.income+Smoker+Drinking+How.old.when.first.had.sex+Male.sex.partners.lifetime+Ever.told.by.MD.you.had.HPV	10	0.738682786972187	0.737454661285071	0.739910912659304	0.041	0.0054	0.0766	0.02417	0.1037	0.005	0.2024	0.03938	0.005	0.0003	0.0097	0.03853
Roche.HPV.linear.array.summary.result~Age+Race+Education.Adults+Marital.status+Annual.family.income+Drinking+How.many.vaginal.deliveries+How.old.when.first.had.sex+Male.sex.partners.lifetime+Ever.told.by.MD.you.had.HPV	10	0.738677965665871	0.73744959192028	0.739906339411461	0.0228	-0.0159	0.0615	0.2475	0.0847	-0.014	0.1834	0.09258	0.0049	-0.0007	0.0106	0.08532
Roche.HPV.linear.array.summary.result~Age+Race+Education.Adults+Marital.status+Annual.family.income+Smoker+Drinking+How.many.vaginal.deliveries+How.old.when.first.had.sex+Male.sex.partners.lifetime+HPV.vaccine	11	0.738665912400078	0.737438967769584	0.739892857030573	0.0216	-0.0161	0.0593	0.26078	0.1093	0.0108	0.2079	0.02972	0.0047	-0.0008	0.0101	0.09172
Roche.HPV.linear.array.summary.result~Race+Education.Adults+Marital.status+Annual.family.income+Smoker+Drinking+How.many.vaginal.deliveries+How.old.when.first.had.sex+Male.sex.partners.lifetime+HPV.vaccine+Ever.told.by.MD.you.had.HPV	11	0.738453774922136	0.737227372115608	0.739680177728664	0.0245	-0.0139	0.0628	0.21083	0.0867	-0.012	0.1855	0.08496	0.005	-0.001	0.011	0.10316
Roche.HPV.linear.array.summary.result~Age+Race+Education.Adults+Marital.status+Annual.family.income+Drinking+How.many.vaginal.deliveries+Male.sex.partners.lifetime+Ever.told.by.MD.you.had.HPV	9	0.738379044674224	0.737150565945567	0.739607523402881	0.0283	-0.0117	0.0683	0.16537	0.0687	-0.03	0.1675	0.17236	0.0042	-0.0014	0.0097	0.14064
Roche.HPV.linear.array.summary.result~Age+Race+Education.Adults+Marital.status+Drinking+How.many.vaginal.deliveries+How.old.when.first.had.sex+Male.sex.partners.lifetime+HPV.vaccine+Ever.told.by.MD.you.had.HPV	10	0.738351723938429	0.737123480327835	0.739579967549023	0.0191	-0.0205	0.0587	0.34424	0.0526	-0.0461	0.1513	0.29615	0.0034	-0.0021	0.0089	0.22936
Roche.HPV.linear.array.summary.result~Age+Race+Education.Adults+Marital.status+Smoker+Drinking+How.old.when.first.had.sex+Male.sex.partners.lifetime+Ever.told.by.MD.you.had.HPV	9	0.738318778345263	0.737089336872385	0.739548219818142	0.051	0.0183	0.0837	0.00225	0.0972	-0.0015	0.1958	0.05352	0.0035	-0.0008	0.0078	0.10733
Roche.HPV.linear.array.summary.result~Age+Race+Education.Adults+Marital.status+Annual.family.income+Smoker+Drinking+Male.sex.partners.lifetime+Ever.told.by.MD.you.had.HPV	9	0.738075302376261	0.73684547326075	0.739305131491773	0.0262	-0.0089	0.0612	0.14297	0.1277	0.0291	0.2263	0.01111	0.0047	0.0001	0.0093	0.04668
Roche.HPV.linear.array.summary.result~Age+Race+Education.Adults+Marital.status+Smoker+Drinking+How.many.vaginal.deliveries+How.old.when.first.had.sex+Male.sex.partners.lifetime+HPV.vaccine	10	0.738068070416786	0.736839021750947	0.739297119082625	0.0122	-0.0237	0.048	0.50647	0.0803	-0.0178	0.1785	0.10879	0.003	-0.002	0.008	0.24233
Roche.HPV.linear.array.summary.result~Age+Race+Education.Adults+Marital.status+Annual.family.income+Smoker+Drinking+How.many.vaginal.deliveries+Male.sex.partners.lifetime+HPV.vaccine	10	0.738019857353617	0.736792269001774	0.739247445705461	0.0182	-0.0192	0.0557	0.33998	0.095	-0.0035	0.1935	0.05863	0.004	-0.0013	0.0093	0.13799
Roche.HPV.linear.array.summary.result~Age+Race+Education.Adults+Marital.status+Smoker+Drinking+Male.sex.partners.lifetime+Ever.told.by.MD.you.had.HPV	8	0.737772363629351	0.736541644191357	0.739003083067344	0.0372	0.0049	0.0696	0.02394	0.0843	-0.0144	0.183	0.09404	0.0032	-0.001	0.0073	0.132
Roche.HPV.linear.array.summary.result~Age+Race+Education.Adults+Marital.status+Annual.family.income+Smoker+Drinking+How.many.vaginal.deliveries+How.old.when.first.had.sex+Male.sex.partners.lifetime	10	0.737679151707225	0.736450010220862	0.738908293193588	0.0262	-0.0109	0.0632	0.16597	0.0911	-0.0076	0.1897	0.07043	0.0037	-0.0016	0.0089	0.16836
Roche.HPV.linear.array.summary.result~Age+Race+Marital.status+Annual.family.income+Smoker+Drinking+How.many.vaginal.deliveries+How.old.when.first.had.sex+Male.sex.partners.lifetime+HPV.vaccine+Ever.told.by.MD.you.had.HPV	11	0.737655848726693	0.736429254903033	0.738882442550353	0.0125	-0.0174	0.0424	0.4128	0.1067	0.0085	0.2049	0.03313	0.0046	0.0012	0.0079	0.00791
Roche.HPV.linear.array.summary.result~Age+Race+Education.Adults+Marital.status+Drinking+How.many.vaginal.deliveries+How.old.when.first.had.sex+Male.sex.partners.lifetime+Ever.told.by.MD.you.had.HPV	9	0.737651027420376	0.73642098248827	0.738881072352482	0.0196	-0.0194	0.0587	0.32484	0.0306	-0.068	0.1293	0.54289	0.0027	-0.0027	0.0081	0.32374
Roche.HPV.linear.array.summary.result~Age+Race+Education.Adults+Marital.status+Annual.family.income+Drinking+How.old.when.first.had.sex+Male.sex.partners.lifetime+HPV.vaccine+Ever.told.by.MD.you.had.HPV	10	0.737536119619824	0.736305773331522	0.738766465908125	0.0167	-0.0223	0.0557	0.40101	0.0872	-0.0114	0.1858	0.08316	0.003	-0.0032	0.0092	0.34161
Roche.HPV.linear.array.summary.result~Age+Race+Marital.status+Annual.family.income+Smoker+Drinking+How.many.vaginal.deliveries+Male.sex.partners.lifetime+HPV.vaccine+Ever.told.by.MD.you.had.HPV	10	0.737413979859796	0.736186723358476	0.738641236361116	0.004	-0.0263	0.0342	0.7964	0.353	0.2658	0.4403	0	0.0036	0.0006	0.0066	0.01871
Roche.HPV.linear.array.summary.result~Age+Race+Education.Adults+Marital.status+Drinking+How.many.vaginal.deliveries+Male.sex.partners.lifetime+HPV.vaccine+Ever.told.by.MD.you.had.HPV	9	0.737404337247163	0.736174761069125	0.7386339134252	0.0363	-0.0036	0.0761	0.07442	0.0377	-0.061	0.1364	0.4542	0.0026	-0.0029	0.008	0.35667
Roche.HPV.linear.array.summary.result~Age+Race+Education.Adults+Marital.status+Annual.family.income+Drinking+How.many.vaginal.deliveries+How.old.when.first.had.sex+Male.sex.partners.lifetime+HPV.vaccine	10	0.737266126466079	0.736035799604142	0.738496453328015	0.0103	-0.0315	0.0521	0.62854	0.0609	-0.0378	0.1596	0.22657	0.0021	-0.0044	0.0086	0.52607
Roche.HPV.linear.array.summary.result~Race+Education.Adults+Marital.status+Annual.family.income+Smoker+Drinking+How.many.vaginal.deliveries+Male.sex.partners.lifetime+HPV.vaccine+Ever.told.by.MD.you.had.HPV	10	0.737258894506604	0.73603032471022	0.738487464302987	0.0228	-0.0161	0.0618	0.25072	0.0891	-0.0096	0.1878	0.07691	0.004	-0.0019	0.01	0.18389
Roche.HPV.linear.array.summary.result~Age+Race+Education.Adults+Marital.status+Smoker+Drinking+How.many.vaginal.deliveries+How.old.when.first.had.sex+Male.sex.partners.lifetime	9	0.737198628177643	0.735967985473819	0.738429270881466	0.015	-0.0198	0.0499	0.39813	0.1039	0.0064	0.2014	0.0368	0.0021	-0.0027	0.0069	0.39705
Roche.HPV.linear.array.summary.result~Race+Education.Adults+Marital.status+Smoker+Drinking+How.many.vaginal.deliveries+How.old.when.first.had.sex+Male.sex.partners.lifetime+HPV.vaccine+Ever.told.by.MD.you.had.HPV	10	0.737188985565009	0.735958795175502	0.738419175954516	0.0144	-0.0231	0.0518	0.45182	0.0914	-0.0073	0.19	0.06939	0.0025	-0.0032	0.0082	0.39488
Roche.HPV.linear.array.summary.result~Age+Race+Education.Adults+Marital.status+Smoker+Drinking+How.many.vaginal.deliveries+Male.sex.partners.lifetime+HPV.vaccine	9	0.737094166540777	0.735863627631249	0.738324705450305	0.014	-0.0218	0.0498	0.44309	0.106	0.0082	0.2039	0.03372	0.0023	-0.0026	0.0072	0.35341
Roche.HPV.linear.array.summary.result~Age+Race+Education.Adults+Marital.status+Annual.family.income+Drinking+Male.sex.partners.lifetime+HPV.vaccine+Ever.told.by.MD.you.had.HPV	9	0.737082916826038	0.735851475832134	0.738314357819941	0.0144	-0.0258	0.0546	0.48322	0.0794	-0.0192	0.1781	0.11463	0.0025	-0.0036	0.0086	0.42547
Roche.HPV.linear.array.summary.result~Age+Race+Marital.status+Annual.family.income+Smoker+Drinking+How.many.vaginal.deliveries+How.old.when.first.had.sex+Male.sex.partners.lifetime+Ever.told.by.MD.you.had.HPV	10	0.736882832613887	0.735654189158242	0.738111476069532	0.0042	-0.0247	0.033	0.77685	0.0494	-0.0489	0.1477	0.32453	0.0037	0.0006	0.0067	0.01855
Roche.HPV.linear.array.summary.result~Age+Race+Education.Adults+Marital.status+Annual.family.income+Smoker+Drinking+How.many.vaginal.deliveries+Male.sex.partners.lifetime	9	0.736869975797042	0.735639780370229	0.738100171223856	0.0099	-0.0262	0.0461	0.59074	0.0713	-0.0273	0.1699	0.15616	0.003	-0.0021	0.0081	0.24547
Roche.HPV.linear.array.summary.result~Age+Race+Education.Adults+Marital.status+Drinking+How.many.vaginal.deliveries+Male.sex.partners.lifetime+Ever.told.by.MD.you.had.HPV	8	0.736849083469669	0.735618008349681	0.738080158589657	0.0278	-0.0104	0.066	0.15429	0.0289	-0.0698	0.1276	0.56579	0.0019	-0.0034	0.0071	0.48662
Roche.HPV.linear.array.summary.result~Age+Race+Education.Adults+Marital.status+Annual.family.income+Smoker+How.many.vaginal.deliveries+How.old.when.first.had.sex+Male.sex.partners.lifetime+HPV.vaccine+Ever.told.by.MD.you.had.HPV	11	0.736752657343332	0.73552409378036	0.737981220906303	0.0191	-0.024	0.0621	0.38592	0.0774	-0.0212	0.176	0.12373	0.0012	-0.0051	0.0076	0.69861
Roche.HPV.linear.array.summary.result~Age+Race+Marital.status+Annual.family.income+Smoker+Drinking+How.old.when.first.had.sex+Male.sex.partners.lifetime+HPV.vaccine+Ever.told.by.MD.you.had.HPV	10	0.736628106930146	0.735398914479856	0.737857299380436	0.0214	-0.0097	0.0525	0.17702	0.1178	0.0192	0.2164	0.01915	0.0024	-0.0015	0.0064	0.22891
Roche.HPV.linear.array.summary.result~Age+Race+Education.Adults+Marital.status+Annual.family.income+Drinking+How.old.when.first.had.sex+Male.sex.partners.lifetime+Ever.told.by.MD.you.had.HPV	9	0.736550162478023	0.73531759588996	0.737782729066085	0.0238	-0.0135	0.0612	0.21126	0.0465	-0.0522	0.1452	0.35534	0.0022	-0.0038	0.0082	0.47863
Roche.HPV.linear.array.summary.result~Age+Race+Education.Adults+Marital.status+Drinking+How.old.when.first.had.sex+Male.sex.partners.lifetime+HPV.vaccine+Ever.told.by.MD.you.had.HPV	9	0.736500342312749	0.73526846959164	0.737732215033857	0.0069	-0.0328	0.0465	0.73381	0.0634	-0.0354	0.1621	0.20835	0.0007	-0.0053	0.0066	0.82853
Roche.HPV.linear.array.summary.result~Age+Race+Education.Adults+Marital.status+Annual.family.income+Drinking+How.many.vaginal.deliveries+Male.sex.partners.lifetime+HPV.vaccine	9	0.7364007019822	0.735169155625181	0.737632248339218	0.0262	-0.0149	0.0674	0.21131	0.0935	-0.0052	0.1922	0.06334	0.0012	-0.0052	0.0076	0.71732
Roche.HPV.linear.array.summary.result~Age+Race+Marital.status+Smoker+Drinking+How.many.vaginal.deliveries+How.old.when.first.had.sex+Male.sex.partners.lifetime+HPV.vaccine+Ever.told.by.MD.you.had.HPV	10	0.736354096021137	0.735125157327101	0.737583034715173	0.0169	-0.0069	0.0406	0.1644	0.08	-0.0182	0.1782	0.11035	0.0018	-0.0003	0.0039	0.08699
Roche.HPV.linear.array.summary.result~Age+Race+Education.Adults+Marital.status+Annual.family.income+Smoker+How.many.vaginal.deliveries+Male.sex.partners.lifetime+HPV.vaccine+Ever.told.by.MD.you.had.HPV	10	0.736300258100598	0.735070517810655	0.737529998390541	0.0299	-0.0128	0.0726	0.16996	0.0588	-0.0398	0.1574	0.24226	0.0004	-0.0058	0.0067	0.88987
Roche.HPV.linear.array.summary.result~Race+Education.Adults+Marital.status+Annual.family.income+Drinking+How.many.vaginal.deliveries+How.old.when.first.had.sex+Male.sex.partners.lifetime+HPV.vaccine+Ever.told.by.MD.you.had.HPV	10	0.736267312507433	0.735036207138276	0.73749841787659	0.0194	-0.0235	0.0623	0.37511	0.123	0.0244	0.2216	0.01445	0.0021	-0.0049	0.0092	0.5504
Roche.HPV.linear.array.summary.result~Age+Race+Education.Adults+Marital.status+Annual.family.income+Smoker+Drinking+How.many.vaginal.deliveries+How.old.when.first.had.sex+HPV.vaccine+Ever.told.by.MD.you.had.HPV	11	0.73626650895638	0.735030480320977	0.737502537591783	0.032	-0.0106	0.0747	0.1411	0.0985	0	0.1969	0.04998	-0.0019	-0.0088	0.005	0.58982
Roche.HPV.linear.array.summary.result~Age+Race+Education.Adults+Marital.status+Smoker+Drinking+How.many.vaginal.deliveries+Male.sex.partners.lifetime	8	0.736264098303222	0.735031777054875	0.737496419551568	0.0069	-0.027	0.0408	0.69066	0.1137	0.0164	0.2109	0.02194	0.0014	-0.0033	0.0061	0.55664
Roche.HPV.linear.array.summary.result~Age+Race+Education.Adults+Marital.status+Annual.family.income+Drinking+How.many.vaginal.deliveries+How.old.when.first.had.sex+Male.sex.partners.lifetime	9	0.73626088409901	0.735028447964719	0.737493320233302	0.0196	-0.0207	0.06	0.34062	0.0439	-0.0548	0.1426	0.38297	0.0012	-0.0051	0.0075	0.70286
Roche.HPV.linear.array.summary.result~Age+Race+Marital.status+Annual.family.income+Smoker+Drinking+How.many.vaginal.deliveries+Male.sex.partners.lifetime+Ever.told.by.MD.you.had.HPV	9	0.736239188220584	0.735009090787804	0.737469285653365	0.0106	-0.0181	0.0393	0.47014	0.2659	0.1827	0.349	0	0.0027	0.0001	0.0053	0.04518
Roche.HPV.linear.array.summary.result~Age+Race+Education.Adults+Marital.status+Annual.family.income+Smoker+Drinking+How.old.when.first.had.sex+Male.sex.partners.lifetime+HPV.vaccine	10	0.736234366914268	0.735002383279354	0.737466350549181	0.025	-0.0124	0.0625	0.18998	0.0981	-0.0004	0.1967	0.05104	0.0016	-0.0043	0.0074	0.60202
Roche.HPV.linear.array.summary.result~Age+Race+Education.Adults+Marital.status+Drinking+Male.sex.partners.lifetime+HPV.vaccine+Ever.told.by.MD.you.had.HPV	8	0.736131512379507	0.734898527542409	0.737364497216606	0.0081	-0.032	0.0482	0.69206	0.0611	-0.0377	0.1598	0.22536	0.0001	-0.0057	0.0059	0.97618
Roche.HPV.linear.array.summary.result~Age+Race+Education.Adults+Marital.status+Annual.family.income+Drinking+Male.sex.partners.lifetime+Ever.told.by.MD.you.had.HPV	8	0.736121869766874	0.73488844631625	0.737355293217497	0.0267	-0.0121	0.0656	0.17697	0.0401	-0.0585	0.1388	0.42522	0.0017	-0.0043	0.0076	0.58237
Roche.HPV.linear.array.summary.result~Race+Education.Adults+Marital.status+Smoker+Drinking+How.many.vaginal.deliveries+Male.sex.partners.lifetime+HPV.vaccine+Ever.told.by.MD.you.had.HPV	9	0.736015801027903	0.734783160723828	0.737248441331977	0.0242	-0.0137	0.0621	0.21107	0.0913	-0.0072	0.1897	0.06917	0.0014	-0.0042	0.0071	0.6174
Roche.HPV.linear.array.summary.result~Race+Education.Adults+Marital.status+Annual.family.income+Smoker+Drinking+How.many.vaginal.deliveries+How.old.when.first.had.sex+Male.sex.partners.lifetime+Ever.told.by.MD.you.had.HPV	10	0.735995712251582	0.734763531814308	0.737227892688856	0.0202	-0.019	0.0595	0.3125	0.0312	-0.0676	0.13	0.53614	0.0024	-0.0037	0.0084	0.44285
Roche.HPV.linear.array.summary.result~Age+Race+Marital.status+Annual.family.income+Smoker+Drinking+How.old.when.first.had.sex+Male.sex.partners.lifetime+Ever.told.by.MD.you.had.HPV	9	0.735924999758935	0.734693983146753	0.737156016371116	0.0187	-0.0118	0.0492	0.23019	0.059	-0.0397	0.1578	0.24132	0.0015	-0.0022	0.0052	0.41462
Roche.HPV.linear.array.summary.result~Race+Education.Adults+Marital.status+Annual.family.income+Smoker+Drinking+How.many.vaginal.deliveries+How.old.when.first.had.sex+Male.sex.partners.lifetime+HPV.vaccine	10	0.73587517959366	0.734643942420246	0.737106416767075	0.0152	-0.0261	0.0565	0.4712	0.0877	-0.011	0.1864	0.08155	0.0007	-0.0061	0.0075	0.83577
Roche.HPV.linear.array.summary.result~Age+Race+Education.Adults+Marital.status+Annual.family.income+Smoker+How.many.vaginal.deliveries+How.old.when.first.had.sex+Male.sex.partners.lifetime+Ever.told.by.MD.you.had.HPV	10	0.73583500204102	0.734604230692036	0.737065773390003	0.0264	-0.0159	0.0686	0.22204	0.0696	-0.029	0.1682	0.16624	0.0003	-0.0059	0.0064	0.92584
Roche.HPV.linear.array.summary.result~Age+Race+Education.Adults+Marital.status+Smoker+Drinking+How.old.when.first.had.sex+Male.sex.partners.lifetime+HPV.vaccine	9	0.735801252896802	0.734568049510185	0.737034456283418	0.0138	-0.0225	0.0502	0.45641	0.073	-0.0255	0.1715	0.14645	-0.0001	-0.0056	0.0054	0.97085
Roche.HPV.linear.array.summary.result~Age+Race+Education.Adults+Marital.status+Annual.family.income+Drinking+How.many.vaginal.deliveries+Male.sex.partners.lifetime	8	0.735782771222587	0.734549540079805	0.737016002365368	0.0259	-0.0149	0.0668	0.21382	0.0864	-0.0123	0.1851	0.08634	0.0003	-0.0059	0.0066	0.91802
Roche.HPV.linear.array.summary.result~Age+Race+Education.Adults+Marital.status+Smoker+Drinking+How.many.vaginal.deliveries+How.old.when.first.had.sex+HPV.vaccine+Ever.told.by.MD.you.had.HPV	10	0.73574661142521	0.734508403719252	0.736984819131169	0.0257	-0.0161	0.0676	0.22811	0.0567	-0.042	0.1554	0.26006	-0.0035	-0.01	0.0031	0.30064
Roche.HPV.linear.array.summary.result~Age+Race+Education.Adults+Marital.status+Annual.family.income+Smoker+Drinking+How.many.vaginal.deliveries+How.old.when.first.had.sex+Ever.told.by.MD.you.had.HPV	10	0.73573214750626	0.734494074149739	0.73697022086278	0.0388	-0.0035	0.0811	0.07229	0.0701	-0.0282	0.1684	0.16244	-0.003	-0.0097	0.0037	0.38142
Roche.HPV.linear.array.summary.result~Age+Race+Education.Adults+Marital.status+Smoker+How.many.vaginal.deliveries+How.old.when.first.had.sex+Male.sex.partners.lifetime+HPV.vaccine+Ever.told.by.MD.you.had.HPV	10	0.735664649217823	0.734432897025357	0.73689640141029	0.0155	-0.0256	0.0566	0.4593	0.0335	-0.0648	0.1318	0.50389	-0.0006	-0.0065	0.0054	0.85291
Roche.HPV.linear.array.summary.result~Age+Race+Education.Adults+Marital.status+Drinking+How.many.vaginal.deliveries+How.old.when.first.had.sex+Male.sex.partners.lifetime+HPV.vaccine	9	0.735654203054137	0.734420409261337	0.736887996846937	0.0069	-0.033	0.0468	0.73547	0.0128	-0.0859	0.1116	0.7989	-0.0003	-0.0065	0.0059	0.91621
Roche.HPV.linear.array.summary.result~Age+Race+Marital.status+Smoker+Drinking+How.many.vaginal.deliveries+Male.sex.partners.lifetime+HPV.vaccine+Ever.told.by.MD.you.had.HPV	9	0.7356292929715	0.734399387182874	0.736859198760125	-0.015	-0.034	0.0039	0.12034	-0.0623	-0.1436	0.019	0.13295	0.0007	-0.0005	0.002	0.26138
Roche.HPV.linear.array.summary.result~Age+Race+Marital.status+Annual.family.income+Smoker+Drinking+Male.sex.partners.lifetime+HPV.vaccine+Ever.told.by.MD.you.had.HPV	9	0.735584294112542	0.734352592099383	0.736815996125702	0.0031	-0.0261	0.0322	0.83515	-0.0693	-0.1679	0.0293	0.1682	0.0017	-0.0019	0.0054	0.35188
Roche.HPV.linear.array.summary.result~Age+Race+Education.Adults+Marital.status+Annual.family.income+Smoker+Drinking+Male.sex.partners.lifetime+HPV.vaccine	9	0.735581079908331	0.734347783111565	0.736814376705096	0.0059	-0.0306	0.0423	0.75255	0.0978	-0.0008	0.1965	0.05188	0.0012	-0.0046	0.0069	0.69366
Roche.HPV.linear.array.summary.result~Age+Race+Education.Adults+Marital.status+Annual.family.income+Smoker+How.many.vaginal.deliveries+Male.sex.partners.lifetime+Ever.told.by.MD.you.had.HPV	9	0.735536884600426	0.734305225919107	0.736768543281745	0.0169	-0.0256	0.0593	0.43616	0.0226	-0.0758	0.121	0.65218	-0.0005	-0.0066	0.0055	0.86793
Roche.HPV.linear.array.summary.result~Age+Race+Education.Adults+Marital.status+Drinking+How.old.when.first.had.sex+Male.sex.partners.lifetime+Ever.told.by.MD.you.had.HPV	8	0.735503135456208	0.73426885446077	0.736737416451646	0.0023	-0.0364	0.0411	0.90641	0.0891	-0.0096	0.1878	0.07675	0	-0.0058	0.0057	0.98829
Roche.HPV.linear.array.summary.result~Age+Race+Education.Adults+Marital.status+Smoker+How.many.vaginal.deliveries+Male.sex.partners.lifetime+HPV.vaccine+Ever.told.by.MD.you.had.HPV	9	0.735451708188828	0.734219512769323	0.736683903608333	0.005	-0.0364	0.0464	0.81292	-0.0543	-0.1525	0.044	0.27928	-0.0014	-0.0073	0.0045	0.63746
Roche.HPV.linear.array.summary.result~Age+Race+Marital.status+Smoker+Drinking+How.many.vaginal.deliveries+How.old.when.first.had.sex+Male.sex.partners.lifetime+Ever.told.by.MD.you.had.HPV	9	0.735428405208297	0.734197438962651	0.736659371453942	0.0109	-0.0126	0.0344	0.36353	0.2319	0.1384	0.3254	0	0.0011	-0.0005	0.0027	0.19397
Roche.HPV.linear.array.summary.result~Age+Race+Marital.status+Smoker+Drinking+How.old.when.first.had.sex+Male.sex.partners.lifetime+HPV.vaccine+Ever.told.by.MD.you.had.HPV	9	0.735224303240882	0.733992985674585	0.736455620807179	0.0211	-0.0083	0.0506	0.15967	-0.0523	-0.1507	0.0462	0.29794	-0.0002	-0.0031	0.0027	0.89401
Roche.HPV.linear.array.summary.result~Age+Race+Education.Adults+Marital.status+Drinking+Male.sex.partners.lifetime+Ever.told.by.MD.you.had.HPV	7	0.735145555237707	0.733910055015693	0.73638105545972	-0.001	-0.041	0.0389	0.95916	0.0698	-0.0289	0.1685	0.16593	-0.0006	-0.0063	0.0051	0.8355
Roche.HPV.linear.array.summary.result~Race+Education.Adults+Marital.status+Annual.family.income+Drinking+How.many.vaginal.deliveries+Male.sex.partners.lifetime+HPV.vaccine+Ever.told.by.MD.you.had.HPV	9	0.735125466461386	0.733892562893782	0.73635837002899	0.0334	-0.01	0.0768	0.13196	0.0522	-0.0465	0.151	0.29993	0.0009	-0.0062	0.0079	0.81051
Roche.HPV.linear.array.summary.result~Age+Race+Marital.status+Annual.family.income+Smoker+Drinking+How.many.vaginal.deliveries+How.old.when.first.had.sex+Male.sex.partners.lifetime+HPV.vaccine	10	0.735107788338224	0.733877386944182	0.736338189732267	0.0013	-0.0319	0.0345	0.94006	0.0962	-0.0024	0.1949	0.05592	0.0011	-0.0034	0.0056	0.62235
Roche.HPV.linear.array.summary.result~Age+Race+Education.Adults+Marital.status+Drinking+How.many.vaginal.deliveries+How.old.when.first.had.sex+Male.sex.partners.lifetime	8	0.735061182377161	0.733826116376336	0.736296248377986	0.0011	-0.0391	0.0413	0.95686	-0.0004	-0.0992	0.0984	0.9943	-0.0011	-0.0071	0.005	0.72622
Roche.HPV.linear.array.summary.result~Race+Education.Adults+Marital.status+Smoker+Drinking+How.many.vaginal.deliveries+How.old.when.first.had.sex+Male.sex.partners.lifetime+Ever.told.by.MD.you.had.HPV	9	0.735047522009263	0.733812907855963	0.736282136162564	0.0198	-0.0186	0.0582	0.31298	0.0348	-0.0639	0.1336	0.48946	-0.0002	-0.006	0.0057	0.95954
Roche.HPV.linear.array.summary.result~Age+Race+Education.Adults+Marital.status+Smoker+How.many.vaginal.deliveries+How.old.when.first.had.sex+Male.sex.partners.lifetime+Ever.told.by.MD.you.had.HPV	9	0.735039486498735	0.733806176459165	0.736272796538305	0.0144	-0.0264	0.0552	0.49001	0.0335	-0.065	0.1319	0.50537	-0.0014	-0.0072	0.0044	0.63008
Roche.HPV.linear.array.summary.result~Age+Race+Marital.status+Smoker+Drinking+How.many.vaginal.deliveries+Male.sex.partners.lifetime+Ever.told.by.MD.you.had.HPV	8	0.734980023720827	0.733748408677897	0.736211638763757	0	0	0	NaN	0	0	0	NaN	0	0	0	NaN
Roche.HPV.linear.array.summary.result~Age+Race+Education.Adults+Marital.status+Drinking+How.many.vaginal.deliveries+Male.sex.partners.lifetime+HPV.vaccine	8	0.73496073849556	0.733726216437916	0.736195260553203	0.0191	-0.0223	0.0605	0.36567	0.019	-0.0797	0.1178	0.7057	-0.0013	-0.0074	0.0048	0.67576
Roche.HPV.linear.array.summary.result~Race+Education.Adults+Marital.status+Annual.family.income+Smoker+Drinking+How.old.when.first.had.sex+Male.sex.partners.lifetime+HPV.vaccine+Ever.told.by.MD.you.had.HPV	10	0.734926185800289	0.733693884383812	0.736158487216765	0.0057	-0.034	0.0454	0.77973	0.037	-0.0618	0.1358	0.46301	0.0003	-0.0065	0.0071	0.92621
Roche.HPV.linear.array.summary.result~Race+Education.Adults+Marital.status+Annual.family.income+Smoker+Drinking+How.many.vaginal.deliveries+Male.sex.partners.lifetime+Ever.told.by.MD.you.had.HPV	9	0.734887615349754	0.733653808744009	0.736121421955498	0.0225	-0.0183	0.0633	0.28074	0.0413	-0.0575	0.14	0.41258	0.0013	-0.0047	0.0073	0.67198
Roche.HPV.linear.array.summary.result~Age+Race+Education.Adults+Marital.status+Annual.family.income+Smoker+How.old.when.first.had.sex+Male.sex.partners.lifetime+HPV.vaccine+Ever.told.by.MD.you.had.HPV	10	0.73487797273712	0.733645701140834	0.736110244333405	0.015	-0.0293	0.0593	0.50611	-0.0057	-0.1044	0.0931	0.91059	-0.0015	-0.0082	0.0051	0.65116
Roche.HPV.linear.array.summary.result~Age+Race+Education.Adults+Marital.status+Smoker+Drinking+Male.sex.partners.lifetime+HPV.vaccine	8	0.734871544328697	0.733636026368607	0.736107062288788	0.0113	-0.0229	0.0455	0.51706	0.0398	-0.0588	0.1385	0.42868	-0.0005	-0.0059	0.0048	0.84734
Roche.HPV.linear.array.summary.result~Age+Race+Education.Adults+Marital.status+Annual.family.income+Smoker+Drinking+How.old.when.first.had.sex+Male.sex.partners.lifetime	9	0.734827349020793	0.733592547149682	0.736062150891903	0.0291	-0.0067	0.0649	0.11121	0.075	-0.0235	0.1736	0.13555	0.0006	-0.0051	0.0063	0.8451
Roche.HPV.linear.array.summary.result~Age+Race+Education.Adults+Marital.status+Smoker+Drinking+How.many.vaginal.deliveries+How.old.when.first.had.sex+Ever.told.by.MD.you.had.HPV	9	0.734741369058142	0.733500294732577	0.735982443383707	0.0307	-0.0104	0.0717	0.1429	0.081	-0.0177	0.1797	0.10775	-0.0045	-0.0109	0.0019	0.17205
Roche.HPV.linear.array.summary.result~Age+Race+Education.Adults+Marital.status+Annual.family.income+Smoker+Drinking+How.many.vaginal.deliveries+HPV.vaccine+Ever.told.by.MD.you.had.HPV	10	0.734714048322346	0.733473961618881	0.735954135025812	0.0229	-0.0208	0.0666	0.30464	0.1145	0.0166	0.2125	0.0219	-0.0037	-0.0106	0.0031	0.28469
Roche.HPV.linear.array.summary.result~Age+Race+Marital.status+Smoker+Drinking+Male.sex.partners.lifetime+HPV.vaccine+Ever.told.by.MD.you.had.HPV	8	0.734670656565494	0.733438130506103	0.735903182624885	-0.0094	-0.0361	0.0173	0.49093	-0.1176	-0.2154	-0.0199	0.01834	-0.001	-0.0034	0.0015	0.43311
Roche.HPV.linear.array.summary.result~Age+Race+Marital.status+Annual.family.income+Smoker+Drinking+Male.sex.partners.lifetime+Ever.told.by.MD.you.had.HPV	8	0.734629675461801	0.733395658045778	0.735863692877824	0.0014	-0.0259	0.0287	0.91932	-0.0579	-0.1561	0.0403	0.24753	0.0009	-0.0025	0.0042	0.6197
Roche.HPV.linear.array.summary.result~Age+Race+Education.Adults+Marital.status+Smoker+Drinking+How.old.when.first.had.sex+Male.sex.partners.lifetime	8	0.734586283704949	0.733350340470825	0.735822226939073	0.0148	-0.0213	0.051	0.42099	0.0211	-0.0773	0.1194	0.67471	-0.001	-0.0063	0.0043	0.70994
Roche.HPV.linear.array.summary.result~Age+Race+Marital.status+Smoker+Drinking+How.old.when.first.had.sex+Male.sex.partners.lifetime+Ever.told.by.MD.you.had.HPV	8	0.734511553457037	0.733278600408007	0.735744506506068	0.0156	-0.0122	0.0433	0.27223	-0.1148	-0.2128	-0.0169	0.02154	-0.0009	-0.0036	0.0017	0.48842
Roche.HPV.linear.array.summary.result~Race+Education.Adults+Marital.status+Smoker+Drinking+How.many.vaginal.deliveries+How.old.when.first.had.sex+Male.sex.partners.lifetime+HPV.vaccine	9	0.734417537983858	0.733181916119957	0.73565315984776	-0.0076	-0.0486	0.0334	0.71563	0.0355	-0.0632	0.1342	0.48117	-0.0019	-0.0084	0.0047	0.57601
Roche.HPV.linear.array.summary.result~Age+Race+Education.Adults+Marital.status+Annual.family.income+Smoker+Drinking+Male.sex.partners.lifetime	8	0.7344151273307	0.733179344006169	0.735650910655231	0.0016	-0.034	0.0373	0.92836	0.0809	-0.0178	0.1796	0.10809	0.0002	-0.0054	0.0058	0.95223
Roche.HPV.linear.array.summary.result~Race+Education.Adults+Marital.status+Annual.family.income+Smoker+Drinking+How.many.vaginal.deliveries+Male.sex.partners.lifetime+HPV.vaccine	9	0.734374949778059	0.733141056390176	0.735608843165942	0.0311	-0.0107	0.073	0.14482	0.0578	-0.0408	0.1564	0.2508	-0.0005	-0.0072	0.0063	0.88807
Roche.HPV.linear.array.summary.result~Age+Race+Education.Adults+Marital.status+Drinking+How.many.vaginal.deliveries+Male.sex.partners.lifetime	7	0.734372539124901	0.733136446605923	0.735608631643878	0.014	-0.0262	0.0543	0.49464	0.0438	-0.055	0.1425	0.3849	-0.002	-0.008	0.0039	0.50195
Roche.HPV.linear.array.summary.result~Race+Education.Adults+Marital.status+Annual.family.income+Drinking+How.many.vaginal.deliveries+How.old.when.first.had.sex+Male.sex.partners.lifetime+Ever.told.by.MD.you.had.HPV	9	0.734360485859109	0.73312544245142	0.735595529266797	0.0084	-0.0346	0.0514	0.70183	0.0868	-0.0119	0.1855	0.08469	-0.0002	-0.0073	0.0068	0.94823
Roche.HPV.linear.array.summary.result~Race+Education.Adults+Marital.status+Drinking+How.many.vaginal.deliveries+How.old.when.first.had.sex+Male.sex.partners.lifetime+HPV.vaccine+Ever.told.by.MD.you.had.HPV	9	0.734357271654897	0.733122057456418	0.735592485853377	0.0113	-0.0314	0.0541	0.6032	0.0476	-0.051	0.1462	0.34432	-0.0013	-0.0082	0.0057	0.71552
Roche.HPV.linear.array.summary.result~Age+Race+Education.Adults+Marital.status+Smoker+How.many.vaginal.deliveries+Male.sex.partners.lifetime+Ever.told.by.MD.you.had.HPV	8	0.734356468103844	0.73312182410839	0.735591112099299	-0.0026	-0.0428	0.0376	0.89958	-0.0739	-0.1722	0.0244	0.14048	-0.0023	-0.008	0.0034	0.43485
Roche.HPV.linear.array.summary.result~Age+Race+Marital.status+Annual.family.income+Smoker+Drinking+How.many.vaginal.deliveries+How.old.when.first.had.sex+Male.sex.partners.lifetime	9	0.73433798642963	0.733106015627982	0.735569957231277	0.0025	-0.0307	0.0356	0.88436	0.0603	-0.0385	0.159	0.23145	0.0002	-0.0041	0.0045	0.9243
Roche.HPV.linear.array.summary.result~Age+Race+Education.Adults+Marital.status+Annual.family.income+Smoker+Male.sex.partners.lifetime+HPV.vaccine+Ever.told.by.MD.you.had.HPV	9	0.734296201774884	0.733062008854072	0.735530394695695	0.0141	-0.0296	0.0579	0.52643	-0.0128	-0.1115	0.086	0.79971	-0.0021	-0.0086	0.0045	0.53467
Roche.HPV.linear.array.summary.result~Age+Race+Education.Adults+Marital.status+Smoker+Drinking+How.many.vaginal.deliveries+HPV.vaccine+Ever.told.by.MD.you.had.HPV	9	0.73428093430488	0.733039082405391	0.735522786204369	0.0271	-0.0143	0.0686	0.19928	0.0939	-0.0041	0.1919	0.06031	-0.0054	-0.0119	0.0012	0.10734
Roche.HPV.linear.array.summary.result~Age+Race+Marital.status+Annual.family.income+Smoker+Drinking+How.many.vaginal.deliveries+Male.sex.partners.lifetime+HPV.vaccine	9	0.734239149650134	0.733007158931177	0.735471140369091	-0.0107	-0.0408	0.0195	0.48794	-0.1141	-0.2127	-0.0155	0.02331	0	-0.0042	0.0042	0.9898
Roche.HPV.linear.array.summary.result~Age+Race+Education.Adults+Marital.status+Annual.family.income+Drinking+How.old.when.first.had.sex+Male.sex.partners.lifetime+HPV.vaccine	9	0.734225489282236	0.732988842415859	0.735462136148613	0.0111	-0.03	0.0522	0.59655	0.0582	-0.0405	0.157	0.24765	-0.0011	-0.008	0.0057	0.75057
Roche.HPV.linear.array.summary.result~Age+Education.Adults+Marital.status+Annual.family.income+Smoker+Drinking+How.many.vaginal.deliveries+How.old.when.first.had.sex+Male.sex.partners.lifetime+HPV.vaccine+Ever.told.by.MD.you.had.HPV	11	0.73415236613643	0.732918239954582	0.735386492318278	0.0406	-0.0023	0.0835	0.06369	-0.0078	-0.1066	0.091	0.87676	-0.0016	-0.0086	0.0055	0.66343
Roche.HPV.linear.array.summary.result~Age+Race+Marital.status+Smoker+Drinking+Male.sex.partners.lifetime+Ever.told.by.MD.you.had.HPV	7	0.734129866706951	0.732895877416403	0.735363855997499	-0.0112	-0.0358	0.0133	0.36931	-0.2149	-0.3131	-0.1167	2e-05	-0.0017	-0.0038	0.0004	0.11216
Roche.HPV.linear.array.summary.result~Age+Race+Education.Adults+Marital.status+Smoker+How.old.when.first.had.sex+Male.sex.partners.lifetime+HPV.vaccine+Ever.told.by.MD.you.had.HPV	9	0.734122634747476	0.732887971860205	0.735357297634747	0.0079	-0.036	0.0519	0.72366	-0.0662	-0.1648	0.0323	0.18786	-0.0033	-0.0096	0.003	0.30053
Roche.HPV.linear.array.summary.result~Race+Education.Adults+Marital.status+Annual.family.income+Smoker+Drinking+Male.sex.partners.lifetime+HPV.vaccine+Ever.told.by.MD.you.had.HPV	9	0.734110581481684	0.732876200050269	0.735344962913099	0.0334	-0.0078	0.0746	0.11195	0.0295	-0.0692	0.1283	0.55796	-0.0004	-0.0071	0.0064	0.91619
Roche.HPV.linear.array.summary.result~Age+Race+Education.Adults+Marital.status+Annual.family.income+How.many.vaginal.deliveries+How.old.when.first.had.sex+Male.sex.partners.lifetime+HPV.vaccine+Ever.told.by.MD.you.had.HPV	10	0.733962728087966	0.732729686514696	0.735195769661237	0.0144	-0.0307	0.0596	0.5306	-0.045	-0.1437	0.0538	0.37186	-0.0029	-0.0105	0.0047	0.45844
Roche.HPV.linear.array.summary.result~Age+Race+Marital.status+Annual.family.income+Smoker+How.many.vaginal.deliveries+How.old.when.first.had.sex+Male.sex.partners.lifetime+HPV.vaccine+Ever.told.by.MD.you.had.HPV	10	0.733928175392695	0.732697433997874	0.735158916787517	0.0385	-0.0033	0.0803	0.07094	-0.0692	-0.1679	0.0295	0.16955	-0.0027	-0.0083	0.0028	0.33787
Roche.HPV.linear.array.summary.result~Age+Race+Education.Adults+Marital.status+Annual.family.income+Smoker+How.old.when.first.had.sex+Male.sex.partners.lifetime+Ever.told.by.MD.you.had.HPV	9	0.733793982366876	0.732559472266026	0.735028492467725	0.0188	-0.0253	0.0629	0.4044	-0.0413	-0.14	0.0575	0.41258	-0.0025	-0.0089	0.004	0.45431
Roche.HPV.linear.array.summary.result~Race+Education.Adults+Marital.status+Smoker+Drinking+How.old.when.first.had.sex+Male.sex.partners.lifetime+HPV.vaccine+Ever.told.by.MD.you.had.HPV	9	0.7337867504074	0.73255227274447	0.735021228070331	-0.0028	-0.0419	0.0364	0.89018	0.0304	-0.0683	0.1291	0.54617	-0.0024	-0.009	0.0041	0.46978
Roche.HPV.linear.array.summary.result~Age+Race+Education.Adults+Marital.status+Smoker+Male.sex.partners.lifetime+HPV.vaccine+Ever.told.by.MD.you.had.HPV	8	0.733774697141608	0.732538715406288	0.735010678876928	0.0091	-0.0345	0.0527	0.68297	-0.0473	-0.146	0.0514	0.34741	-0.0039	-0.0101	0.0023	0.21764
Roche.HPV.linear.array.summary.result~Age+Race+Education.Adults+Marital.status+Annual.family.income+Smoker+Drinking+How.many.vaginal.deliveries+Ever.told.by.MD.you.had.HPV	9	0.733774697141608	0.732531561637024	0.735017832646192	0.0295	-0.0137	0.0728	0.18115	0.0936	-0.0041	0.1913	0.06031	-0.0049	-0.0116	0.0018	0.15459
Roche.HPV.linear.array.summary.result~Age+Race+Marital.status+Annual.family.income+Drinking+How.many.vaginal.deliveries+How.old.when.first.had.sex+Male.sex.partners.lifetime+HPV.vaccine+Ever.told.by.MD.you.had.HPV	10	0.73376103677371	0.73252683266614	0.734995240881281	0.0066	-0.0298	0.0429	0.72425	0.0974	-0.0011	0.1959	0.05259	-0.0002	-0.0054	0.005	0.93552
Roche.HPV.linear.array.summary.result~Race+Education.Adults+Marital.status+Annual.family.income+Drinking+How.many.vaginal.deliveries+How.old.when.first.had.sex+Male.sex.partners.lifetime+HPV.vaccine	9	0.73372085922107	0.732484974941182	0.734956743500957	-0.002	-0.045	0.041	0.92889	0.0867	-0.012	0.1855	0.08496	-0.0019	-0.0095	0.0058	0.63534
Roche.HPV.linear.array.summary.result~Race+Marital.status+Annual.family.income+Smoker+Drinking+How.many.vaginal.deliveries+How.old.when.first.had.sex+Male.sex.partners.lifetime+HPV.vaccine+Ever.told.by.MD.you.had.HPV	10	0.733708002404225	0.732476365856661	0.734939638951788	0.0188	-0.0165	0.054	0.29692	0.0255	-0.0733	0.1242	0.61285	-0.0002	-0.0056	0.0051	0.92894
Roche.HPV.linear.array.summary.result~Age+Race+Marital.status+Smoker+Drinking+How.many.vaginal.deliveries+How.old.when.first.had.sex+Male.sex.partners.lifetime+HPV.vaccine	9	0.733678271015271	0.73244516953547	0.734911372495072	0.0075	-0.0215	0.0366	0.61039	0.1448	0.0481	0.2414	0.00333	-0.0016	-0.0053	0.002	0.38133
Roche.HPV.linear.array.summary.result~Age+Race+Education.Adults+Marital.status+Annual.family.income+Smoker+Drinking+How.old.when.first.had.sex+HPV.vaccine+Ever.told.by.MD.you.had.HPV	10	0.733674253260007	0.732433069074593	0.73491543744542	0.0166	-0.0266	0.0599	0.45177	0.0699	-0.0288	0.1686	0.16499	-0.0051	-0.0123	0.0021	0.16806
Roche.HPV.linear.array.summary.result~Race+Education.Adults+Marital.status+Smoker+Drinking+How.many.vaginal.deliveries+Male.sex.partners.lifetime+Ever.told.by.MD.you.had.HPV	8	0.733620415339468	0.732383011817638	0.734857818861298	0.019	-0.0203	0.0582	0.34346	0.0253	-0.0734	0.1241	0.61524	-0.0013	-0.0071	0.0044	0.64949
Roche.HPV.linear.array.summary.result~Age+Race+Education.Adults+Marital.status+Smoker+Drinking+Male.sex.partners.lifetime	7	0.733558541908402	0.732320309888135	0.734796773928668	0.0128	-0.0211	0.0467	0.45887	0.0279	-0.0706	0.1265	0.5788	-0.0014	-0.0066	0.0038	0.58992
Roche.HPV.linear.array.summary.result~Age+Race+Education.Adults+Marital.status+Annual.family.income+Smoker+How.many.vaginal.deliveries+How.old.when.first.had.sex+Male.sex.partners.lifetime+HPV.vaccine	10	0.733528810519448	0.732294663272573	0.734762957766322	-0.0057	-0.0501	0.0387	0.80172	0.0051	-0.0937	0.1038	0.92015	-0.003	-0.01	0.004	0.407
Roche.HPV.linear.array.summary.result~Age+Race+Education.Adults+Marital.status+Smoker+Drinking+How.old.when.first.had.sex+HPV.vaccine+Ever.told.by.MD.you.had.HPV	9	0.73345247316943	0.732210060372643	0.734694885966218	0.0159	-0.0263	0.0582	0.45938	0.0408	-0.0579	0.1395	0.41774	-0.0066	-0.0135	0.0003	0.06117
Roche.HPV.linear.array.summary.result~Race+Education.Adults+Marital.status+Annual.family.income+Smoker+Drinking+How.many.vaginal.deliveries+How.old.when.first.had.sex+HPV.vaccine+Ever.told.by.MD.you.had.HPV	10	0.733415509821001	0.732176627112009	0.734654392529993	0.0259	-0.02	0.0719	0.26819	0.0174	-0.0814	0.1161	0.73017	-0.0051	-0.0129	0.0028	0.20377
Roche.HPV.linear.array.summary.result~Race+Education.Adults+Marital.status+Annual.family.income+Smoker+Drinking+How.many.vaginal.deliveries+How.old.when.first.had.sex+Male.sex.partners.lifetime	9	0.733413099167842	0.732177357864425	0.73464884047126	0.0061	-0.0362	0.0483	0.7786	0.0152	-0.0836	0.1139	0.76352	-0.002	-0.0089	0.0048	0.56479
Roche.HPV.linear.array.summary.result~Age+Race+Marital.status+Annual.family.income+Smoker+How.many.vaginal.deliveries+Male.sex.partners.lifetime+HPV.vaccine+Ever.told.by.MD.you.had.HPV	9	0.733384974880994	0.732152218894811	0.734617730867178	0.035	-0.0076	0.0777	0.10755	-0.098	-0.1967	0.0006	0.05143	-0.0041	-0.0094	0.0012	0.13293
Roche.HPV.linear.array.summary.result~Age+Education.Adults+Marital.status+Annual.family.income+Smoker+Drinking+How.many.vaginal.deliveries+How.old.when.first.had.sex+Male.sex.partners.lifetime+Ever.told.by.MD.you.had.HPV	10	0.733363279002568	0.73212712780454	0.734599430200596	0.0248	-0.0175	0.0672	0.25027	-0.0129	-0.1117	0.0859	0.79803	-0.0028	-0.0097	0.0041	0.42895
Roche.HPV.linear.array.summary.result~Race+Education.Adults+Marital.status+Drinking+How.many.vaginal.deliveries+Male.sex.partners.lifetime+HPV.vaccine+Ever.told.by.MD.you.had.HPV	8	0.733357654145198	0.732120722304801	0.734594585985596	0.0164	-0.0268	0.0596	0.45565	-0.0015	-0.1001	0.0971	0.97605	-0.0027	-0.0097	0.0042	0.43882
Roche.HPV.linear.array.summary.result~Race+Education.Adults+Marital.status+Annual.family.income+Drinking+How.old.when.first.had.sex+Male.sex.partners.lifetime+HPV.vaccine+Ever.told.by.MD.you.had.HPV	9	0.733323101449928	0.732086771962422	0.734559430937433	0.0107	-0.0303	0.0518	0.60816	0.0363	-0.0624	0.1351	0.47102	-0.0026	-0.0104	0.0051	0.50572
Roche.HPV.linear.array.summary.result~Age+Race+Marital.status+Annual.family.income+Smoker+Drinking+How.many.vaginal.deliveries+Male.sex.partners.lifetime	8	0.73330944108203	0.732075661113679	0.73454322105038	-0.0088	-0.0383	0.0208	0.56017	-0.2162	-0.3144	-0.1179	2e-05	-0.0009	-0.0049	0.0031	0.66248
Roche.HPV.linear.array.summary.result~Age+Race+Marital.status+Annual.family.income+Drinking+How.many.vaginal.deliveries+How.old.when.first.had.sex+Male.sex.partners.lifetime+Ever.told.by.MD.you.had.HPV	9	0.73329819136729	0.732063158620548	0.734533224114032	0.015	-0.0203	0.0503	0.40432	0.116	0.0176	0.2144	0.02084	-0.0009	-0.0059	0.0041	0.71721
Roche.HPV.linear.array.summary.result~Age+Race+Education.Adults+Marital.status+Annual.family.income+Drinking+Male.sex.partners.lifetime+HPV.vaccine	8	0.733292566509921	0.732053782218593	0.734531350801248	-0.0057	-0.0473	0.036	0.79021	0.0107	-0.088	0.1095	0.8312	-0.0017	-0.0085	0.0051	0.61953
Roche.HPV.linear.array.summary.result~Age+Race+Education.Adults+Marital.status+Smoker+Drinking+How.many.vaginal.deliveries+Ever.told.by.MD.you.had.HPV	8	0.733287745203604	0.732042841754794	0.734532648652414	0.0227	-0.0181	0.0635	0.27467	0.1002	0.002	0.1985	0.04556	-0.0064	-0.0128	0	0.04996
Roche.HPV.linear.array.summary.result~Age+Race+Education.Adults+Marital.status+Annual.family.income+Smoker+How.many.vaginal.deliveries+Male.sex.partners.lifetime+HPV.vaccine	9	0.733274888386759	0.732039978429965	0.734509798343552	-0.0029	-0.0483	0.0424	0.89954	-0.0287	-0.1274	0.07	0.56894	-0.0039	-0.0108	0.003	0.26743
Roche.HPV.linear.array.summary.result~Age+Race+Marital.status+Annual.family.income+Smoker+Drinking+How.old.when.first.had.sex+Male.sex.partners.lifetime+HPV.vaccine	9	0.733213818506745	0.731978782150512	0.734448854862978	-0.0002	-0.035	0.0345	0.98899	0.0039	-0.0948	0.1027	0.93759	-0.0014	-0.0065	0.0036	0.58397
Roche.HPV.linear.array.summary.result~Age+Race+Education.Adults+Marital.status+Annual.family.income+How.many.vaginal.deliveries+Male.sex.partners.lifetime+HPV.vaccine+Ever.told.by.MD.you.had.HPV	9	0.733204175894111	0.731969509370809	0.734438842417414	-0.0031	-0.0489	0.0426	0.89291	-0.0199	-0.1187	0.0788	0.69275	-0.0041	-0.0117	0.0035	0.2895
Roche.HPV.linear.array.summary.result~Age+Race+Education.Adults+Marital.status+Annual.family.income+How.many.vaginal.deliveries+How.old.when.first.had.sex+Male.sex.partners.lifetime+Ever.told.by.MD.you.had.HPV	9	0.733193729730425	0.73195866426923	0.73442879519162	0.0131	-0.0319	0.058	0.56809	-0.0629	-0.1616	0.0358	0.2114	-0.0037	-0.0111	0.0038	0.33399
Roche.HPV.linear.array.summary.result~Age+Race+Marital.status+Annual.family.income+Smoker+How.many.vaginal.deliveries+How.old.when.first.had.sex+Male.sex.partners.lifetime+Ever.told.by.MD.you.had.HPV	9	0.733190515526213	0.731958185678344	0.734422845374082	0.0336	-0.0071	0.0743	0.1055	-0.0867	-0.1855	0.012	0.08496	-0.0036	-0.009	0.0018	0.18836
Roche.HPV.linear.array.summary.result~Race+Education.Adults+Marital.status+Smoker+Drinking+How.many.vaginal.deliveries+Male.sex.partners.lifetime+HPV.vaccine	8	0.733188104873055	0.731950252898807	0.734425956847303	0.0263	-0.015	0.0676	0.21227	0.0344	-0.0643	0.1331	0.49408	-0.0032	-0.0097	0.0033	0.33755
Roche.HPV.linear.array.summary.result~Age+Race+Education.Adults+Marital.status+Annual.family.income+Smoker+Male.sex.partners.lifetime+Ever.told.by.MD.you.had.HPV	8	0.733178462260421	0.731941904098971	0.734415020421871	0.0128	-0.031	0.0566	0.56742	-0.0162	-0.115	0.0826	0.74773	-0.003	-0.0094	0.0034	0.35541
Roche.HPV.linear.array.summary.result~Age+Race+Education.Adults+Marital.status+Annual.family.income+Drinking+How.old.when.first.had.sex+Male.sex.partners.lifetime	8	0.73307239352145	0.731833604394551	0.734311182648349	0.0057	-0.0349	0.0463	0.78355	0.0335	-0.0653	0.1323	0.50622	-0.002	-0.0087	0.0047	0.56211
Roche.HPV.linear.array.summary.result~Age+Race+Education.Adults+Marital.status+Smoker+How.old.when.first.had.sex+Male.sex.partners.lifetime+Ever.told.by.MD.you.had.HPV	8	0.733029001764598	0.731792112375556	0.73426589115364	-0.0046	-0.0482	0.0391	0.83711	-0.1089	-0.2073	-0.0105	0.03008	-0.0042	-0.0103	0.002	0.18331
Roche.HPV.linear.array.summary.result~Age+Race+Marital.status+Smoker+Drinking+How.many.vaginal.deliveries+How.old.when.first.had.sex+Male.sex.partners.lifetime	8	0.733016948498806	0.731782588357638	0.734251308639974	0.006	-0.0236	0.0357	0.6902	0.1732	0.0768	0.2697	0.00043	-0.0024	-0.0058	0.001	0.16501
Roche.HPV.linear.array.summary.result~Race+Education.Adults+Marital.status+Annual.family.income+Drinking+How.many.vaginal.deliveries+Male.sex.partners.lifetime+Ever.told.by.MD.you.had.HPV	8	0.732899630045095	0.731662420721398	0.734136839368792	0.0207	-0.0235	0.0649	0.35957	0.0476	-0.051	0.1462	0.34432	-0.0016	-0.0087	0.0055	0.65162
Roche.HPV.linear.array.summary.result~Age+Education.Adults+Marital.status+Smoker+Drinking+How.many.vaginal.deliveries+How.old.when.first.had.sex+Male.sex.partners.lifetime+HPV.vaccine+Ever.told.by.MD.you.had.HPV	10	0.732869095105088	0.731633043215896	0.73410514699428	0.0165	-0.0256	0.0587	0.44203	-0.0195	-0.1181	0.0792	0.69876	-0.0036	-0.0103	0.0031	0.2897
Roche.HPV.linear.array.summary.result~Age+Race+Education.Adults+Marital.status+Drinking+How.old.when.first.had.sex+Male.sex.partners.lifetime+HPV.vaccine	8	0.732750973100325	0.731511319060707	0.733990627139943	-0.0026	-0.0441	0.039	0.90273	0.0318	-0.0669	0.1306	0.52751	-0.0035	-0.0101	0.0031	0.29713
Roche.HPV.linear.array.summary.result~Age+Race+Education.Adults+Marital.status+Drinking+Male.sex.partners.lifetime+HPV.vaccine	7	0.732720438160318	0.731480201346065	0.733960674974571	-0.0262	-0.0667	0.0142	0.2037	-0.0106	-0.1093	0.0882	0.83368	-0.0042	-0.0107	0.0024	0.21002
Roche.HPV.linear.array.summary.result~Age+Race+Education.Adults+Marital.status+Annual.family.income+Smoker+Drinking+HPV.vaccine+Ever.told.by.MD.you.had.HPV	9	0.732581423828181	0.731336486120447	0.733826361535916	0.0341	-0.0093	0.0774	0.12341	0.0677	-0.0306	0.166	0.17721	-0.0065	-0.0137	0.0007	0.0755
Roche.HPV.linear.array.summary.result~Age+Race+Education.Adults+Marital.status+Smoker+Drinking+HPV.vaccine+Ever.told.by.MD.you.had.HPV	8	0.732481783497633	0.731235992872759	0.733727574122506	0.0158	-0.0267	0.0582	0.46636	0.0378	-0.0609	0.1364	0.45317	-0.0081	-0.0149	-0.0012	0.02112
Roche.HPV.linear.array.summary.result~Age+Race+Education.Adults+Marital.status+Smoker+How.many.vaginal.deliveries+How.old.when.first.had.sex+Male.sex.partners.lifetime+HPV.vaccine	9	0.732452855659732	0.731215828297836	0.733689883021627	0.0006	-0.0423	0.0434	0.97871	-0.0375	-0.1363	0.0612	0.45631	-0.0048	-0.0115	0.0019	0.15799
Roche.HPV.linear.array.summary.result~Age+Race+Marital.status+Smoker+Drinking+How.many.vaginal.deliveries+Male.sex.partners.lifetime+HPV.vaccine	8	0.732447230802362	0.731212261302243	0.73368220030248	-0.0203	-0.0419	0.0013	0.0657	-0.1791	-0.2635	-0.0948	3e-05	-0.0028	-0.0061	0.0004	0.08602
Roche.HPV.linear.array.summary.result~Age+Race+Education.Adults+Marital.status+Annual.family.income+Drinking+How.many.vaginal.deliveries+How.old.when.first.had.sex+HPV.vaccine+Ever.told.by.MD.you.had.HPV	10	0.732446427251309	0.73120309229758	0.733689762205038	0.0253	-0.0217	0.0722	0.29207	0.0269	-0.0717	0.1256	0.59251	-0.0059	-0.0139	0.0022	0.15188
Roche.HPV.linear.array.summary.result~Age+Race+Education.Adults+Marital.status+Annual.family.income+Smoker+Drinking+How.old.when.first.had.sex+Ever.told.by.MD.you.had.HPV	9	0.732445623700256	0.73120059403682	0.733690653363693	0.0153	-0.0279	0.0584	0.48857	0.0235	-0.0752	0.1222	0.64062	-0.0062	-0.0133	0.0009	0.08708
Roche.HPV.linear.array.summary.result~Age+Race+Education.Adults+Marital.status+Annual.family.income+Smoker+How.many.vaginal.deliveries+How.old.when.first.had.sex+Male.sex.partners.lifetime	9	0.732441605944992	0.731205210087405	0.733678001802579	0.0035	-0.04	0.047	0.87628	-0.0193	-0.1181	0.0795	0.70172	-0.0039	-0.0108	0.0029	0.25837
Roche.HPV.linear.array.summary.result~Age+Race+Education.Adults+Marital.status+Annual.family.income+How.old.when.first.had.sex+Male.sex.partners.lifetime+HPV.vaccine+Ever.told.by.MD.you.had.HPV	9	0.732404642596563	0.731168240102772	0.733641045090353	0.0003	-0.0474	0.048	0.98983	-0.0598	-0.1585	0.0388	0.2345	-0.0058	-0.0137	0.0021	0.15
Roche.HPV.linear.array.summary.result~Race+Education.Adults+Marital.status+Drinking+How.many.vaginal.deliveries+How.old.when.first.had.sex+Male.sex.partners.lifetime+Ever.told.by.MD.you.had.HPV	8	0.732402231943404	0.731163309067589	0.733641154819219	0.0088	-0.0335	0.051	0.6845	-0.0066	-0.1052	0.092	0.89576	-0.0037	-0.0106	0.0033	0.30422
Roche.HPV.linear.array.summary.result~Race+Education.Adults+Marital.status+Smoker+Drinking+How.many.vaginal.deliveries+How.old.when.first.had.sex+HPV.vaccine+Ever.told.by.MD.you.had.HPV	9	0.73239821418814	0.731155886669773	0.733640541706508	0.0232	-0.0224	0.0689	0.31829	0.0231	-0.0756	0.1219	0.64634	-0.0075	-0.0151	0.0002	0.0554
Roche.HPV.linear.array.summary.result~Age+Race+Education.Adults+Marital.status+Annual.family.income+Smoker+How.many.vaginal.deliveries+Male.sex.partners.lifetime	8	0.732393392881823	0.731156533455411	0.733630252308235	0.0094	-0.0348	0.0536	0.67619	-0.0629	-0.1615	0.0358	0.21149	-0.0049	-0.0117	0.0019	0.15606
Roche.HPV.linear.array.summary.result~Age+Race+Education.Adults+Marital.status+Annual.family.income+How.many.vaginal.deliveries+Male.sex.partners.lifetime+Ever.told.by.MD.you.had.HPV	8	0.73238375026919	0.731147004840831	0.733620495697549	-0.0009	-0.0465	0.0446	0.96788	-0.0091	-0.1079	0.0897	0.85696	-0.0049	-0.0123	0.0026	0.19783
Roche.HPV.linear.array.summary.result~Age+Education.Adults+Marital.status+Annual.family.income+Smoker+Drinking+How.many.vaginal.deliveries+Male.sex.partners.lifetime+HPV.vaccine+Ever.told.by.MD.you.had.HPV	10	0.732367679248133	0.731130851213723	0.733604507282544	0.0317	-0.0104	0.0737	0.14004	-0.0176	-0.1164	0.0811	0.72621	-0.0024	-0.0093	0.0046	0.50619
Roche.HPV.linear.array.summary.result~Age+Race+Marital.status+Annual.family.income+Drinking+How.many.vaginal.deliveries+Male.sex.partners.lifetime+HPV.vaccine+Ever.told.by.MD.you.had.HPV	9	0.732353215329183	0.731116726640297	0.733589704018068	-0.0098	-0.0412	0.0217	0.54236	-0.1369	-0.2348	-0.0391	0.0061	-0.0018	-0.0068	0.0031	0.46859
Roche.HPV.linear.array.summary.result~Age+Race+Marital.status+Annual.family.income+Smoker+How.many.vaginal.deliveries+Male.sex.partners.lifetime+Ever.told.by.MD.you.had.HPV	8	0.732345179818655	0.7311104382687	0.733579921368609	0.0445	0.0017	0.0873	0.0414	-0.0597	-0.1584	0.039	0.23544	-0.005	-0.0101	0.0002	0.05851
Roche.HPV.linear.array.summary.result~Age+Race+Education.Adults+Marital.status+Smoker+Male.sex.partners.lifetime+Ever.told.by.MD.you.had.HPV	7	0.73232669814444	0.731087470959051	0.733565925329829	0	-0.0434	0.0433	0.9982	-0.1011	-0.1995	-0.0027	0.04409	-0.0048	-0.0108	0.0013	0.12416
Roche.HPV.linear.array.summary.result~Age+Race+Education.Adults+Marital.status+Annual.family.income+Smoker+Drinking+How.many.vaginal.deliveries+How.old.when.first.had.sex+HPV.vaccine	10	0.732322680389176	0.731077866443399	0.733567494334952	0.01	-0.0353	0.0553	0.66594	0.0527	-0.046	0.1513	0.29525	-0.0065	-0.0141	0.0012	0.09674
Roche.HPV.linear.array.summary.result~Age+Race+Marital.status+Annual.family.income+Smoker+Drinking+How.old.when.first.had.sex+Male.sex.partners.lifetime	8	0.732297770306539	0.73106104675027	0.733534493862807	-0.0006	-0.0341	0.0329	0.97315	-0.0386	-0.1374	0.0601	0.44328	-0.0023	-0.0072	0.0025	0.34606
Roche.HPV.linear.array.summary.result~Race+Education.Adults+Marital.status+Smoker+Drinking+Male.sex.partners.lifetime+HPV.vaccine+Ever.told.by.MD.you.had.HPV	8	0.732265628264426	0.731027330519588	0.733503926009265	0.0163	-0.0255	0.058	0.44461	0.0063	-0.0924	0.105	0.90016	-0.0032	-0.0097	0.0033	0.33856
Roche.HPV.linear.array.summary.result~Age+Race+Marital.status+Annual.family.income+Smoker+How.old.when.first.had.sex+Male.sex.partners.lifetime+HPV.vaccine+Ever.told.by.MD.you.had.HPV	9	0.732220629405469	0.730985649160357	0.73345560965058	0.0159	-0.0275	0.0593	0.47207	-0.0739	-0.1722	0.0244	0.14048	-0.0049	-0.0108	0.001	0.10274
Roche.HPV.linear.array.summary.result~Age+Race+Marital.status+Annual.family.income+Drinking+How.many.vaginal.deliveries+How.old.when.first.had.sex+Male.sex.partners.lifetime+HPV.vaccine	9	0.732217415201257	0.730981246221797	0.733453584180718	0.0092	-0.0295	0.0479	0.64019	0.0256	-0.0731	0.1243	0.61111	-0.0032	-0.009	0.0027	0.28583
Roche.HPV.linear.array.summary.result~Age+Race+Education.Adults+Marital.status+How.many.vaginal.deliveries+How.old.when.first.had.sex+Male.sex.partners.lifetime+HPV.vaccine+Ever.told.by.MD.you.had.HPV	9	0.732211790343888	0.730975076349622	0.733448504338153	-0.0119	-0.0571	0.0332	0.6048	-0.0829	-0.1816	0.0157	0.09949	-0.0057	-0.0131	0.0017	0.13419
Roche.HPV.linear.array.summary.result~Age+Race+Marital.status+Annual.family.income+Smoker+Drinking+How.many.vaginal.deliveries+How.old.when.first.had.sex+HPV.vaccine+Ever.told.by.MD.you.had.HPV	10	0.732210183241782	0.730970158004375	0.733450208479189	0.0348	-0.0065	0.076	0.09904	0.1217	0.0264	0.2171	0.0123	-0.0058	-0.012	0.0005	0.06956
Roche.HPV.linear.array.summary.result~Race+Education.Adults+Marital.status+Annual.family.income+Drinking+How.many.vaginal.deliveries+Male.sex.partners.lifetime+HPV.vaccine	8	0.732186880261251	0.730948085634895	0.733425674887606	0.0259	-0.0196	0.0714	0.26453	-0.0037	-0.1025	0.0951	0.94104	-0.0034	-0.0111	0.0043	0.38721
Roche.HPV.linear.array.summary.result~Age+Race+Education.Adults+Marital.status+Annual.family.income+Drinking+Male.sex.partners.lifetime	7	0.732182862505986	0.730942060753944	0.733423664258029	-0.0045	-0.0449	0.0359	0.82832	-0.0153	-0.1141	0.0834	0.76091	-0.0026	-0.0092	0.0041	0.44645
Roche.HPV.linear.array.summary.result~Age+Race+Education.Adults+Marital.status+Smoker+Drinking+How.old.when.first.had.sex+Ever.told.by.MD.you.had.HPV	8	0.732154738219138	0.730908547738534	0.733400928699742	0.0154	-0.0262	0.0571	0.46817	0.0096	-0.089	0.1083	0.84804	-0.0076	-0.0144	-0.0008	0.02798
Roche.HPV.linear.array.summary.result~Age+Race+Education.Adults+Marital.status+Drinking+How.old.when.first.had.sex+Male.sex.partners.lifetime	7	0.732116167768603	0.730875499359878	0.733356836177328	-0.0056	-0.0467	0.0354	0.78827	0.0261	-0.0727	0.1249	0.60458	-0.0043	-0.0107	0.0022	0.19587
Roche.HPV.linear.array.summary.result~Race+Education.Adults+Marital.status+Annual.family.income+Drinking+Male.sex.partners.lifetime+HPV.vaccine+Ever.told.by.MD.you.had.HPV	8	0.732075990215962	0.73083690914398	0.733315071287945	-0.0585	-0.0977	-0.0193	0.00345	-0.0222	-0.1209	0.0765	0.65891	-0.0036	-0.0113	0.0041	0.36192
Roche.HPV.linear.array.summary.result~Race+Education.Adults+Marital.status+Annual.family.income+Smoker+How.many.vaginal.deliveries+How.old.when.first.had.sex+Male.sex.partners.lifetime+HPV.vaccine+Ever.told.by.MD.you.had.HPV	10	0.732075990215962	0.73084172026078	0.733310260171145	-0.0094	-0.0552	0.0363	0.68604	-0.0294	-0.1281	0.0693	0.55998	-0.0034	-0.0111	0.0043	0.38506
Roche.HPV.linear.array.summary.result~Race+Education.Adults+Marital.status+Annual.family.income+Drinking+How.many.vaginal.deliveries+How.old.when.first.had.sex+Male.sex.partners.lifetime	8	0.73207518666491	0.730836582182492	0.733313791147327	-0.008	-0.0516	0.0356	0.71797	0.024	-0.0748	0.1228	0.63393	-0.0044	-0.012	0.0033	0.26672
Roche.HPV.linear.array.summary.result~Age+Race+Education.Adults+Marital.status+Smoker+Drinking+How.many.vaginal.deliveries+How.old.when.first.had.sex+HPV.vaccine	9	0.731998849314892	0.730751857474928	0.733245841154857	-0.0008	-0.0443	0.0426	0.96948	0.0336	-0.0651	0.1324	0.50469	-0.0081	-0.0154	-0.0008	0.03043
Roche.HPV.linear.array.summary.result~Age+Education.Adults+Marital.status+Smoker+Drinking+How.many.vaginal.deliveries+How.old.when.first.had.sex+Male.sex.partners.lifetime+Ever.told.by.MD.you.had.HPV	9	0.731997242212787	0.730759031652543	0.733235452773031	0.0203	-0.0225	0.063	0.3527	-0.0357	-0.1344	0.0631	0.47909	-0.0047	-0.0113	0.0019	0.16084
Roche.HPV.linear.array.summary.result~Race+Education.Adults+Marital.status+Smoker+Drinking+How.many.vaginal.deliveries+How.old.when.first.had.sex+Male.sex.partners.lifetime	8	0.731978760538572	0.730738502748458	0.733219018328686	-0.0165	-0.0584	0.0255	0.44198	-0.0164	-0.1151	0.0823	0.74498	-0.0047	-0.0113	0.002	0.16699
Roche.HPV.linear.array.summary.result~Race+Education.Adults+Marital.status+Annual.family.income+Smoker+Drinking+How.old.when.first.had.sex+Male.sex.partners.lifetime+Ever.told.by.MD.you.had.HPV	9	0.731974742783308	0.730736672184725	0.73321281338189	-0.0039	-0.0442	0.0363	0.8476	-0.0135	-0.1123	0.0853	0.78876	-0.0028	-0.0097	0.0041	0.41949
Roche.HPV.linear.array.summary.result~Age+Race+Marital.status+Annual.family.income+Drinking+How.old.when.first.had.sex+Male.sex.partners.lifetime+HPV.vaccine+Ever.told.by.MD.you.had.HPV	9	0.731952243353829	0.730713927616999	0.73319055909066	-0.0129	-0.0499	0.0241	0.49346	-0.042	-0.1408	0.0568	0.40454	-0.0023	-0.0079	0.0033	0.41792
Roche.HPV.linear.array.summary.result~Race+Marital.status+Annual.family.income+Smoker+Drinking+How.many.vaginal.deliveries+Male.sex.partners.lifetime+HPV.vaccine+Ever.told.by.MD.you.had.HPV	9	0.731897601882238	0.730662754200281	0.733132449564195	-0.0178	-0.0502	0.0146	0.28151	-0.1821	-0.2804	-0.0838	0.00028	-0.002	-0.0072	0.0032	0.44517
Roche.HPV.linear.array.summary.result~Age+Race+Education.Adults+Marital.status+Smoker+How.many.vaginal.deliveries+Male.sex.partners.lifetime+HPV.vaccine	8	0.731884745065393	0.730646127037469	0.733123363093317	0.0072	-0.0359	0.0503	0.74306	-0.0749	-0.1736	0.0239	0.13717	-0.0058	-0.0124	0.0008	0.08379
Roche.HPV.linear.array.summary.result~Age+Education.Adults+Marital.status+Annual.family.income+Drinking+How.many.vaginal.deliveries+How.old.when.first.had.sex+Male.sex.partners.lifetime+HPV.vaccine+Ever.told.by.MD.you.had.HPV	10	0.731879923759076	0.730642867878032	0.73311697964012	0.0037	-0.0405	0.0479	0.87041	-0.0206	-0.1194	0.0782	0.68232	-0.0039	-0.0117	0.0038	0.31721
Roche.HPV.linear.array.summary.result~Age+Race+Marital.status+Annual.family.income+Drinking+How.many.vaginal.deliveries+Male.sex.partners.lifetime+Ever.told.by.MD.you.had.HPV	8	0.731857424329597	0.730620092303436	0.733094756355758	-0.0167	-0.0479	0.0144	0.29246	-0.1192	-0.2159	-0.0225	0.01566	-0.0025	-0.0073	0.0023	0.30073
Roche.HPV.linear.array.summary.result~Age+Race+Marital.status+Annual.family.income+Smoker+Drinking+Male.sex.partners.lifetime+HPV.vaccine	8	0.7318437639617	0.730605823286126	0.733081704637273	-0.0045	-0.0377	0.0287	0.79041	-0.0414	-0.1393	0.0564	0.40671	-0.0022	-0.007	0.0026	0.3747
Roche.HPV.linear.array.summary.result~Age+Race+Education.Adults+Marital.status+Smoker+How.many.vaginal.deliveries+How.old.when.first.had.sex+Male.sex.partners.lifetime	8	0.731830103593802	0.73059152503117	0.733068682156434	-0.0135	-0.0566	0.0296	0.54007	-0.0318	-0.1306	0.0669	0.52751	-0.0057	-0.0123	0.0008	0.0864
Roche.HPV.linear.array.summary.result~Age+Race+Education.Adults+Marital.status+Annual.family.income+Drinking+How.many.vaginal.deliveries+How.old.when.first.had.sex+Ever.told.by.MD.you.had.HPV	9	0.731821264532221	0.730575713352118	0.733066815712324	0.0253	-0.0211	0.0716	0.28572	0.0351	-0.0636	0.1337	0.48617	-0.0068	-0.0147	0.0011	0.08963
Roche.HPV.linear.array.summary.result~Age+Race+Education.Adults+Marital.status+Drinking+Male.sex.partners.lifetime	6	0.731802782858006	0.7305604771365	0.733045088579513	-0.032	-0.072	0.008	0.11699	-0.0141	-0.1127	0.0846	0.77987	-0.0049	-0.0113	0.0015	0.13139
Roche.HPV.linear.array.summary.result~Age+Education.Adults+Marital.status+Annual.family.income+Smoker+Drinking+How.many.vaginal.deliveries+Male.sex.partners.lifetime+Ever.told.by.MD.you.had.HPV	9	0.731752159141679	0.730513400196895	0.732990918086463	0.0338	-0.0077	0.0754	0.11075	-0.0166	-0.1154	0.0822	0.74193	-0.0036	-0.0104	0.0032	0.30296
Roche.HPV.linear.array.summary.result~Age+Race+Marital.status+Annual.family.income+Drinking+How.old.when.first.had.sex+Male.sex.partners.lifetime+Ever.told.by.MD.you.had.HPV	8	0.731670196934292	0.730430964385265	0.732909429483319	-0.0106	-0.0456	0.0245	0.55425	-0.1102	-0.2088	-0.0115	0.02858	-0.003	-0.0084	0.0024	0.2733
Roche.HPV.linear.array.summary.result~Age+Race+Marital.status+Annual.family.income+Drinking+How.many.vaginal.deliveries+How.old.when.first.had.sex+Male.sex.partners.lifetime	8	0.731655733015341	0.730418397832411	0.732893068198271	0.0148	-0.0232	0.0528	0.44491	0.075	-0.0235	0.1736	0.13555	-0.0039	-0.0096	0.0017	0.17473
Roche.HPV.linear.array.summary.result~Age+Race+Education.Adults+Marital.status+How.many.vaginal.deliveries+How.old.when.first.had.sex+Male.sex.partners.lifetime+Ever.told.by.MD.you.had.HPV	8	0.73163243003481	0.730394430935379	0.73287042913424	-0.0082	-0.0533	0.0369	0.72137	-0.1198	-0.2184	-0.0213	0.01715	-0.0063	-0.0136	0.0009	0.08806
Roche.HPV.linear.array.summary.result~Age+Race+Education.Adults+Marital.status+Annual.family.income+Male.sex.partners.lifetime+HPV.vaccine+Ever.told.by.MD.you.had.HPV	8	0.731626001626387	0.730386942788352	0.732865060464423	-0.0004	-0.0477	0.0469	0.98645	-0.0707	-0.1694	0.028	0.16013	-0.0067	-0.0146	0.0012	0.0953
Roche.HPV.linear.array.summary.result~Age+Race+Marital.status+Smoker+Drinking+How.many.vaginal.deliveries+Male.sex.partners.lifetime	7	0.731614751911648	0.730378050643649	0.732851453179647	-0.0142	-0.0361	0.0077	0.20307	-0.0777	-0.1488	-0.0065	0.0324	-0.0036	-0.0066	-0.0006	0.01753
Roche.HPV.linear.array.summary.result~Age+Race+Marital.status+Annual.family.income+Smoker+How.old.when.first.had.sex+Male.sex.partners.lifetime+Ever.told.by.MD.you.had.HPV	8	0.731590645380064	0.730354102349284	0.732827188410843	0.0251	-0.0181	0.0682	0.2555	-0.0367	-0.1352	0.0618	0.46518	-0.0058	-0.0115	-0.0001	0.04775
Roche.HPV.linear.array.summary.result~Age+Race+Education.Adults+Marital.status+Annual.family.income+Smoker+Drinking+How.many.vaginal.deliveries+How.old.when.first.had.sex	9	0.731576181461113	0.730329158515356	0.73282320440687	0.0073	-0.0376	0.0522	0.75106	0.0053	-0.0933	0.1039	0.91633	-0.0076	-0.0151	-0.0001	0.04568
Roche.HPV.linear.array.summary.result~Race+Education.Adults+Marital.status+Annual.family.income+Smoker+Drinking+How.many.vaginal.deliveries+Male.sex.partners.lifetime	8	0.731550467827423	0.730311105385239	0.732789830269607	0.0054	-0.0363	0.047	0.80072	0.0199	-0.0788	0.1187	0.69275	-0.0034	-0.0102	0.0035	0.33587
Roche.HPV.linear.array.summary.result~Age+Education.Adults+Marital.status+Annual.family.income+Smoker+Drinking+How.many.vaginal.deliveries+How.old.when.first.had.sex+Male.sex.partners.lifetime+HPV.vaccine	10	0.731548860725317	0.730311627669336	0.732786093781298	0.007	-0.0366	0.0506	0.75245	-0.0902	-0.1889	0.0084	0.07299	-0.0048	-0.0122	0.0027	0.21231
Roche.HPV.linear.array.summary.result~Race+Education.Adults+Marital.status+Annual.family.income+Smoker+Drinking+How.many.vaginal.deliveries+HPV.vaccine+Ever.told.by.MD.you.had.HPV	9	0.731545646521106	0.730302210865036	0.732789082177176	-0.0034	-0.0482	0.0413	0.88094	0.044	-0.0545	0.1424	0.38165	-0.0077	-0.0156	0.0002	0.05747
Roche.HPV.linear.array.summary.result~Age+Education.Adults+Marital.status+Annual.family.income+Smoker+Drinking+How.old.when.first.had.sex+Male.sex.partners.lifetime+HPV.vaccine+Ever.told.by.MD.you.had.HPV	10	0.731541628765842	0.73030097497224	0.732782282559444	0.0126	-0.0307	0.0559	0.56844	-0.0594	-0.1581	0.0393	0.23801	-0.0049	-0.0122	0.0025	0.1949
Roche.HPV.linear.array.summary.result~Age+Education.Adults+Marital.status+Smoker+Drinking+How.many.vaginal.deliveries+Male.sex.partners.lifetime+HPV.vaccine+Ever.told.by.MD.you.had.HPV	9	0.731532789704261	0.730294135497974	0.732771443910548	0.0211	-0.0209	0.0631	0.32409	-0.0139	-0.1127	0.0848	0.78194	-0.0045	-0.0111	0.0021	0.18453
Roche.HPV.linear.array.summary.result~Race+Education.Adults+Marital.status+Drinking+How.many.vaginal.deliveries+How.old.when.first.had.sex+Male.sex.partners.lifetime+HPV.vaccine	8	0.731507879621624	0.730267216574078	0.73274854266917	-0.0072	-0.0486	0.0342	0.73311	0.0288	-0.07	0.1276	0.56764	-0.0054	-0.0129	0.0022	0.164
Roche.HPV.linear.array.summary.result~Race+Education.Adults+Marital.status+Annual.family.income+Smoker+How.many.vaginal.deliveries+Male.sex.partners.lifetime+HPV.vaccine+Ever.told.by.MD.you.had.HPV	9	0.731496629906884	0.730260780591808	0.732732479221961	0.0402	-0.0061	0.0866	0.08861	-0.0277	-0.1264	0.071	0.58249	-0.0049	-0.0126	0.0028	0.21348
Roche.HPV.linear.array.summary.result~Age+Race+Marital.status+Smoker+How.many.vaginal.deliveries+How.old.when.first.had.sex+Male.sex.partners.lifetime+HPV.vaccine+Ever.told.by.MD.you.had.HPV	9	0.731462880762666	0.730227640653299	0.732698120872033	0.0328	-0.0069	0.0724	0.10501	-0.2363	-0.3328	-0.1398	0	-0.0058	-0.0106	-0.0009	0.02042
Roche.HPV.linear.array.summary.result~Age+Race+Education.Adults+Marital.status+Annual.family.income+How.old.when.first.had.sex+Male.sex.partners.lifetime+Ever.told.by.MD.you.had.HPV	8	0.731434756475818	0.730195983726219	0.732673529225417	-0.0172	-0.0641	0.0297	0.47217	-0.0829	-0.1815	0.0157	0.09949	-0.0066	-0.0143	0.0012	0.09599
Roche.HPV.linear.array.summary.result~Age+Race+Marital.status+Smoker+Drinking+How.old.when.first.had.sex+Male.sex.partners.lifetime+HPV.vaccine	8	0.731384936310544	0.730146807639918	0.732623064981169	-0.0067	-0.0376	0.0243	0.67247	-0.1679	-0.2662	-0.0696	0.00081	-0.004	-0.0083	0.0003	0.06674
Roche.HPV.linear.array.summary.result~Age+Race+Education.Adults+Marital.status+Annual.family.income+Smoker+Drinking+Ever.told.by.MD.you.had.HPV	8	0.731364847534223	0.730115893813482	0.732613801254965	0.0349	-0.0088	0.0786	0.11744	0.0443	-0.054	0.1427	0.37676	-0.0076	-0.0147	-0.0006	0.03384
Roche.HPV.linear.array.summary.result~Race+Education.Adults+Marital.status+Annual.family.income+Smoker+Drinking+How.old.when.first.had.sex+Male.sex.partners.lifetime+HPV.vaccine	9	0.731301367001051	0.730062150471632	0.73254058353047	-0.0039	-0.0461	0.0383	0.85573	-0.0153	-0.1141	0.0835	0.76186	-0.0047	-0.0123	0.0029	0.22394
Roche.HPV.linear.array.summary.result~Age+Race+Education.Adults+Marital.status+How.many.vaginal.deliveries+Male.sex.partners.lifetime+HPV.vaccine+Ever.told.by.MD.you.had.HPV	8	0.731285295979995	0.730046875805419	0.732523716154571	-0.0007	-0.0461	0.0446	0.97447	-0.0661	-0.1648	0.0327	0.18956	-0.007	-0.0144	0.0004	0.06368
Roche.HPV.linear.array.summary.result~Age+Race+Marital.status+Annual.family.income+Smoker+Drinking+How.many.vaginal.deliveries+How.old.when.first.had.sex+Ever.told.by.MD.you.had.HPV	9	0.731253957488935	0.730011237079236	0.732496677898635	0.0261	-0.0149	0.0671	0.21156	0.0476	-0.0471	0.1423	0.32437	-0.0068	-0.0129	-0.0008	0.02725
Roche.HPV.linear.array.summary.result~Age+Race+Education.Adults+Marital.status+Smoker+Drinking+How.many.vaginal.deliveries+How.old.when.first.had.sex	8	0.731242707774196	0.729993455764528	0.732491959783864	0.0025	-0.0406	0.0457	0.90885	0.0434	-0.0554	0.1422	0.38925	-0.0092	-0.0164	-0.002	0.01252
Roche.HPV.linear.array.summary.result~Race+Marital.status+Annual.family.income+Smoker+Drinking+How.many.vaginal.deliveries+How.old.when.first.had.sex+Male.sex.partners.lifetime+Ever.told.by.MD.you.had.HPV	9	0.73120092311945	0.729964268399337	0.732437577839562	0.0211	-0.0147	0.0569	0.24846	-0.0438	-0.1425	0.0549	0.38399	-0.0031	-0.0085	0.0024	0.26698
Roche.HPV.linear.array.summary.result~Age+Race+Education.Adults+Marital.status+Drinking+How.many.vaginal.deliveries+How.old.when.first.had.sex+HPV.vaccine+Ever.told.by.MD.you.had.HPV	9	0.73118967340471	0.729943375609446	0.732435971199974	0.0069	-0.0394	0.0533	0.76919	-0.0174	-0.1158	0.0811	0.72959	-0.0083	-0.0162	-0.0005	0.03673
Roche.HPV.linear.array.summary.result~Age+Race+Education.Adults+Marital.status+Smoker+Drinking+Ever.told.by.MD.you.had.HPV	7	0.731188066302604	0.729938033032047	0.732438099573162	0.0121	-0.0302	0.0543	0.57585	0.0178	-0.0808	0.1164	0.72306	-0.0091	-0.0158	-0.0024	0.00817
Roche.HPV.linear.array.summary.result~Race+Marital.status+Annual.family.income+Smoker+Drinking+How.old.when.first.had.sex+Male.sex.partners.lifetime+HPV.vaccine+Ever.told.by.MD.you.had.HPV	9	0.731172798832601	0.729936393460165	0.732409204205037	-0.0255	-0.0623	0.0114	0.17514	-0.1517	-0.25	-0.0533	0.0025	-0.0044	-0.0106	0.0018	0.16657
Roche.HPV.linear.array.summary.result~Race+Education.Adults+Marital.status+Annual.family.income+Smoker+Drinking+How.many.vaginal.deliveries+How.old.when.first.had.sex+Ever.told.by.MD.you.had.HPV	9	0.731168781077337	0.729924705506456	0.732412856648218	0.0256	-0.0207	0.0718	0.27922	-0.0135	-0.1123	0.0853	0.78876	-0.0078	-0.0157	0.0001	0.05308
Roche.HPV.linear.array.summary.result~Age+Race+Marital.status+Annual.family.income+Smoker+How.many.vaginal.deliveries+How.old.when.first.had.sex+Male.sex.partners.lifetime+HPV.vaccine	9	0.731141460341541	0.729906845096978	0.732376075586105	0.0321	-0.011	0.0752	0.14447	-0.1043	-0.2028	-0.0057	0.03823	-0.0064	-0.0127	-0.0001	0.04759
Roche.HPV.linear.array.summary.result~Age+Race+Marital.status+Annual.family.income+Smoker+Male.sex.partners.lifetime+HPV.vaccine+Ever.told.by.MD.you.had.HPV	8	0.731101282788901	0.729863640523899	0.732338925053903	0.0108	-0.0308	0.0523	0.61124	-0.1246	-0.2231	-0.026	0.01321	-0.006	-0.0117	-0.0002	0.04105
Roche.HPV.linear.array.summary.result~Age+Education.Adults+Marital.status+Annual.family.income+Smoker+Drinking+How.old.when.first.had.sex+Male.sex.partners.lifetime+Ever.told.by.MD.you.had.HPV	9	0.731095657931531	0.729853850366727	0.732337465496335	0.0073	-0.0366	0.0513	0.74287	-0.0882	-0.1868	0.0105	0.07978	-0.0061	-0.0133	0.0011	0.09731
Roche.HPV.linear.array.summary.result~Age+Race+Education.Adults+Marital.status+Smoker+How.many.vaginal.deliveries+Male.sex.partners.lifetime	7	0.731020124132567	0.729779523143751	0.732260725121382	-0.0017	-0.0443	0.0409	0.93641	-0.0837	-0.1824	0.015	0.09648	-0.0067	-0.0132	-0.0003	0.04111
Roche.HPV.linear.array.summary.result~Age+Race+Education.Adults+Marital.status+Annual.family.income+Smoker+Drinking+How.many.vaginal.deliveries+HPV.vaccine	9	0.731011285070986	0.729762973007573	0.732259597134398	-0.0007	-0.0444	0.043	0.97554	0.0409	-0.0575	0.1394	0.41528	-0.0087	-0.0163	-0.0011	0.02514
Roche.HPV.linear.array.summary.result~Race+Education.Adults+Marital.status+Annual.family.income+Smoker+Drinking+Male.sex.partners.lifetime+Ever.told.by.MD.you.had.HPV	8	0.730988785641507	0.729747999231383	0.732229572051631	0.0202	-0.0211	0.0614	0.3372	0.0133	-0.0855	0.1121	0.79202	-0.0036	-0.0105	0.0032	0.30127
Roche.HPV.linear.array.summary.result~Age+Education.Adults+Marital.status+Annual.family.income+Drinking+How.many.vaginal.deliveries+How.old.when.first.had.sex+Male.sex.partners.lifetime+Ever.told.by.MD.you.had.HPV	9	0.730971107518345	0.72973167867342	0.73221053636327	0.0069	-0.0366	0.0503	0.7571	-0.0629	-0.1616	0.0358	0.2114	-0.005	-0.0126	0.0026	0.19447
Roche.HPV.linear.array.summary.result~Age+Race+Marital.status+Smoker+Drinking+How.old.when.first.had.sex+Male.sex.partners.lifetime	7	0.730965482660975	0.729726280556074	0.732204684765877	0.0035	-0.0254	0.0323	0.81446	-0.113	-0.2105	-0.0154	0.02322	-0.0048	-0.0089	-0.0007	0.02185
Roche.HPV.linear.array.summary.result~Race+Education.Adults+Marital.status+Drinking+How.old.when.first.had.sex+Male.sex.partners.lifetime+HPV.vaccine+Ever.told.by.MD.you.had.HPV	8	0.730898787923592	0.72965820252381	0.732139373323374	-0.0083	-0.0505	0.0339	0.70054	-0.0109	-0.1096	0.0879	0.8295	-0.0064	-0.0141	0.0013	0.10329
Roche.HPV.linear.array.summary.result~Age+Race+Marital.status+Smoker+How.many.vaginal.deliveries+Male.sex.partners.lifetime+HPV.vaccine+Ever.told.by.MD.you.had.HPV	8	0.730889948862011	0.729652620910054	0.732127276813968	-0.0071	-0.0484	0.0343	0.7376	-0.2536	-0.35	-0.1572	0	-0.0073	-0.0119	-0.0027	0.0019
Roche.HPV.linear.array.summary.result~Race+Education.Adults+Marital.status+Drinking+How.many.vaginal.deliveries+Male.sex.partners.lifetime+Ever.told.by.MD.you.had.HPV	7	0.730883520453589	0.729642108206156	0.732124932701021	0.004	-0.0395	0.0476	0.85579	-0.0499	-0.1483	0.0485	0.32041	-0.0052	-0.0122	0.0017	0.1409
Roche.HPV.linear.array.summary.result~Age+Race+Marital.status+Smoker+How.many.vaginal.deliveries+How.old.when.first.had.sex+Male.sex.partners.lifetime+Ever.told.by.MD.you.had.HPV	8	0.730879502698324	0.729643205013056	0.732115800383593	0.0316	-0.0074	0.0706	0.11268	-0.3184	-0.4128	-0.2241	0	-0.0065	-0.0112	-0.0018	0.00664
Roche.HPV.linear.array.summary.result~Age+Marital.status+Annual.family.income+Smoker+Drinking+How.many.vaginal.deliveries+How.old.when.first.had.sex+Male.sex.partners.lifetime+HPV.vaccine+Ever.told.by.MD.you.had.HPV	10	0.730867449432532	0.729627724642063	0.732107174223002	-0.004	-0.0427	0.0347	0.84056	-0.1084	-0.2065	-0.0103	0.03029	-0.0061	-0.0126	0.0003	0.06132
Roche.HPV.linear.array.summary.result~Age+Race+Education.Adults+Marital.status+Annual.family.income+How.many.vaginal.deliveries+How.old.when.first.had.sex+Male.sex.partners.lifetime+HPV.vaccine	9	0.730843342900948	0.729604674836056	0.73208201096584	-0.0079	-0.0551	0.0393	0.74282	-0.0732	-0.1719	0.0256	0.14639	-0.0067	-0.0148	0.0014	0.10282
Roche.HPV.linear.array.summary.result~Age+Race+Marital.status+Smoker+Drinking+How.many.vaginal.deliveries+How.old.when.first.had.sex+HPV.vaccine+Ever.told.by.MD.you.had.HPV	9	0.730801558246202	0.729558860849689	0.732044255642714	-0.0093	-0.0476	0.0289	0.63257	0.119	0.0211	0.2169	0.01721	-0.0083	-0.0139	-0.0027	0.00379
Roche.HPV.linear.array.summary.result~Education.Adults+Marital.status+Annual.family.income+Smoker+Drinking+How.many.vaginal.deliveries+How.old.when.first.had.sex+Male.sex.partners.lifetime+HPV.vaccine+Ever.told.by.MD.you.had.HPV	10	0.730768612653036	0.729531229304469	0.732005996001603	0.0122	-0.031	0.0553	0.58109	-0.0268	-0.1255	0.072	0.59545	-0.0052	-0.0132	0.0029	0.20931
Roche.HPV.linear.array.summary.result~Race+Marital.status+Annual.family.income+Smoker+Drinking+How.many.vaginal.deliveries+How.old.when.first.had.sex+Male.sex.partners.lifetime+HPV.vaccine	9	0.730759773591455	0.729523237903595	0.731996309279316	0.013	-0.0262	0.0521	0.51647	0.0059	-0.0927	0.1046	0.9062	-0.0039	-0.0101	0.0023	0.21727
Roche.HPV.linear.array.summary.result~Age+Education.Adults+Marital.status+Annual.family.income+Smoker+How.many.vaginal.deliveries+How.old.when.first.had.sex+Male.sex.partners.lifetime+HPV.vaccine+Ever.told.by.MD.you.had.HPV	10	0.730734059957765	0.729494958791156	0.731973161124374	0.0107	-0.0349	0.0563	0.64597	-0.0404	-0.1391	0.0584	0.4233	-0.0074	-0.0155	0.0007	0.07309
Roche.HPV.linear.array.summary.result~Age+Race+Education.Adults+Marital.status+Annual.family.income+Drinking+How.many.vaginal.deliveries+HPV.vaccine+Ever.told.by.MD.you.had.HPV	9	0.730730042202501	0.729482265976777	0.731977818428225	0.001	-0.0454	0.0474	0.9663	0.008	-0.0904	0.1065	0.8727	-0.0084	-0.0165	-0.0003	0.04247
Roche.HPV.linear.array.summary.result~Race+Marital.status+Smoker+Drinking+How.many.vaginal.deliveries+How.old.when.first.had.sex+Male.sex.partners.lifetime+HPV.vaccine+Ever.told.by.MD.you.had.HPV	9	0.730705132119864	0.729467670548159	0.731942593691569	0.0148	-0.02	0.0496	0.40347	0.0011	-0.0973	0.0994	0.98308	-0.0044	-0.0093	0.0004	0.06989
Roche.HPV.linear.array.summary.result~Age+Education.Adults+Marital.status+Annual.family.income+Smoker+Drinking+Male.sex.partners.lifetime+HPV.vaccine+Ever.told.by.MD.you.had.HPV	9	0.730670579424593	0.729428262154551	0.731912896694635	-0.0284	-0.069	0.0122	0.17004	-0.0866	-0.1851	0.0119	0.08495	-0.0054	-0.0126	0.0019	0.14814
Roche.HPV.linear.array.summary.result~Age+Race+Marital.status+Annual.family.income+Smoker+Drinking+Male.sex.partners.lifetime	7	0.730648883546167	0.729408772310612	0.731888994781722	-0.0098	-0.0416	0.0221	0.54777	-0.0694	-0.1678	0.0291	0.1673	-0.0031	-0.0077	0.0015	0.18876
Roche.HPV.linear.array.summary.result~Age+Race+Education.Adults+Marital.status+How.many.vaginal.deliveries+Male.sex.partners.lifetime+Ever.told.by.MD.you.had.HPV	7	0.730642455137745	0.729402373692523	0.731882536582966	-0.005	-0.0502	0.0402	0.82952	-0.0969	-0.1955	0.0018	0.05435	-0.0077	-0.0149	-0.0004	0.03873
Roche.HPV.linear.array.summary.result~Age+Education.Adults+Marital.status+Smoker+Drinking+How.many.vaginal.deliveries+Male.sex.partners.lifetime+Ever.told.by.MD.you.had.HPV	8	0.730630401871952	0.729389697995879	0.731871105748026	0.0196	-0.0214	0.0607	0.34914	-0.0241	-0.1229	0.0747	0.63231	-0.0055	-0.012	0.0009	0.09269
Roche.HPV.linear.array.summary.result~Age+Race+Education.Adults+Marital.status+Annual.family.income+Male.sex.partners.lifetime+Ever.told.by.MD.you.had.HPV	7	0.730626384116688	0.729385448285356	0.731867319948021	-0.0043	-0.0515	0.0429	0.85826	-0.1192	-0.2178	-0.0206	0.0178	-0.0075	-0.0152	0.0003	0.05808
Roche.HPV.linear.array.summary.result~Age+Education.Adults+Marital.status+Annual.family.income+Smoker+Drinking+How.many.vaginal.deliveries+How.old.when.first.had.sex+Male.sex.partners.lifetime	9	0.730609509544579	0.729370006357783	0.731849012731376	-0.0023	-0.045	0.0404	0.91627	-0.0618	-0.1605	0.0369	0.21973	-0.006	-0.0133	0.0013	0.10967
Roche.HPV.linear.array.summary.result~Age+Race+Marital.status+Drinking+How.many.vaginal.deliveries+How.old.when.first.had.sex+Male.sex.partners.lifetime+HPV.vaccine+Ever.told.by.MD.you.had.HPV	9	0.730506655009819	0.729268604796339	0.7317447052233	-0.0101	-0.0441	0.0239	0.56131	0.0068	-0.092	0.1056	0.89322	-0.0049	-0.0095	-0.0003	0.0379
Roche.HPV.linear.array.summary.result~Age+Race+Education.Adults+Marital.status+Annual.family.income+How.many.vaginal.deliveries+Male.sex.partners.lifetime+HPV.vaccine	8	0.730500226601397	0.729260380951055	0.731740072251739	-0.002	-0.0495	0.0456	0.93476	-0.0759	-0.1746	0.0228	0.13173	-0.0081	-0.0162	0	0.04928
Roche.HPV.linear.array.summary.result~Race+Education.Adults+Marital.status+Smoker+Drinking+How.many.vaginal.deliveries+HPV.vaccine+Ever.told.by.MD.you.had.HPV	8	0.730494601744027	0.729247700942331	0.731741502545724	-0.0011	-0.045	0.0429	0.96185	0.0462	-0.0526	0.1449	0.35962	-0.0102	-0.0179	-0.0025	0.00949
Roche.HPV.linear.array.summary.result~Race+Education.Adults+Marital.status+Annual.family.income+Smoker+Drinking+Male.sex.partners.lifetime+HPV.vaccine	8	0.730480137825077	0.729238823378225	0.731721452271928	-0.0455	-0.0852	-0.0057	0.02491	-0.0387	-0.1375	0.0601	0.44248	-0.0056	-0.0132	0.002	0.14605
Roche.HPV.linear.array.summary.result~Race+Education.Adults+Marital.status+Annual.family.income+Drinking+How.old.when.first.had.sex+Male.sex.partners.lifetime+Ever.told.by.MD.you.had.HPV	8	0.730479334274024	0.729238370377627	0.73172029817042	0.0136	-0.0283	0.0556	0.52332	-0.0456	-0.1444	0.0531	0.36479	-0.0055	-0.0134	0.0023	0.16442
Roche.HPV.linear.array.summary.result~Age+Race+Education.Adults+Marital.status+Annual.family.income+Smoker+Male.sex.partners.lifetime+HPV.vaccine	8	0.730476923620865	0.729235575836393	0.731718271405338	0.0135	-0.0328	0.0598	0.56741	-0.0485	-0.1472	0.0503	0.33611	-0.0068	-0.0141	0.0004	0.06513
Roche.HPV.linear.array.summary.result~Age+Race+Education.Adults+Marital.status+Annual.family.income+Smoker+How.old.when.first.had.sex+Male.sex.partners.lifetime+HPV.vaccine	9	0.730455227742439	0.729214790631749	0.73169566485313	-0.0162	-0.0614	0.029	0.48194	-0.0538	-0.1526	0.0449	0.28536	-0.0062	-0.0135	0.0012	0.09887
Roche.HPV.linear.array.summary.result~Age+Race+Education.Adults+Marital.status+Drinking+How.many.vaginal.deliveries+How.old.when.first.had.sex+Ever.told.by.MD.you.had.HPV	8	0.730451209987175	0.729202562335024	0.731699857639326	0.0157	-0.0301	0.0616	0.50075	-0.0279	-0.1263	0.0705	0.57902	-0.0092	-0.0169	-0.0015	0.01974
Roche.HPV.linear.array.summary.result~Age+Education.Adults+Marital.status+Smoker+Drinking+How.many.vaginal.deliveries+How.old.when.first.had.sex+Male.sex.partners.lifetime+HPV.vaccine	9	0.730430317659802	0.729190991930465	0.731669643389139	-0.0004	-0.0438	0.0429	0.98522	-0.1048	-0.2034	-0.0062	0.03719	-0.0069	-0.014	0.0003	0.06067
Roche.HPV.linear.array.summary.result~Age+Race+Marital.status+Annual.family.income+Smoker+Male.sex.partners.lifetime+Ever.told.by.MD.you.had.HPV	7	0.730410228883482	0.729171122531282	0.731649335235682	0.0152	-0.0266	0.0569	0.4764	-0.1144	-0.213	-0.0158	0.0229	-0.0068	-0.0124	-0.0013	0.01577
Roche.HPV.linear.array.summary.result~Age+Race+Education.Adults+Marital.status+Smoker+Drinking+How.many.vaginal.deliveries+HPV.vaccine	8	0.730370854881894	0.729119903370738	0.73162180639305	0.0017	-0.0411	0.0444	0.93816	0.0367	-0.062	0.1354	0.46606	-0.0104	-0.0177	-0.0031	0.00531
Roche.HPV.linear.array.summary.result~Race+Education.Adults+Marital.status+Smoker+Drinking+How.many.vaginal.deliveries+How.old.when.first.had.sex+Ever.told.by.MD.you.had.HPV	8	0.730345944799257	0.729098714121947	0.731593175476567	0.0068	-0.0393	0.0528	0.77321	-0.0412	-0.1399	0.0575	0.413	-0.0102	-0.0179	-0.0025	0.00935
Roche.HPV.linear.array.summary.result~Race+Education.Adults+Marital.status+Smoker+Drinking+How.old.when.first.had.sex+Male.sex.partners.lifetime+Ever.told.by.MD.you.had.HPV	8	0.73033549863557	0.729093843023618	0.731577154247523	0.0155	-0.0238	0.0548	0.43991	-0.0174	-0.1161	0.0812	0.72911	-0.0056	-0.0123	0.001	0.09815
Roche.HPV.linear.array.summary.result~Age+Race+Marital.status+Annual.family.income+Smoker+How.many.vaginal.deliveries+How.old.when.first.had.sex+Male.sex.partners.lifetime	8	0.730324248920831	0.729087943089589	0.731560554752073	0.029	-0.0137	0.0717	0.18261	-0.1475	-0.2457	-0.0493	0.00325	-0.0073	-0.0134	-0.0012	0.01996
Roche.HPV.linear.array.summary.result~Age+Race+Marital.status+Drinking+How.many.vaginal.deliveries+How.old.when.first.had.sex+Male.sex.partners.lifetime+Ever.told.by.MD.you.had.HPV	8	0.730311392103986	0.729072578745613	0.731550205462358	-0.0087	-0.0419	0.0245	0.60665	0.0184	-0.0804	0.1171	0.71546	-0.0054	-0.0098	-0.0009	0.01725
Roche.HPV.linear.array.summary.result~Age+Education.Adults+Marital.status+Smoker+Drinking+How.old.when.first.had.sex+Male.sex.partners.lifetime+HPV.vaccine+Ever.told.by.MD.you.had.HPV	9	0.730308177899775	0.729065363710053	0.731550992089496	0.0023	-0.0408	0.0454	0.91787	-0.074	-0.1726	0.0247	0.14151	-0.0069	-0.014	0.0001	0.05495
Roche.HPV.linear.array.summary.result~Race+Education.Adults+Marital.status+Annual.family.income+Drinking+How.old.when.first.had.sex+Male.sex.partners.lifetime+HPV.vaccine	8	0.730294517531877	0.729052331067674	0.73153670399608	-0.0378	-0.0795	0.0039	0.07572	-0.0006	-0.0994	0.0982	0.98998	-0.0074	-0.0158	0.001	0.08435
Roche.HPV.linear.array.summary.result~Race+Education.Adults+Marital.status+Smoker+How.many.vaginal.deliveries+How.old.when.first.had.sex+Male.sex.partners.lifetime+HPV.vaccine+Ever.told.by.MD.you.had.HPV	9	0.730278446510821	0.729039531792437	0.731517361229204	-0.0157	-0.0597	0.0283	0.48434	-0.0234	-0.1222	0.0754	0.64256	-0.0063	-0.0138	0.0012	0.10018
Roche.HPV.linear.array.summary.result~Race+Education.Adults+Marital.status+Smoker+Drinking+How.many.vaginal.deliveries+Male.sex.partners.lifetime	7	0.730253536428183	0.729010087361731	0.731496985494636	0.0045	-0.037	0.0461	0.83056	-0.0525	-0.1513	0.0463	0.29745	-0.0062	-0.0128	0.0004	0.0674
Roche.HPV.linear.array.summary.result~Race+Education.Adults+Marital.status+Drinking+How.many.vaginal.deliveries+Male.sex.partners.lifetime+HPV.vaccine	7	0.730249518672919	0.729006388176476	0.731492649169363	0.0165	-0.0283	0.0614	0.46912	-0.0406	-0.1393	0.0582	0.42062	-0.0071	-0.0147	0.0005	0.06628
Roche.HPV.linear.array.summary.result~Age+Race+Marital.status+Smoker+How.many.vaginal.deliveries+Male.sex.partners.lifetime+Ever.told.by.MD.you.had.HPV	7	0.730233447651863	0.728994986580577	0.73147190872315	0.0011	-0.0394	0.0415	0.95934	-0.3346	-0.4281	-0.2411	0	-0.008	-0.0124	-0.0036	0.00037
Roche.HPV.linear.array.summary.result~Age+Marital.status+Annual.family.income+Smoker+Drinking+How.many.vaginal.deliveries+How.old.when.first.had.sex+Male.sex.partners.lifetime+Ever.told.by.MD.you.had.HPV	9	0.730231036998705	0.728989778605417	0.731472295391992	0.0078	-0.03	0.0457	0.68421	-0.141	-0.2388	-0.0433	0.00469	-0.0073	-0.0136	-0.001	0.02262
Roche.HPV.linear.array.summary.result~Age+Education.Adults+Marital.status+Annual.family.income+Drinking+How.many.vaginal.deliveries+Male.sex.partners.lifetime+HPV.vaccine+Ever.told.by.MD.you.had.HPV	9	0.730210144671331	0.728970521897677	0.731449767444986	0.0132	-0.0322	0.0587	0.56892	-0.0158	-0.1144	0.0829	0.75416	-0.0051	-0.0128	0.0026	0.19506
Roche.HPV.linear.array.summary.result~Age+Race+Marital.status+Annual.family.income+Smoker+How.many.vaginal.deliveries+Male.sex.partners.lifetime+HPV.vaccine	8	0.730199698507645	0.728962084530101	0.731437312485189	-0.0078	-0.0518	0.0363	0.72973	-0.0932	-0.1918	0.0055	0.06429	-0.0079	-0.014	-0.0018	0.01154
Roche.HPV.linear.array.summary.result~Race+Education.Adults+Marital.status+Smoker+Drinking+How.old.when.first.had.sex+Male.sex.partners.lifetime+HPV.vaccine	8	0.730197287854487	0.72895510975401	0.731439465954963	0.0202	-0.0213	0.0618	0.3396	-0.0314	-0.13	0.0673	0.53315	-0.0076	-0.015	-0.0002	0.04424
Roche.HPV.linear.array.summary.result~Race+Education.Adults+Marital.status+Annual.family.income+Drinking+How.many.vaginal.deliveries+Male.sex.partners.lifetime	7	0.730177199078166	0.728935427792984	0.731418970363349	0.0046	-0.0417	0.0508	0.84661	-0.0142	-0.1129	0.0846	0.77864	-0.006	-0.0137	0.0017	0.12628
Roche.HPV.linear.array.summary.result~Age+Race+Marital.status+Smoker+Drinking+Male.sex.partners.lifetime+HPV.vaccine	7	0.730169967118691	0.728929813128726	0.731410121108656	-0.0149	-0.0461	0.0163	0.34825	-0.1556	-0.2541	-0.0572	0.00194	-0.0049	-0.0089	-0.0009	0.01613
Roche.HPV.linear.array.summary.result~Age+Race+Marital.status+Annual.family.income+Drinking+How.many.vaginal.deliveries+Male.sex.partners.lifetime+HPV.vaccine	8	0.730169967118691	0.728929987960345	0.731409946277037	-0.0152	-0.0513	0.0209	0.41044	-0.1302	-0.2257	-0.0347	0.00752	-0.0049	-0.0106	0.0008	0.08919
Roche.HPV.linear.array.summary.result~Age+Race+Education.Adults+Marital.status+Annual.family.income+Smoker+Drinking+How.many.vaginal.deliveries	8	0.730128182463945	0.728877235629501	0.731379129298388	-0.0071	-0.0509	0.0366	0.7487	0.0406	-0.0578	0.139	0.41897	-0.0099	-0.0174	-0.0024	0.00963
Roche.HPV.linear.array.summary.result~Age+Race+Marital.status+Smoker+Drinking+How.many.vaginal.deliveries+How.old.when.first.had.sex+Ever.told.by.MD.you.had.HPV	8	0.730086397809198	0.728842013888161	0.731330781730236	-0.0033	-0.0398	0.0332	0.86009	0.1511	0.0532	0.2491	0.0025	-0.0092	-0.0147	-0.0037	0.00096
Roche.HPV.linear.array.summary.result~Race+Education.Adults+Marital.status+Annual.family.income+Drinking+How.many.vaginal.deliveries+How.old.when.first.had.sex+HPV.vaccine+Ever.told.by.MD.you.had.HPV	9	0.730074344543406	0.728829025084495	0.731319664002318	0.0192	-0.03	0.0683	0.44461	-0.0134	-0.1122	0.0853	0.78954	-0.009	-0.0179	-0.0002	0.04564
Roche.HPV.linear.array.summary.result~Age+Race+Education.Adults+Marital.status+How.old.when.first.had.sex+Male.sex.partners.lifetime+HPV.vaccine+Ever.told.by.MD.you.had.HPV	8	0.730051041562875	0.728810147657171	0.731291935468578	-0.0223	-0.0684	0.0239	0.34418	-0.1178	-0.2164	-0.0192	0.01915	-0.0086	-0.0163	-0.0009	0.02916
Roche.HPV.linear.array.summary.result~Age+Race+Education.Adults+Marital.status+Annual.family.income+How.many.vaginal.deliveries+How.old.when.first.had.sex+Male.sex.partners.lifetime	8	0.730049434460769	0.728809018335193	0.731289850586345	-0.0158	-0.0629	0.0312	0.50875	-0.0799	-0.1786	0.0188	0.11258	-0.0076	-0.0155	0.0004	0.06246
Roche.HPV.linear.array.summary.result~Age+Race+Education.Adults+Marital.status+Annual.family.income+Drinking+How.many.vaginal.deliveries+Ever.told.by.MD.you.had.HPV	8	0.730030952786554	0.728780523504322	0.731281382068787	-0.0042	-0.0507	0.0422	0.85768	0.0013	-0.097	0.0996	0.97915	-0.0093	-0.0173	-0.0014	0.02141
Roche.HPV.linear.array.summary.result~Age+Race+Marital.status+Annual.family.income+Drinking+Male.sex.partners.lifetime+HPV.vaccine+Ever.told.by.MD.you.had.HPV	8	0.730025327929185	0.728783752494281	0.731266903364089	-0.0109	-0.0474	0.0257	0.55981	-0.0774	-0.176	0.0213	0.12433	-0.0036	-0.0089	0.0018	0.19559
Roche.HPV.linear.array.summary.result~Age+Education.Adults+Marital.status+Annual.family.income+Smoker+Drinking+Male.sex.partners.lifetime+Ever.told.by.MD.you.had.HPV	8	0.730020506622868	0.728776621131991	0.731264392113744	-0.0186	-0.0596	0.0224	0.37362	-0.1581	-0.2564	-0.0597	0.00163	-0.0066	-0.0138	0.0005	0.06975
Roche.HPV.linear.array.summary.result~Race+Education.Adults+Marital.status+Drinking+Male.sex.partners.lifetime+HPV.vaccine+Ever.told.by.MD.you.had.HPV	7	0.730014078214445	0.728771051000235	0.731257105428655	-0.0193	-0.059	0.0203	0.33955	-0.0417	-0.1405	0.0571	0.40826	-0.0075	-0.0152	0.0002	0.05521
Roche.HPV.linear.array.summary.result~Age+Race+Education.Adults+Marital.status+Annual.family.income+How.many.vaginal.deliveries+Male.sex.partners.lifetime	7	0.729976311314963	0.728734684151399	0.731217938478528	-0.0181	-0.0648	0.0287	0.44898	-0.0928	-0.1915	0.0059	0.06526	-0.0089	-0.0169	-0.001	0.02781
Roche.HPV.linear.array.summary.result~Age+Race+Education.Adults+Marital.status+Annual.family.income+Drinking+How.old.when.first.had.sex+HPV.vaccine+Ever.told.by.MD.you.had.HPV	9	0.729957026089696	0.728708293953238	0.731205758226153	0.0073	-0.0389	0.0536	0.7561	0.0344	-0.0641	0.133	0.49307	-0.0092	-0.0176	-0.0008	0.03088
Roche.HPV.linear.array.summary.result~Race+Marital.status+Annual.family.income+Smoker+Drinking+Male.sex.partners.lifetime+HPV.vaccine+Ever.told.by.MD.you.had.HPV	8	0.729944972823903	0.728706162477839	0.731183783169968	-0.0206	-0.0558	0.0146	0.25157	-0.1294	-0.228	-0.0308	0.01009	-0.0058	-0.0118	0.0003	0.06157
Roche.HPV.linear.array.summary.result~Age+Race+Marital.status+Annual.family.income+Smoker+Drinking+How.old.when.first.had.sex+HPV.vaccine+Ever.told.by.MD.you.had.HPV	9	0.729922473394425	0.728676977207207	0.731167969581643	-0.0004	-0.041	0.0403	0.98646	0.0817	-0.017	0.1804	0.10491	-0.0084	-0.015	-0.0018	0.01268
Roche.HPV.linear.array.summary.result~Age+Education.Adults+Marital.status+Annual.family.income+Smoker+How.many.vaginal.deliveries+How.old.when.first.had.sex+Male.sex.partners.lifetime+Ever.told.by.MD.you.had.HPV	9	0.729920062741266	0.728678367006896	0.731161758475637	0.0094	-0.0358	0.0546	0.68463	-0.1048	-0.2034	-0.0061	0.0374	-0.0086	-0.0166	-0.0006	0.03434
Roche.HPV.linear.array.summary.result~Race+Education.Adults+Marital.status+Annual.family.income+Smoker+Drinking+How.many.vaginal.deliveries+How.old.when.first.had.sex+HPV.vaccine	9	0.729913634332844	0.728665825807187	0.7311614428585	0.02	-0.0287	0.0688	0.42078	-0.0295	-0.1283	0.0693	0.55877	-0.0099	-0.0184	-0.0014	0.02306
Roche.HPV.linear.array.summary.result~Age+Education.Adults+Marital.status+Annual.family.income+Smoker+How.many.vaginal.deliveries+Male.sex.partners.lifetime+HPV.vaccine+Ever.told.by.MD.you.had.HPV	9	0.729841314738091	0.728600642417313	0.731081987058868	-0.012	-0.0583	0.0343	0.61116	-0.0692	-0.1679	0.0294	0.16895	-0.0085	-0.0166	-0.0005	0.03803
Roche.HPV.linear.array.summary.result~Age+Education.Adults+Marital.status+Annual.family.income+Smoker+Drinking+How.many.vaginal.deliveries+Male.sex.partners.lifetime+HPV.vaccine	9	0.729820422410717	0.728580451049211	0.731060393772224	0.0351	-0.0095	0.0796	0.12305	-0.0522	-0.151	0.0465	0.29993	-0.0057	-0.0131	0.0017	0.12987
Roche.HPV.linear.array.summary.result~Age+Race+Marital.status+Smoker+Drinking+Male.sex.partners.lifetime	6	0.729790691021763	0.728549548454639	0.731031833588887	-0.0062	-0.0347	0.0223	0.67091	-0.1185	-0.2168	-0.0203	0.01806	-0.0057	-0.0095	-0.0019	0.00332
Roche.HPV.linear.array.summary.result~Age+Education.Adults+Marital.status+Smoker+Drinking+How.old.when.first.had.sex+Male.sex.partners.lifetime+Ever.told.by.MD.you.had.HPV	8	0.729777834204918	0.728533826728579	0.731021841681258	0.0018	-0.0407	0.0443	0.93493	-0.0811	-0.1797	0.0176	0.10739	-0.008	-0.015	-0.0011	0.02347
Roche.HPV.linear.array.summary.result~Age+Race+Education.Adults+Marital.status+Annual.family.income+Drinking+How.many.vaginal.deliveries+How.old.when.first.had.sex+HPV.vaccine	9	0.7297440850607	0.728493579193246	0.730994590928155	0.0071	-0.0405	0.0547	0.76999	-0.0066	-0.1052	0.092	0.89576	-0.0101	-0.0187	-0.0015	0.02088
Roche.HPV.linear.array.summary.result~Race+Marital.status+Smoker+Drinking+How.many.vaginal.deliveries+Male.sex.partners.lifetime+HPV.vaccine+Ever.told.by.MD.you.had.HPV	8	0.729705514610165	0.728466836012544	0.730944193207786	-0.0035	-0.0343	0.0273	0.82204	-0.1194	-0.2147	-0.024	0.01414	-0.0065	-0.0111	-0.0019	0.00524
Roche.HPV.linear.array.summary.result~Age+Race+Marital.status+Smoker+How.old.when.first.had.sex+Male.sex.partners.lifetime+HPV.vaccine+Ever.told.by.MD.you.had.HPV	8	0.729685425833845	0.728445778648509	0.73092507301918	0.0181	-0.0229	0.0592	0.3869	-0.113	-0.2114	-0.0145	0.02447	-0.0078	-0.0131	-0.0025	0.00367
Roche.HPV.linear.array.summary.result~Age+Race+Education.Adults+Marital.status+Male.sex.partners.lifetime+HPV.vaccine+Ever.told.by.MD.you.had.HPV	7	0.729663729955419	0.728420447605671	0.730907012305167	-0.0093	-0.0564	0.0377	0.69745	-0.145	-0.2435	-0.0464	0.00393	-0.0096	-0.0172	-0.0019	0.01456
Roche.HPV.linear.array.summary.result~Age+Race+Education.Adults+Marital.status+Drinking+How.many.vaginal.deliveries+HPV.vaccine+Ever.told.by.MD.you.had.HPV	8	0.72965248024068	0.728402566672261	0.730902393809098	-0.0107	-0.0558	0.0344	0.64258	-0.03	-0.1285	0.0686	0.55141	-0.011	-0.0188	-0.0031	0.00632
Roche.HPV.linear.array.summary.result~Race+Education.Adults+Marital.status+Drinking+How.many.vaginal.deliveries+How.old.when.first.had.sex+Male.sex.partners.lifetime	7	0.729638016321729	0.728393587995638	0.73088244464782	-0.0136	-0.0555	0.0282	0.5227	-0.0319	-0.1307	0.0669	0.52671	-0.0079	-0.0155	-0.0003	0.04164
Roche.HPV.linear.array.summary.result~Race+Education.Adults+Marital.status+Annual.family.income+Smoker+Drinking+How.old.when.first.had.sex+HPV.vaccine+Ever.told.by.MD.you.had.HPV	9	0.729629177260148	0.728384962042743	0.730873392477553	0.0212	-0.0261	0.0686	0.37953	-0.0361	-0.1349	0.0626	0.47295	-0.0104	-0.0189	-0.0018	0.01708
Roche.HPV.linear.array.summary.result~Age+Race+Education.Adults+Marital.status+Annual.family.income+Smoker+Male.sex.partners.lifetime	7	0.729548018603814	0.728305019313458	0.73079101789417	-0.0287	-0.0736	0.0161	0.20855	-0.0708	-0.1696	0.0279	0.15963	-0.0078	-0.0149	-0.0007	0.03161
Roche.HPV.linear.array.summary.result~Age+Education.Adults+Marital.status+Annual.family.income+Drinking+How.old.when.first.had.sex+Male.sex.partners.lifetime+HPV.vaccine+Ever.told.by.MD.you.had.HPV	9	0.729483734519589	0.728239857701079	0.730727611338098	-0.0381	-0.0824	0.0063	0.09229	-0.0139	-0.1127	0.0849	0.78285	-0.0073	-0.0154	0.0007	0.07488
Roche.HPV.linear.array.summary.result~Age+Race+Marital.status+Annual.family.income+Smoker+How.many.vaginal.deliveries+Male.sex.partners.lifetime	7	0.729476502560114	0.728237496838435	0.730715508281793	-0.0062	-0.0497	0.0372	0.77848	-0.133	-0.2313	-0.0346	0.00807	-0.0088	-0.0148	-0.0028	0.00379
Roche.HPV.linear.array.summary.result~Age+Race+Education.Adults+Marital.status+Smoker+Drinking+How.many.vaginal.deliveries	7	0.729466056396427	0.728212676335264	0.730719436457591	-0.0205	-0.0627	0.0217	0.34004	0.0529	-0.0459	0.1516	0.29387	-0.0115	-0.0187	-0.0043	0.00173
Roche.HPV.linear.array.summary.result~Age+Race+Education.Adults+Marital.status+Smoker+How.old.when.first.had.sex+Male.sex.partners.lifetime+HPV.vaccine	8	0.729434717905367	0.728190826598994	0.730678609211741	-0.037	-0.0813	0.0073	0.10193	-0.1095	-0.2081	-0.0108	0.02966	-0.008	-0.0151	-0.001	0.02549
Roche.HPV.linear.array.summary.result~Race+Education.Adults+Marital.status+Annual.family.income+Smoker+How.many.vaginal.deliveries+How.old.when.first.had.sex+Male.sex.partners.lifetime+Ever.told.by.MD.you.had.HPV	9	0.729422664639575	0.728182761022663	0.730662568256488	-0.0201	-0.0656	0.0255	0.38793	-0.0603	-0.159	0.0385	0.23145	-0.0063	-0.014	0.0015	0.11382
Roche.HPV.linear.array.summary.result~Age+Race+Marital.status+Annual.family.income+Drinking+How.old.when.first.had.sex+Male.sex.partners.lifetime+HPV.vaccine	8	0.729397754556938	0.728155100795638	0.730640408318238	-0.0204	-0.0598	0.0189	0.30849	-0.1017	-0.2004	-0.0031	0.04327	-0.0057	-0.0119	0.0006	0.07646
Roche.HPV.linear.array.summary.result~Age+Race+Marital.status+Smoker+How.old.when.first.had.sex+Male.sex.partners.lifetime+Ever.told.by.MD.you.had.HPV	7	0.729384897740093	0.728144328903541	0.730625466576645	0.0227	-0.0183	0.0637	0.27802	-0.1414	-0.2395	-0.0432	0.00476	-0.0086	-0.0137	-0.0034	0.00105
Roche.HPV.linear.array.summary.result~Race+Education.Adults+Marital.status+Smoker+How.many.vaginal.deliveries+Male.sex.partners.lifetime+HPV.vaccine+Ever.told.by.MD.you.had.HPV	8	0.729383290637987	0.728143151404097	0.730623429871877	-0.0101	-0.0542	0.034	0.65347	-0.1027	-0.2014	-0.0041	0.04129	-0.0079	-0.0154	-0.0004	0.0387
Roche.HPV.linear.array.summary.result~Age+Race+Marital.status+Annual.family.income+Drinking+How.many.vaginal.deliveries+Male.sex.partners.lifetime	7	0.729375255127459	0.728133844715393	0.730616665539526	-0.0013	-0.0363	0.0337	0.94211	-0.0688	-0.1619	0.0243	0.14742	-0.0056	-0.0112	-0.0001	0.04449
Roche.HPV.linear.array.summary.result~Age+Race+Marital.status+Annual.family.income+Drinking+Male.sex.partners.lifetime+Ever.told.by.MD.you.had.HPV	7	0.729333470472713	0.728090483152	0.730576457793426	-0.0185	-0.0538	0.0169	0.30571	-0.1405	-0.2391	-0.042	0.00517	-0.0042	-0.0095	0.001	0.10999
Roche.HPV.linear.array.summary.result~Age+Education.Adults+Marital.status+Annual.family.income+Drinking+How.many.vaginal.deliveries+Male.sex.partners.lifetime+Ever.told.by.MD.you.had.HPV	8	0.729326238513238	0.728084258873961	0.730568218152514	-0.0066	-0.0522	0.039	0.77603	-0.0527	-0.1512	0.0459	0.29495	-0.0061	-0.0137	0.0014	0.11029
Roche.HPV.linear.array.summary.result~Age+Race+Education.Adults+Marital.status+Annual.family.income+Smoker+How.old.when.first.had.sex+Male.sex.partners.lifetime	8	0.729323827860079	0.728081064613268	0.730566591106891	-0.0203	-0.0654	0.0249	0.37918	-0.0701	-0.1689	0.0286	0.16393	-0.0072	-0.0144	0	0.05119
Roche.HPV.linear.array.summary.result~Age+Education.Adults+Marital.status+Drinking+How.many.vaginal.deliveries+How.old.when.first.had.sex+Male.sex.partners.lifetime+HPV.vaccine+Ever.told.by.MD.you.had.HPV	9	0.729320613655868	0.728080189179817	0.730561038131919	0.0196	-0.0246	0.0637	0.38494	-0.0819	-0.1805	0.0168	0.10373	-0.0068	-0.0143	0.0007	0.07514
Roche.HPV.linear.array.summary.result~Race+Education.Adults+Marital.status+Annual.family.income+How.many.vaginal.deliveries+How.old.when.first.had.sex+Male.sex.partners.lifetime+HPV.vaccine+Ever.told.by.MD.you.had.HPV	9	0.729319006553762	0.728079720118219	0.730558292989306	-0.0132	-0.0612	0.0349	0.59119	-0.0545	-0.1532	0.0442	0.27943	-0.0076	-0.0164	0.0012	0.09069
Roche.HPV.linear.array.summary.result~Age+Race+Education.Adults+Marital.status+How.old.when.first.had.sex+Male.sex.partners.lifetime+Ever.told.by.MD.you.had.HPV	7	0.729298114226389	0.728055557164029	0.730540671288749	-0.0125	-0.0585	0.0336	0.59541	-0.1348	-0.2334	-0.0362	0.00734	-0.0092	-0.0168	-0.0017	0.01692
Roche.HPV.linear.array.summary.result~Age+Race+Education.Adults+Marital.status+Annual.family.income+Drinking+How.old.when.first.had.sex+Ever.told.by.MD.you.had.HPV	8	0.729253918918485	0.72800284024893	0.730504997588039	0.0059	-0.0401	0.052	0.80024	0.006	-0.0925	0.1045	0.90488	-0.0102	-0.0184	-0.0019	0.0155
Roche.HPV.linear.array.summary.result~Age+Race+Education.Adults+Marital.status+Annual.family.income+Smoker+Drinking+How.old.when.first.had.sex+HPV.vaccine	9	0.729230615937953	0.727979500062844	0.730481731813062	0.0085	-0.037	0.054	0.71459	0.0594	-0.0393	0.1581	0.23801	-0.0102	-0.0182	-0.0022	0.01289
Roche.HPV.linear.array.summary.result~Age+Education.Adults+Marital.status+Annual.family.income+Drinking+How.many.vaginal.deliveries+How.old.when.first.had.sex+Male.sex.partners.lifetime+HPV.vaccine	9	0.729222580427425	0.727981662392526	0.730463498462324	0.0026	-0.0431	0.0484	0.91035	-0.0749	-0.1736	0.0239	0.13717	-0.007	-0.0151	0.0011	0.09178
Roche.HPV.linear.array.summary.result~Age+Race+Marital.status+Drinking+How.many.vaginal.deliveries+Male.sex.partners.lifetime+HPV.vaccine+Ever.told.by.MD.you.had.HPV	8	0.729195259691629	0.727955428030045	0.730435091353213	-0.0047	-0.0358	0.0265	0.76782	-0.1764	-0.2666	-0.0862	0.00013	-0.0068	-0.0111	-0.0025	0.00206
Roche.HPV.linear.array.summary.result~Age+Race+Education.Adults+Marital.status+Drinking+How.old.when.first.had.sex+HPV.vaccine+Ever.told.by.MD.you.had.HPV	8	0.72918963483426	0.727939075097418	0.730440194571102	0.02	-0.0259	0.0659	0.39293	-0.0092	-0.1077	0.0892	0.85407	-0.0116	-0.0198	-0.0035	0.00522
Roche.HPV.linear.array.summary.result~Age+Education.Adults+Marital.status+Smoker+Drinking+How.many.vaginal.deliveries+How.old.when.first.had.sex+Male.sex.partners.lifetime	8	0.729180795772679	0.727938761451459	0.730422830093899	0.016	-0.0269	0.0589	0.4652	-0.1298	-0.2284	-0.0313	0.00983	-0.008	-0.015	-0.0009	0.0265
Roche.HPV.linear.array.summary.result~Education.Adults+Marital.status+Annual.family.income+Smoker+Drinking+How.many.vaginal.deliveries+Male.sex.partners.lifetime+HPV.vaccine+Ever.told.by.MD.you.had.HPV	9	0.729180795772679	0.72794064851566	0.730420943029697	0.0256	-0.0196	0.0709	0.26724	-0.0199	-0.1187	0.0788	0.69275	-0.0064	-0.0144	0.0016	0.11692
Roche.HPV.linear.array.summary.result~Age+Education.Adults+Marital.status+Smoker+Drinking+Male.sex.partners.lifetime+HPV.vaccine+Ever.told.by.MD.you.had.HPV	8	0.729139814668985	0.727894313053695	0.730385316284275	-0.02	-0.0601	0.0202	0.33009	-0.1096	-0.2081	-0.0111	0.02913	-0.0075	-0.0144	-0.0005	0.03597
Roche.HPV.linear.array.summary.result~Age+Race+Education.Adults+Marital.status+Male.sex.partners.lifetime+Ever.told.by.MD.you.had.HPV	6	0.72913820756688	0.72789394387208	0.730382471261679	-0.0063	-0.0527	0.0401	0.7904	-0.165	-0.2634	-0.0665	0.00102	-0.0102	-0.0178	-0.0027	0.00798
Roche.HPV.linear.array.summary.result~Age+Race+Education.Adults+Marital.status+Drinking+How.many.vaginal.deliveries+Ever.told.by.MD.you.had.HPV	7	0.729114904586348	0.727862442136847	0.730367367035849	-0.0199	-0.0661	0.0264	0.40036	-0.0411	-0.1396	0.0574	0.41333	-0.0118	-0.0195	-0.004	0.00287
Roche.HPV.linear.array.summary.result~Race+Marital.status+Annual.family.income+Smoker+Drinking+How.many.vaginal.deliveries+Male.sex.partners.lifetime+Ever.told.by.MD.you.had.HPV	8	0.729104458422661	0.72786421385515	0.730344702990173	-0.0221	-0.055	0.0107	0.18582	-0.2014	-0.2986	-0.1042	5e-05	-0.0051	-0.0103	0.0002	0.06036
Roche.HPV.linear.array.summary.result~Age+Race+Marital.status+Annual.family.income+Smoker+Drinking+How.many.vaginal.deliveries+HPV.vaccine+Ever.told.by.MD.you.had.HPV	9	0.729103654871609	0.727856661003345	0.730350648739873	-0.0031	-0.0445	0.0383	0.8838	0.0944	0	0.1888	0.04993	-0.0084	-0.0145	-0.0024	0.00643
Roche.HPV.linear.array.summary.result~Race+Education.Adults+Marital.status+Smoker+Drinking+Male.sex.partners.lifetime+Ever.told.by.MD.you.had.HPV	7	0.729073923482655	0.727829810899785	0.730318036065524	0.0225	-0.0201	0.0651	0.29999	0.0074	-0.0914	0.1062	0.88284	-0.0065	-0.0131	0.0001	0.05437
Roche.HPV.linear.array.summary.result~Age+Education.Adults+Marital.status+Smoker+How.many.vaginal.deliveries+How.old.when.first.had.sex+Male.sex.partners.lifetime+HPV.vaccine+Ever.told.by.MD.you.had.HPV	9	0.729050620502123	0.727808033757203	0.730293207247042	-0.0047	-0.0498	0.0404	0.83934	-0.0401	-0.1388	0.0587	0.42625	-0.0096	-0.0174	-0.0018	0.01645
Roche.HPV.linear.array.summary.result~Race+Education.Adults+Marital.status+Annual.family.income+Smoker+Drinking+How.many.vaginal.deliveries+Ever.told.by.MD.you.had.HPV	8	0.729049013400017	0.727799485609212	0.730298541190823	-0.0146	-0.0594	0.0302	0.52325	-0.0062	-0.1047	0.0923	0.90176	-0.0106	-0.0186	-0.0026	0.00925
Roche.HPV.linear.array.summary.result~Age+Marital.status+Annual.family.income+Smoker+Drinking+How.many.vaginal.deliveries+Male.sex.partners.lifetime+HPV.vaccine+Ever.told.by.MD.you.had.HPV	9	0.729023299766327	0.727780453897025	0.73026614563563	-0.0123	-0.0495	0.025	0.5181	-0.2396	-0.3348	-0.1445	0	-0.0076	-0.0138	-0.0013	0.0175
Roche.HPV.linear.array.summary.result~Age+Race+Education.Adults+Marital.status+Annual.family.income+Drinking+How.many.vaginal.deliveries+How.old.when.first.had.sex	8	0.728975890254211	0.727723358714486	0.730228421793937	0.0069	-0.041	0.0549	0.77671	-0.0331	-0.1317	0.0656	0.51141	-0.0111	-0.0196	-0.0027	0.00986
Roche.HPV.linear.array.summary.result~Race+Education.Adults+Marital.status+Annual.family.income+Drinking+Male.sex.partners.lifetime+Ever.told.by.MD.you.had.HPV	7	0.728964640539472	0.727720418661762	0.730208862417183	-0.0326	-0.0718	0.0065	0.10253	-0.0629	-0.1616	0.0358	0.2114	-0.0066	-0.0144	0.0012	0.09783
Roche.HPV.linear.array.summary.result~Race+Education.Adults+Marital.status+Annual.family.income+Smoker+How.old.when.first.had.sex+Male.sex.partners.lifetime+HPV.vaccine+Ever.told.by.MD.you.had.HPV	9	0.728942944661046	0.727703352686536	0.730182536635557	-0.0018	-0.0482	0.0446	0.94064	-0.042	-0.1408	0.0568	0.40454	-0.0085	-0.0168	-0.0001	0.04762
Roche.HPV.linear.array.summary.result~Age+Education.Adults+Marital.status+Annual.family.income+Smoker+Drinking+How.many.vaginal.deliveries+Male.sex.partners.lifetime	8	0.728940534007888	0.727698152613382	0.730182915402393	0.0116	-0.0316	0.0549	0.59818	-0.0947	-0.1933	0.004	0.05995	-0.0069	-0.0142	0.0003	0.06077
Roche.HPV.linear.array.summary.result~Age+Education.Adults+Marital.status+Annual.family.income+Smoker+How.many.vaginal.deliveries+Male.sex.partners.lifetime+Ever.told.by.MD.you.had.HPV	8	0.72893249849736	0.727689435592574	0.730175561402145	-0.0095	-0.055	0.036	0.68218	-0.118	-0.2166	-0.0194	0.01895	-0.0097	-0.0176	-0.0018	0.01619
Roche.HPV.linear.array.summary.result~Race+Education.Adults+Marital.status+Annual.family.income+Smoker+How.many.vaginal.deliveries+Male.sex.partners.lifetime+Ever.told.by.MD.you.had.HPV	8	0.72893249849736	0.727692278378128	0.730172718616591	0.0048	-0.0411	0.0507	0.83819	-0.0877	-0.1864	0.011	0.08155	-0.0079	-0.0157	-0.0001	0.04659
Roche.HPV.linear.array.summary.result~Age+Race+Education.Adults+Marital.status+How.many.vaginal.deliveries+How.old.when.first.had.sex+Male.sex.partners.lifetime+HPV.vaccine	8	0.728908391965775	0.727665944852367	0.730150839079184	-0.0192	-0.0668	0.0284	0.42887	-0.171	-0.2693	-0.0726	0.00065	-0.0095	-0.0175	-0.0016	0.01803
Roche.HPV.linear.array.summary.result~Age+Education.Adults+Marital.status+Annual.family.income+Drinking+How.old.when.first.had.sex+Male.sex.partners.lifetime+Ever.told.by.MD.you.had.HPV	8	0.72890678486367	0.72766135725076	0.730152212476579	-0.0367	-0.0813	0.0078	0.10606	-0.0379	-0.1367	0.0609	0.4518	-0.0084	-0.0163	-0.0005	0.03701
Roche.HPV.linear.array.summary.result~Age+Race+Education.Adults+Marital.status+Smoker+Male.sex.partners.lifetime+HPV.vaccine	7	0.728894731597877	0.727648732220434	0.730140730975321	-0.001	-0.0469	0.0449	0.96546	-0.1071	-0.2057	-0.0084	0.0334	-0.0087	-0.0157	-0.0018	0.014
Roche.HPV.linear.array.summary.result~Age+Race+Marital.status+Annual.family.income+Smoker+How.old.when.first.had.sex+Male.sex.partners.lifetime+HPV.vaccine	8	0.728870625066293	0.727630147117871	0.730111103014715	-0.0007	-0.0446	0.0432	0.97642	-0.1294	-0.228	-0.0309	0.01007	-0.009	-0.0157	-0.0023	0.00845
Roche.HPV.linear.array.summary.result~Age+Race+Education.Adults+Marital.status+Smoker+Drinking+How.old.when.first.had.sex+HPV.vaccine	8	0.728842500779445	0.727589381531092	0.730095620027797	0.0073	-0.0368	0.0514	0.74578	0.0015	-0.0971	0.1002	0.9758	-0.0118	-0.0195	-0.004	0.00285
Roche.HPV.linear.array.summary.result~Age+Race+Education.Adults+Marital.status+Annual.family.income+Smoker+How.many.vaginal.deliveries+How.old.when.first.had.sex+HPV.vaccine+Ever.told.by.MD.you.had.HPV	10	0.728840893677339	0.727594859423179	0.730086927931499	0.0234	-0.0255	0.0723	0.34782	-0.0922	-0.1904	0.006	0.06574	-0.0116	-0.0201	-0.0032	0.00686
Roche.HPV.linear.array.summary.result~Race+Education.Adults+Marital.status+Smoker+Drinking+How.many.vaginal.deliveries+How.old.when.first.had.sex+HPV.vaccine	8	0.728828036860494	0.727575901120348	0.73008017260064	0.0172	-0.0304	0.0647	0.47965	-0.0616	-0.1603	0.0371	0.22129	-0.0124	-0.0207	-0.004	0.00373
Roche.HPV.linear.array.summary.result~Age+Race+Marital.status+Annual.family.income+Smoker+Drinking+How.old.when.first.had.sex+Ever.told.by.MD.you.had.HPV	8	0.728822412003124	0.727573770552107	0.730071053454142	0.0068	-0.0334	0.0469	0.74077	-0.006	-0.1048	0.0927	0.90451	-0.0095	-0.016	-0.003	0.00411
Roche.HPV.linear.array.summary.result~Age+Race+Marital.status+Drinking+How.many.vaginal.deliveries+Male.sex.partners.lifetime+Ever.told.by.MD.you.had.HPV	7	0.728810358737332	0.72756950937326	0.730051208101404	0.0048	-0.0274	0.037	0.77129	-0.1642	-0.2538	-0.0747	0.00033	-0.0073	-0.0114	-0.0031	0.00058
Roche.HPV.linear.array.summary.result~Age+Marital.status+Annual.family.income+Smoker+Drinking+How.old.when.first.had.sex+Male.sex.partners.lifetime+HPV.vaccine+Ever.told.by.MD.you.had.HPV	9	0.728791877063117	0.727546996847249	0.730036757278986	-0.0289	-0.0681	0.0104	0.14953	-0.1391	-0.2375	-0.0408	0.00557	-0.0088	-0.0156	-0.002	0.01153
Roche.HPV.linear.array.summary.result~Age+Race+Marital.status+Annual.family.income+How.many.vaginal.deliveries+How.old.when.first.had.sex+Male.sex.partners.lifetime+HPV.vaccine+Ever.told.by.MD.you.had.HPV	9	0.728760538572058	0.727520888322198	0.730000188821918	-0.0071	-0.0528	0.0386	0.7607	-0.1861	-0.2841	-0.0881	0.0002	-0.0092	-0.0163	-0.002	0.01197
Roche.HPV.linear.array.summary.result~Age+Race+Marital.status+Annual.family.income+Drinking+How.old.when.first.had.sex+Male.sex.partners.lifetime	7	0.728727592978892	0.727483639768241	0.729971546189543	-0.0221	-0.0608	0.0165	0.26168	-0.0748	-0.1732	0.0237	0.13661	-0.0064	-0.0125	-0.0003	0.03955
Roche.HPV.linear.array.summary.result~Age+Education.Adults+Marital.status+Annual.family.income+Smoker+How.old.when.first.had.sex+Male.sex.partners.lifetime+HPV.vaccine+Ever.told.by.MD.you.had.HPV	9	0.728719557468364	0.727476918816393	0.729962196120336	0.0062	-0.0408	0.0531	0.79702	-0.0726	-0.1713	0.0262	0.14974	-0.0108	-0.0192	-0.0024	0.01158
Roche.HPV.linear.array.summary.result~Education.Adults+Marital.status+Smoker+Drinking+How.many.vaginal.deliveries+How.old.when.first.had.sex+Male.sex.partners.lifetime+HPV.vaccine+Ever.told.by.MD.you.had.HPV	9	0.728719557468364	0.727478363028382	0.729960751908347	0.0145	-0.0285	0.0576	0.50901	-0.1107	-0.2093	-0.0121	0.02776	-0.0082	-0.0161	-0.0003	0.04149
Roche.HPV.linear.array.summary.result~Age+Race+Marital.status+Smoker+Male.sex.partners.lifetime+HPV.vaccine+Ever.told.by.MD.you.had.HPV	7	0.728701879345202	0.727460005335695	0.72994375335471	0.0052	-0.0358	0.0462	0.80372	-0.2164	-0.3136	-0.1192	1e-05	-0.009	-0.0141	-0.004	0.00046
Roche.HPV.linear.array.summary.result~Age+Race+Marital.status+Annual.family.income+How.many.vaginal.deliveries+How.old.when.first.had.sex+Male.sex.partners.lifetime+Ever.told.by.MD.you.had.HPV	8	0.72870107579415	0.727461014072707	0.729941137515592	-0.0034	-0.0479	0.0411	0.88105	-0.2602	-0.3576	-0.1629	0	-0.0098	-0.0168	-0.0028	0.00591
Roche.HPV.linear.array.summary.result~Race+Education.Adults+Marital.status+Smoker+Drinking+Male.sex.partners.lifetime+HPV.vaccine	7	0.728689022528357	0.727443279161289	0.729934765895426	-0.0269	-0.0666	0.0128	0.18352	-0.0304	-0.1289	0.0682	0.54601	-0.0086	-0.016	-0.0012	0.02214
Roche.HPV.linear.array.summary.result~Age+Education.Adults+Marital.status+Smoker+Drinking+Male.sex.partners.lifetime+Ever.told.by.MD.you.had.HPV	7	0.728688218977305	0.72744171578244	0.729934722172169	-0.0242	-0.0641	0.0157	0.23498	-0.1232	-0.2216	-0.0248	0.01409	-0.0086	-0.0154	-0.0017	0.01427
Roche.HPV.linear.array.summary.result~Age+Race+Marital.status+Drinking+How.old.when.first.had.sex+Male.sex.partners.lifetime+HPV.vaccine+Ever.told.by.MD.you.had.HPV	8	0.728682594119935	0.727440017124145	0.729925171115725	-0.01	-0.0431	0.023	0.55233	-0.1282	-0.2257	-0.0307	0.00997	-0.0067	-0.0118	-0.0017	0.00832
Roche.HPV.linear.array.summary.result~Age+Race+Marital.status+Smoker+How.many.vaginal.deliveries+How.old.when.first.had.sex+Male.sex.partners.lifetime+HPV.vaccine	8	0.728680987017829	0.727441952037443	0.729920021998216	0.0346	-0.0055	0.0748	0.09082	-0.2016	-0.2991	-0.1041	5e-05	-0.0094	-0.0151	-0.0037	0.00129
Roche.HPV.linear.array.summary.result~Age+Education.Adults+Marital.status+Annual.family.income+Drinking+How.many.vaginal.deliveries+How.old.when.first.had.sex+Male.sex.partners.lifetime	8	0.728676165711512	0.727433503839704	0.72991882758332	-0.0028	-0.0478	0.0423	0.90356	-0.0864	-0.1851	0.0123	0.08616	-0.008	-0.016	-0.0001	0.04729
Roche.HPV.linear.array.summary.result~Race+Education.Adults+Marital.status+Annual.family.income+Smoker+How.many.vaginal.deliveries+How.old.when.first.had.sex+Male.sex.partners.lifetime+HPV.vaccine	9	0.728653666282034	0.72741358454713	0.729893748016937	-0.0137	-0.0599	0.0325	0.56133	-0.0809	-0.1797	0.0178	0.10799	-0.0081	-0.0164	0.0003	0.05834
Roche.HPV.linear.array.summary.result~Age+Education.Adults+Marital.status+Drinking+How.many.vaginal.deliveries+How.old.when.first.had.sex+Male.sex.partners.lifetime+Ever.told.by.MD.you.had.HPV	8	0.728652059179928	0.727409871208982	0.729894247150874	0.0109	-0.0326	0.0544	0.62307	-0.0893	-0.188	0.0093	0.07583	-0.0077	-0.0151	-0.0003	0.04041
Roche.HPV.linear.array.summary.result~Age+Race+Education.Adults+Marital.status+Drinking+How.many.vaginal.deliveries+How.old.when.first.had.sex+HPV.vaccine	8	0.728627952648344	0.727374426087446	0.729881479209241	0	-0.0482	0.0483	0.9988	-0.0916	-0.19	0.0068	0.06812	-0.0127	-0.0211	-0.0043	0.00315
Roche.HPV.linear.array.summary.result~Age+Race+Marital.status+Smoker+Drinking+How.old.when.first.had.sex+HPV.vaccine+Ever.told.by.MD.you.had.HPV	8	0.728623131342027	0.727375643699004	0.729870618985049	-0.0003	-0.0405	0.0399	0.98743	-0.0879	-0.1864	0.0106	0.08024	-0.0108	-0.0169	-0.0047	0.00048
Roche.HPV.linear.array.summary.result~Race+Education.Adults+Marital.status+Smoker+Drinking+How.old.when.first.had.sex+HPV.vaccine+Ever.told.by.MD.you.had.HPV	8	0.728578936034122	0.727331820665258	0.729826051402986	0.0046	-0.0416	0.0508	0.84462	-0.0336	-0.1323	0.0652	0.50553	-0.013	-0.0213	-0.0046	0.00228
Roche.HPV.linear.array.summary.result~Age+Education.Adults+Marital.status+Annual.family.income+Smoker+Drinking+How.old.when.first.had.sex+Male.sex.partners.lifetime+HPV.vaccine	9	0.72856125791096	0.727315636216503	0.729806879605417	-0.0379	-0.0817	0.0059	0.09021	-0.0964	-0.195	0.0022	0.05539	-0.0084	-0.0163	-0.0006	0.03477
Roche.HPV.linear.array.summary.result~Age+Marital.status+Smoker+Drinking+How.many.vaginal.deliveries+How.old.when.first.had.sex+Male.sex.partners.lifetime+HPV.vaccine+Ever.told.by.MD.you.had.HPV	9	0.728498580928841	0.72725568098852	0.729741480869161	0.0073	-0.0284	0.0431	0.68726	-0.1893	-0.286	-0.0926	0.00012	-0.0095	-0.0153	-0.0036	0.00157
Roche.HPV.linear.array.summary.result~Age+Race+Education.Adults+Marital.status+Annual.family.income+Drinking+HPV.vaccine+Ever.told.by.MD.you.had.HPV	8	0.728451171416725	0.727196741292784	0.729705601540665	-0.0076	-0.0539	0.0386	0.74597	-0.0109	-0.1093	0.0875	0.82811	-0.0112	-0.0196	-0.0028	0.00876
Roche.HPV.linear.array.summary.result~Age+Education.Adults+Marital.status+Smoker+Drinking+How.many.vaginal.deliveries+Male.sex.partners.lifetime+HPV.vaccine	8	0.728444743008302	0.727201788079129	0.729687697937476	-0.0059	-0.0501	0.0383	0.79262	-0.0468	-0.1456	0.0519	0.35281	-0.0079	-0.015	-0.0008	0.029
Roche.HPV.linear.array.summary.result~Race+Marital.status+Annual.family.income+Smoker+Drinking+How.many.vaginal.deliveries+Male.sex.partners.lifetime+HPV.vaccine	8	0.728398137047239	0.72715687118375	0.729639402910728	-0.0071	-0.0417	0.0275	0.68798	-0.2282	-0.3251	-0.1312	0	-0.0059	-0.012	0.0001	0.05504
Roche.HPV.linear.array.summary.result~Race+Marital.status+Annual.family.income+Smoker+Drinking+How.many.vaginal.deliveries+How.old.when.first.had.sex+Male.sex.partners.lifetime	8	0.728392512189869	0.727151292107285	0.729633732272454	0.0046	-0.034	0.0433	0.81401	-0.0538	-0.1521	0.0444	0.28288	-0.0068	-0.0131	-0.0006	0.03228
Roche.HPV.linear.array.summary.result~Race+Education.Adults+Marital.status+Annual.family.income+Smoker+Drinking+How.old.when.first.had.sex+Male.sex.partners.lifetime	8	0.72837563761776	0.727131385782974	0.729619889452547	0.0088	-0.0338	0.0513	0.68674	-0.0367	-0.1354	0.0621	0.467	-0.0081	-0.0158	-0.0004	0.04022
Roche.HPV.linear.array.summary.result~Age+Race+Marital.status+Drinking+How.many.vaginal.deliveries+How.old.when.first.had.sex+Male.sex.partners.lifetime+HPV.vaccine	8	0.728348316881965	0.727106163672354	0.729590470091575	-0.0102	-0.0466	0.0261	0.58063	-0.1281	-0.2267	-0.0295	0.0109	-0.0078	-0.0131	-0.0024	0.00427
Roche.HPV.linear.array.summary.result~Age+Race+Education.Adults+Marital.status+Smoker+How.old.when.first.had.sex+Male.sex.partners.lifetime	7	0.728336263616173	0.727090074735126	0.729582452497219	-0.0289	-0.0725	0.0147	0.19401	-0.1282	-0.2267	-0.0296	0.01079	-0.0089	-0.0158	-0.002	0.01132
Roche.HPV.linear.array.summary.result~Education.Adults+Marital.status+Annual.family.income+Smoker+Drinking+How.many.vaginal.deliveries+How.old.when.first.had.sex+Male.sex.partners.lifetime+Ever.told.by.MD.you.had.HPV	9	0.72830974643143	0.727066968077692	0.729552524785168	0.025	-0.0184	0.0684	0.25875	-0.1095	-0.2081	-0.0108	0.02966	-0.0082	-0.0164	-0.0001	0.04748
Roche.HPV.linear.array.summary.result~Age+Race+Marital.status+Annual.family.income+Smoker+Drinking+How.many.vaginal.deliveries+How.old.when.first.had.sex+HPV.vaccine	9	0.728304925125113	0.727056894931817	0.729552955318409	-0.0185	-0.0605	0.0235	0.38827	0.0392	-0.0593	0.1377	0.43532	-0.0098	-0.0168	-0.0028	0.00621
Roche.HPV.linear.array.summary.result~Age+Race+Education.Adults+Marital.status+Annual.family.income+Smoker+How.many.vaginal.deliveries+How.old.when.first.had.sex+Ever.told.by.MD.you.had.HPV	9	0.728300103818796	0.72705245457886	0.729547753058732	0.0083	-0.0405	0.0571	0.73915	-0.1088	-0.2071	-0.0106	0.02991	-0.0128	-0.0211	-0.0045	0.00254
Roche.HPV.linear.array.summary.result~Education.Adults+Marital.status+Annual.family.income+Drinking+How.many.vaginal.deliveries+How.old.when.first.had.sex+Male.sex.partners.lifetime+HPV.vaccine+Ever.told.by.MD.you.had.HPV	9	0.728270372429842	0.727029571447136	0.729511173412548	-0.013	-0.0587	0.0327	0.57712	-0.0767	-0.1753	0.0218	0.12698	-0.0075	-0.0161	0.0012	0.09138
Roche.HPV.linear.array.summary.result~Race+Education.Adults+Marital.status+Smoker+Drinking+How.many.vaginal.deliveries+Ever.told.by.MD.you.had.HPV	7	0.728269568878789	0.727017154792226	0.729521982965352	-0.0155	-0.0602	0.0292	0.49688	-0.0057	-0.1044	0.0931	0.91059	-0.0132	-0.021	-0.0054	0.00089
Roche.HPV.linear.array.summary.result~Age+Marital.status+Annual.family.income+Smoker+Drinking+How.many.vaginal.deliveries+How.old.when.first.had.sex+Male.sex.partners.lifetime+HPV.vaccine	9	0.728269568878789	0.727026534114985	0.729512603642593	0.0018	-0.0387	0.0423	0.93169	-0.1497	-0.2479	-0.0515	0.00282	-0.0087	-0.0156	-0.0018	0.01298
Roche.HPV.linear.array.summary.result~Age+Race+Education.Adults+Marital.status+How.many.vaginal.deliveries+Male.sex.partners.lifetime+HPV.vaccine	7	0.728240641040888	0.726995827649152	0.729485454432624	-0.0377	-0.0856	0.0102	0.12314	-0.1297	-0.2283	-0.0311	0.0099	-0.011	-0.0189	-0.0031	0.00616
Roche.HPV.linear.array.summary.result~Age+Race+Education.Adults+Marital.status+Annual.family.income+Smoker+Drinking+HPV.vaccine	8	0.728228587775096	0.726973399292733	0.729483776257458	-0.0015	-0.0464	0.0434	0.94741	0.0323	-0.0663	0.131	0.52043	-0.0119	-0.0199	-0.0039	0.00344
Roche.HPV.linear.array.summary.result~Age+Education.Adults+Marital.status+Smoker+How.many.vaginal.deliveries+How.old.when.first.had.sex+Male.sex.partners.lifetime+Ever.told.by.MD.you.had.HPV	8	0.728215730958251	0.726971154892354	0.729460307024147	-0.0157	-0.0599	0.0286	0.48775	-0.0504	-0.1489	0.0482	0.31651	-0.0107	-0.0184	-0.0029	0.00677
Roche.HPV.linear.array.summary.result~Age+Race+Marital.status+Smoker+Drinking+How.many.vaginal.deliveries+HPV.vaccine+Ever.told.by.MD.you.had.HPV	8	0.7282012670393	0.726953148145761	0.729449385932839	-0.0015	-0.0411	0.0381	0.9404	0.0497	-0.0407	0.1401	0.28119	-0.0111	-0.0166	-0.0057	6e-05
Roche.HPV.linear.array.summary.result~Age+Race+Marital.status+Annual.family.income+Smoker+Drinking+How.many.vaginal.deliveries+Ever.told.by.MD.you.had.HPV	8	0.728182785365085	0.726933517027281	0.729432053702889	0.0044	-0.0375	0.0462	0.83789	0.0289	-0.0629	0.1207	0.53704	-0.0095	-0.0154	-0.0036	0.00159
Roche.HPV.linear.array.summary.result~Race+Education.Adults+Marital.status+Annual.family.income+Drinking+Male.sex.partners.lifetime+HPV.vaccine	7	0.72816992854824	0.726923318527548	0.729416538568933	-0.0377	-0.0784	0.003	0.06921	-0.0728	-0.1716	0.0259	0.14823	-0.0086	-0.017	-0.0002	0.04531
Roche.HPV.linear.array.summary.result~Age+Race+Marital.status+Smoker+Male.sex.partners.lifetime+Ever.told.by.MD.you.had.HPV	6	0.72814421491455	0.726901000962946	0.729387428866154	-0.0063	-0.0466	0.034	0.75944	-0.257	-0.3532	-0.1607	0	-0.0097	-0.0146	-0.0049	9e-05
Roche.HPV.linear.array.summary.result~Age+Race+Education.Adults+Marital.status+Annual.family.income+Smoker+Drinking+How.old.when.first.had.sex	8	0.728122519036124	0.726867907476634	0.729377130595615	0.0122	-0.0319	0.0562	0.58764	0.0296	-0.069	0.1283	0.5559	-0.0113	-0.0192	-0.0034	0.00485
Roche.HPV.linear.array.summary.result~Age+Marital.status+Annual.family.income+Smoker+Drinking+How.old.when.first.had.sex+Male.sex.partners.lifetime+Ever.told.by.MD.you.had.HPV	8	0.728116090627702	0.726869618266639	0.729362562988765	-0.0049	-0.0448	0.035	0.81015	-0.173	-0.2712	-0.0749	0.00055	-0.01	-0.0166	-0.0033	0.00341
Roche.HPV.linear.array.summary.result~Age+Race+Marital.status+Drinking+How.old.when.first.had.sex+Male.sex.partners.lifetime+Ever.told.by.MD.you.had.HPV	7	0.728093591198223	0.726849901331067	0.72933728106538	-0.0097	-0.043	0.0236	0.56843	-0.1519	-0.2494	-0.0544	0.00227	-0.0072	-0.0121	-0.0024	0.00341
Roche.HPV.linear.array.summary.result~Race+Marital.status+Annual.family.income+Drinking+How.many.vaginal.deliveries+How.old.when.first.had.sex+Male.sex.partners.lifetime+HPV.vaccine+Ever.told.by.MD.you.had.HPV	9	0.728084752136642	0.726843580004902	0.729325924268382	-0.0091	-0.0482	0.0301	0.64936	0.0292	-0.0692	0.1277	0.56062	-0.0053	-0.0121	0.0014	0.1217
Roche.HPV.linear.array.summary.result~Race+Marital.status+Smoker+Drinking+How.many.vaginal.deliveries+How.old.when.first.had.sex+Male.sex.partners.lifetime+Ever.told.by.MD.you.had.HPV	8	0.72807832372822	0.726836289415143	0.729320358041297	0.0167	-0.0181	0.0515	0.34687	-0.0755	-0.1725	0.0216	0.12741	-0.0073	-0.0122	-0.0024	0.00334
Roche.HPV.linear.array.summary.result~Race+Marital.status+Smoker+Drinking+How.many.vaginal.deliveries+How.old.when.first.had.sex+Male.sex.partners.lifetime+HPV.vaccine	8	0.728058234951899	0.72681623309957	0.729300236804229	0.0161	-0.0211	0.0532	0.39706	-0.0737	-0.1709	0.0234	0.13676	-0.0081	-0.0138	-0.0024	0.00551
Roche.HPV.linear.array.summary.result~Age+Race+Education.Adults+Marital.status+Annual.family.income+How.old.when.first.had.sex+Male.sex.partners.lifetime+HPV.vaccine	8	0.728055020747688	0.726810384749048	0.729299656746328	-0.0375	-0.0859	0.0109	0.12883	-0.068	-0.1667	0.0307	0.17677	-0.0101	-0.0185	-0.0017	0.01854
Roche.HPV.linear.array.summary.result~Age+Marital.status+Annual.family.income+Smoker+Drinking+How.many.vaginal.deliveries+Male.sex.partners.lifetime+Ever.told.by.MD.you.had.HPV	8	0.728044574584002	0.726799496638448	0.729289652529555	-0.0025	-0.0406	0.0355	0.89705	-0.2525	-0.3472	-0.1579	0	-0.0087	-0.0148	-0.0026	0.00498
Roche.HPV.linear.array.summary.result~Age+Race+Education.Adults+Marital.status+Drinking+How.old.when.first.had.sex+Ever.told.by.MD.you.had.HPV	7	0.728043771032949	0.726790435947297	0.7292971061186	0.0196	-0.0259	0.0652	0.39754	-0.0113	-0.1098	0.0872	0.82232	-0.0124	-0.0205	-0.0044	0.00242
Roche.HPV.linear.array.summary.result~Race+Education.Adults+Marital.status+Drinking+How.old.when.first.had.sex+Male.sex.partners.lifetime+Ever.told.by.MD.you.had.HPV	7	0.728032521318209	0.72678691131966	0.729278131316758	0	-0.042	0.042	0.99892	-0.0802	-0.1789	0.0185	0.11107	-0.0093	-0.017	-0.0016	0.01854
Roche.HPV.linear.array.summary.result~Age+Marital.status+Smoker+Drinking+How.many.vaginal.deliveries+How.old.when.first.had.sex+Male.sex.partners.lifetime+Ever.told.by.MD.you.had.HPV	8	0.728026092909787	0.726782091851164	0.72927009396841	0.0182	-0.017	0.0533	0.31076	-0.2022	-0.2988	-0.1055	4e-05	-0.0104	-0.0162	-0.0047	0.00036
Roche.HPV.linear.array.summary.result~Age+Race+Marital.status+Drinking+How.many.vaginal.deliveries+How.old.when.first.had.sex+Male.sex.partners.lifetime	7	0.72802127160347	0.726778041648534	0.729264501558406	-0.0216	-0.0578	0.0146	0.2422	-0.1284	-0.227	-0.0298	0.01069	-0.0083	-0.0135	-0.0031	0.00164
Roche.HPV.linear.array.summary.result~Age+Race+Marital.status+Annual.family.income+Smoker+How.old.when.first.had.sex+Male.sex.partners.lifetime	7	0.728017253848206	0.726775156757376	0.729259350939036	-0.0091	-0.0532	0.0349	0.68512	-0.1454	-0.2439	-0.0469	0.00382	-0.0099	-0.0165	-0.0034	0.003
Roche.HPV.linear.array.summary.result~Age+Race+Marital.status+Smoker+How.many.vaginal.deliveries+How.old.when.first.had.sex+Male.sex.partners.lifetime	7	0.728017253848206	0.726776914063951	0.729257593632461	0.0214	-0.0186	0.0615	0.29423	-0.1884	-0.2863	-0.0906	0.00016	-0.0102	-0.0158	-0.0046	0.00034
Roche.HPV.linear.array.summary.result~Race+Education.Adults+Marital.status+Annual.family.income+Smoker+Drinking+How.many.vaginal.deliveries+How.old.when.first.had.sex	8	0.728010825439783	0.72675909745809	0.729262553421477	-0.007	-0.0547	0.0408	0.77554	-0.0735	-0.1722	0.0252	0.14455	-0.0128	-0.0214	-0.0041	0.00369
Roche.HPV.linear.array.summary.result~Race+Education.Adults+Marital.status+Annual.family.income+Drinking+How.many.vaginal.deliveries+How.old.when.first.had.sex+Ever.told.by.MD.you.had.HPV	8	0.728006004133467	0.726756124936676	0.729255883330257	0.0234	-0.026	0.0728	0.35272	-0.0321	-0.1308	0.0666	0.52434	-0.0115	-0.0204	-0.0026	0.01134
Roche.HPV.linear.array.summary.result~Age+Race+Marital.status+Annual.family.income+Smoker+Male.sex.partners.lifetime+HPV.vaccine	7	0.72800118282715	0.726758249185883	0.729244116468416	0.0065	-0.0375	0.0506	0.77176	-0.1672	-0.2653	-0.069	0.00085	-0.0101	-0.0167	-0.0036	0.00234
Roche.HPV.linear.array.summary.result~Age+Race+Education.Adults+Marital.status+Smoker+Drinking+How.old.when.first.had.sex	7	0.72797546919346	0.726719450181005	0.729231488205915	0.0113	-0.0317	0.0543	0.60556	0.0116	-0.0871	0.1104	0.81737	-0.0129	-0.0205	-0.0052	0.00094
Roche.HPV.linear.array.summary.result~Race+Education.Adults+Marital.status+Drinking+How.many.vaginal.deliveries+How.old.when.first.had.sex+HPV.vaccine+Ever.told.by.MD.you.had.HPV	8	0.727968237233984	0.726717890097299	0.72921858437067	0.0253	-0.0235	0.074	0.31012	-0.0364	-0.135	0.0622	0.46916	-0.0125	-0.0213	-0.0037	0.00526
Roche.HPV.linear.array.summary.result~Race+Education.Adults+Marital.status+Annual.family.income+Smoker+How.many.vaginal.deliveries+Male.sex.partners.lifetime+HPV.vaccine	8	0.727952969763981	0.726711266683343	0.729194672844619	-0.0348	-0.081	0.0114	0.14022	-0.1399	-0.2384	-0.0413	0.0054	-0.0098	-0.0182	-0.0015	0.02132
Roche.HPV.linear.array.summary.result~Age+Education.Adults+Marital.status+Smoker+How.many.vaginal.deliveries+Male.sex.partners.lifetime+HPV.vaccine+Ever.told.by.MD.you.had.HPV	8	0.727948952008717	0.726704267517728	0.729193636499706	0.0064	-0.0387	0.0514	0.7822	-0.0697	-0.1681	0.0286	0.16433	-0.0108	-0.0185	-0.003	0.0066
Roche.HPV.linear.array.summary.result~Age+Race+Marital.status+Annual.family.income+Smoker+Drinking+How.many.vaginal.deliveries+How.old.when.first.had.sex	8	0.727920024170816	0.726670736556644	0.729169311784987	-0.0234	-0.0655	0.0187	0.27551	0.0243	-0.074	0.1227	0.62758	-0.0109	-0.0178	-0.0041	0.00186
Roche.HPV.linear.array.summary.result~Age+Race+Education.Adults+Marital.status+How.many.vaginal.deliveries+How.old.when.first.had.sex+Male.sex.partners.lifetime	7	0.727896721190284	0.726652030981711	0.729141411398857	-0.0246	-0.0718	0.0226	0.30649	-0.1731	-0.2715	-0.0747	0.00057	-0.0103	-0.018	-0.0025	0.00985
Roche.HPV.linear.array.summary.result~Age+Education.Adults+Marital.status+Annual.family.income+Smoker+How.old.when.first.had.sex+Male.sex.partners.lifetime+Ever.told.by.MD.you.had.HPV	8	0.727890292781862	0.726645464818401	0.729135120745322	0.0009	-0.0466	0.0484	0.96992	-0.0963	-0.195	0.0023	0.0557	-0.012	-0.0203	-0.0038	0.00437
Roche.HPV.linear.array.summary.result~Age+Race+Education.Adults+Marital.status+Smoker+How.many.vaginal.deliveries+How.old.when.first.had.sex+HPV.vaccine+Ever.told.by.MD.you.had.HPV	9	0.727886275026598	0.726637029286607	0.729135520766588	-0.0056	-0.0534	0.0422	0.81848	-0.1077	-0.2053	-0.01	0.03074	-0.0134	-0.0216	-0.0052	0.0013
Roche.HPV.linear.array.summary.result~Age+Race+Education.Adults+Marital.status+Smoker+Male.sex.partners.lifetime	6	0.727880650169228	0.726632537600463	0.729128762737992	-0.0306	-0.0742	0.0129	0.16786	-0.1365	-0.2351	-0.038	0.00663	-0.0096	-0.0165	-0.0028	0.00573
Roche.HPV.linear.array.summary.result~Age+Race+Marital.status+Smoker+Drinking+How.old.when.first.had.sex+Ever.told.by.MD.you.had.HPV	7	0.727864579148172	0.726614601151392	0.729114557144951	-0.02	-0.0592	0.0192	0.31707	-0.1596	-0.2574	-0.0617	0.00139	-0.0117	-0.0177	-0.0058	0.00011
Roche.HPV.linear.array.summary.result~Race+Marital.status+Annual.family.income+Smoker+How.many.vaginal.deliveries+How.old.when.first.had.sex+Male.sex.partners.lifetime+HPV.vaccine+Ever.told.by.MD.you.had.HPV	9	0.727742439388144	0.7265021914808	0.728982687295488	0.0159	-0.0309	0.0626	0.50604	-0.1033	-0.2019	-0.0046	0.04016	-0.0086	-0.0159	-0.0014	0.01919
Roche.HPV.linear.array.summary.result~Age+Race+Education.Adults+Marital.status+Annual.family.income+Drinking+How.many.vaginal.deliveries+HPV.vaccine	8	0.727741635837091	0.726485851004077	0.728997420670106	0.0039	-0.0447	0.0525	0.87496	-0.0425	-0.1411	0.0561	0.39809	-0.013	-0.0217	-0.0044	0.00322
Roche.HPV.linear.array.summary.result~Age+Race+Education.Adults+Marital.status+Drinking+How.many.vaginal.deliveries+How.old.when.first.had.sex	7	0.727740028734986	0.726484422513825	0.728995634956146	0.0054	-0.0421	0.053	0.8224	-0.1018	-0.2001	-0.0034	0.04264	-0.0136	-0.0218	-0.0053	0.00135
Roche.HPV.linear.array.summary.result~Age+Marital.status+Annual.family.income+Smoker+Drinking+Male.sex.partners.lifetime+HPV.vaccine+Ever.told.by.MD.you.had.HPV	8	0.727731189673405	0.726484231910111	0.728978147436698	0.0039	-0.0335	0.0413	0.83791	-0.2524	-0.3499	-0.1549	0	-0.0098	-0.0164	-0.0032	0.00375
Roche.HPV.linear.array.summary.result~Age+Race+Marital.status+Smoker+How.many.vaginal.deliveries+Male.sex.partners.lifetime+HPV.vaccine	7	0.727726368367088	0.726483933482107	0.728968803252069	-0.0085	-0.0503	0.0334	0.69195	-0.2616	-0.3571	-0.1661	0	-0.0111	-0.0166	-0.0056	8e-05
Roche.HPV.linear.array.summary.result~Age+Marital.status+Annual.family.income+Smoker+Drinking+How.many.vaginal.deliveries+How.old.when.first.had.sex+Male.sex.partners.lifetime	8	0.727714315101296	0.726470083293777	0.728958546908814	-0.0186	-0.0589	0.0216	0.36466	-0.1972	-0.295	-0.0994	8e-05	-0.0099	-0.0167	-0.0032	0.00397
Roche.HPV.linear.array.summary.result~Race+Education.Adults+Marital.status+Annual.family.income+Smoker+Male.sex.partners.lifetime+HPV.vaccine+Ever.told.by.MD.you.had.HPV	8	0.727709493794979	0.726467521548992	0.728951466040966	-0.002	-0.0486	0.0446	0.93438	-0.0834	-0.1821	0.0153	0.0978	-0.0096	-0.018	-0.0012	0.02443
Roche.HPV.linear.array.summary.result~Age+Education.Adults+Marital.status+Annual.family.income+Smoker+How.many.vaginal.deliveries+How.old.when.first.had.sex+Male.sex.partners.lifetime+HPV.vaccine	9	0.72770708314182	0.726464033790439	0.728950132493201	-0.016	-0.0637	0.0316	0.50943	-0.0813	-0.1801	0.0174	0.10633	-0.0108	-0.0194	-0.0023	0.01248
Roche.HPV.linear.array.summary.result~Age+Education.Adults+Marital.status+Annual.family.income+How.many.vaginal.deliveries+How.old.when.first.had.sex+Male.sex.partners.lifetime+HPV.vaccine+Ever.told.by.MD.you.had.HPV	9	0.727699047631292	0.72645632372598	0.728941771536604	-0.0028	-0.0517	0.0461	0.91112	-0.0715	-0.1702	0.0272	0.15577	-0.0107	-0.0196	-0.0018	0.01802
Roche.HPV.linear.array.summary.result~Age+Education.Adults+Marital.status+Drinking+How.many.vaginal.deliveries+Male.sex.partners.lifetime+HPV.vaccine+Ever.told.by.MD.you.had.HPV	8	0.727690208569711	0.726447698749516	0.728932718389907	0.0216	-0.0234	0.0666	0.34713	-0.029	-0.1276	0.0697	0.56487	-0.0081	-0.0156	-0.0006	0.0334
Roche.HPV.linear.array.summary.result~Age+Race+Marital.status+Smoker+Drinking+How.many.vaginal.deliveries+Ever.told.by.MD.you.had.HPV	7	0.72766690558918	0.726417143345572	0.728916667832788	0.0042	-0.0329	0.0414	0.82322	0.0635	-0.0272	0.1543	0.16997	-0.0121	-0.0174	-0.0068	1e-05
Roche.HPV.linear.array.summary.result~Age+Education.Adults+Marital.status+Annual.family.income+Drinking+Male.sex.partners.lifetime+HPV.vaccine+Ever.told.by.MD.you.had.HPV	8	0.727663691384968	0.726416442754558	0.728910940015378	-0.0383	-0.0809	0.0043	0.07773	-0.1078	-0.2064	-0.0092	0.03221	-0.0081	-0.0161	-0.0001	0.04735
Roche.HPV.linear.array.summary.result~Race+Education.Adults+Marital.status+Annual.family.income+How.many.vaginal.deliveries+Male.sex.partners.lifetime+HPV.vaccine+Ever.told.by.MD.you.had.HPV	8	0.727654048772335	0.726410591411702	0.728897506132967	-0.0272	-0.0744	0.0201	0.2599	-0.0681	-0.1668	0.0307	0.17657	-0.0096	-0.0185	-0.0007	0.03385
Roche.HPV.linear.array.summary.result~Race+Marital.status+Annual.family.income+Smoker+Drinking+How.old.when.first.had.sex+Male.sex.partners.lifetime+Ever.told.by.MD.you.had.HPV	8	0.727639584853384	0.726396346049855	0.728882823656913	-0.0216	-0.058	0.0148	0.2455	-0.1334	-0.2316	-0.0352	0.00773	-0.0078	-0.0141	-0.0014	0.0164
Roche.HPV.linear.array.summary.result~Age+Race+Marital.status+Annual.family.income+How.many.vaginal.deliveries+Male.sex.partners.lifetime+HPV.vaccine+Ever.told.by.MD.you.had.HPV	8	0.727637174200226	0.726395086318711	0.72887926208174	-0.0233	-0.0704	0.0237	0.33103	-0.1981	-0.2955	-0.1008	7e-05	-0.0115	-0.0186	-0.0045	0.00137
Roche.HPV.linear.array.summary.result~Education.Adults+Marital.status+Annual.family.income+Smoker+Drinking+How.many.vaginal.deliveries+How.old.when.first.had.sex+Male.sex.partners.lifetime+HPV.vaccine	9	0.727608246362324	0.726366040150781	0.728850452573868	-0.014	-0.0597	0.0317	0.54723	-0.0916	-0.1902	0.0071	0.06895	-0.0086	-0.0171	-0.0001	0.04688
Roche.HPV.linear.array.summary.result~Age+Marital.status+Annual.family.income+Smoker+How.many.vaginal.deliveries+How.old.when.first.had.sex+Male.sex.partners.lifetime+HPV.vaccine+Ever.told.by.MD.you.had.HPV	9	0.727605032158113	0.726358818176514	0.728851246139713	-0.0437	-0.0884	0.0009	0.05457	-0.1003	-0.199	-0.0017	0.04624	-0.0122	-0.0198	-0.0046	0.00163
Roche.HPV.linear.array.summary.result~Age+Race+Education.Adults+Marital.status+Smoker+Drinking+HPV.vaccine	7	0.72758976468811	0.726332138110556	0.728847391265663	-0.0178	-0.0621	0.0266	0.43185	-0.0046	-0.1033	0.0941	0.92712	-0.0136	-0.0213	-0.0059	0.00055
Roche.HPV.linear.array.summary.result~Age+Education.Adults+Marital.status+Smoker+Drinking+How.many.vaginal.deliveries+Male.sex.partners.lifetime	7	0.72758976468811	0.726345008141123	0.728834521235096	-0.0031	-0.0469	0.0406	0.88898	-0.0827	-0.1814	0.016	0.10048	-0.009	-0.0159	-0.002	0.01122
Roche.HPV.linear.array.summary.result~Race+Marital.status+Annual.family.income+Smoker+Drinking+How.many.vaginal.deliveries+How.old.when.first.had.sex+HPV.vaccine+Ever.told.by.MD.you.had.HPV	9	0.727490124357561	0.726244641344171	0.728735607370951	-0.0111	-0.0534	0.0312	0.6081	0.0104	-0.088	0.1089	0.83559	-0.01	-0.0173	-0.0026	0.00793
Roche.HPV.linear.array.summary.result~Age+Race+Marital.status+Smoker+Drinking+How.many.vaginal.deliveries+How.old.when.first.had.sex+HPV.vaccine	8	0.727479678193874	0.726229296046593	0.728730060341156	-0.0247	-0.0649	0.0156	0.22977	0.0392	-0.0595	0.1379	0.43649	-0.0124	-0.0189	-0.0058	0.0002
Roche.HPV.linear.array.summary.result~Race+Education.Adults+Marital.status+Annual.family.income+Smoker+Drinking+HPV.vaccine+Ever.told.by.MD.you.had.HPV	8	0.727478874642822	0.726227988433736	0.728729760851907	0.0048	-0.043	0.0526	0.84529	-0.0415	-0.1401	0.0571	0.40943	-0.0125	-0.0211	-0.0039	0.00417
Roche.HPV.linear.array.summary.result~Age+Education.Adults+Marital.status+Annual.family.income+Smoker+Male.sex.partners.lifetime+HPV.vaccine+Ever.told.by.MD.you.had.HPV	8	0.727471642683346	0.72622639575745	0.728716889609243	-0.026	-0.0733	0.0212	0.28046	-0.1254	-0.224	-0.0268	0.01271	-0.0116	-0.0199	-0.0032	0.00648
Roche.HPV.linear.array.summary.result~Age+Race+Education.Adults+Marital.status+How.many.vaginal.deliveries+Male.sex.partners.lifetime	6	0.727458785866501	0.726211837201839	0.728705734531163	-0.045	-0.092	0.0021	0.06089	-0.1566	-0.2551	-0.0581	0.00184	-0.0117	-0.0195	-0.004	0.0031
Roche.HPV.linear.array.summary.result~Age+Race+Education.Adults+Marital.status+Annual.family.income+Drinking+Ever.told.by.MD.you.had.HPV	7	0.727445125498603	0.726187915805086	0.728702335192121	-0.0154	-0.0618	0.0309	0.51425	-0.0255	-0.1239	0.0729	0.61177	-0.0122	-0.0204	-0.0039	0.00389
Roche.HPV.linear.array.summary.result~Age+Education.Adults+Marital.status+Drinking+How.old.when.first.had.sex+Male.sex.partners.lifetime+HPV.vaccine+Ever.told.by.MD.you.had.HPV	8	0.727414590558597	0.726168465173769	0.728660715943424	-0.0386	-0.0827	0.0055	0.08664	-0.0403	-0.1391	0.0585	0.42396	-0.0102	-0.018	-0.0023	0.01099
Roche.HPV.linear.array.summary.result~Race+Education.Adults+Marital.status+Smoker+How.many.vaginal.deliveries+How.old.when.first.had.sex+Male.sex.partners.lifetime+Ever.told.by.MD.you.had.HPV	8	0.727407358599121	0.726162919242132	0.728651797956111	-0.016	-0.0599	0.0278	0.47334	-0.0655	-0.1642	0.0332	0.19346	-0.0092	-0.0168	-0.0016	0.01711
Roche.HPV.linear.array.summary.result~Age+Race+Education.Adults+Marital.status+Drinking+HPV.vaccine+Ever.told.by.MD.you.had.HPV	7	0.727385662720695	0.726129037968356	0.728642287473034	-0.0111	-0.057	0.0347	0.63369	-0.0641	-0.1624	0.0342	0.20126	-0.0137	-0.0219	-0.0056	0.00098
Roche.HPV.linear.array.summary.result~Age+Education.Adults+Marital.status+Annual.family.income+Drinking+How.many.vaginal.deliveries+Male.sex.partners.lifetime+HPV.vaccine	8	0.727385662720695	0.72614180144312	0.728629523998271	-0.028	-0.0733	0.0173	0.22526	-0.0854	-0.1841	0.0133	0.09005	-0.0083	-0.0163	-0.0002	0.04429
Roche.HPV.linear.array.summary.result~Age+Education.Adults+Marital.status+Smoker+Drinking+How.old.when.first.had.sex+Male.sex.partners.lifetime+HPV.vaccine	8	0.727385662720695	0.726137948213152	0.728633377228238	-0.0159	-0.0592	0.0274	0.4716	-0.1119	-0.2105	-0.0134	0.02601	-0.0105	-0.0181	-0.003	0.00621
Roche.HPV.linear.array.summary.result~Age+Education.Adults+Marital.status+Smoker+How.old.when.first.had.sex+Male.sex.partners.lifetime+HPV.vaccine+Ever.told.by.MD.you.had.HPV	8	0.727364770393322	0.726118900550885	0.72861064023576	0.0055	-0.0413	0.0523	0.81803	-0.1746	-0.273	-0.0762	0.00051	-0.013	-0.0211	-0.0048	0.00177
Roche.HPV.linear.array.summary.result~Age+Race+Marital.status+Annual.family.income+Smoker+Drinking+HPV.vaccine+Ever.told.by.MD.you.had.HPV	8	0.727362359740164	0.726111052715177	0.72861366676515	0.0199	-0.0239	0.0637	0.37309	0.0838	-0.0116	0.1792	0.08509	-0.0106	-0.017	-0.0041	0.00131
Roche.HPV.linear.array.summary.result~Race+Education.Adults+Marital.status+Smoker+How.old.when.first.had.sex+Male.sex.partners.lifetime+HPV.vaccine+Ever.told.by.MD.you.had.HPV	8	0.727359145535952	0.726116815861478	0.728601475210427	-0.0109	-0.0574	0.0355	0.64463	-0.099	-0.1977	-0.0004	0.04916	-0.0116	-0.0198	-0.0034	0.00541
Roche.HPV.linear.array.summary.result~Age+Race+Marital.status+Annual.family.income+How.old.when.first.had.sex+Male.sex.partners.lifetime+HPV.vaccine+Ever.told.by.MD.you.had.HPV	8	0.727356734882794	0.726113932852186	0.728599536913402	-0.0289	-0.0748	0.0169	0.21561	-0.1211	-0.2196	-0.0225	0.01609	-0.0113	-0.0188	-0.0039	0.00277
Roche.HPV.linear.array.summary.result~Race+Education.Adults+Marital.status+Annual.family.income+Smoker+Drinking+How.many.vaginal.deliveries+HPV.vaccine	8	0.727354324229636	0.726100325444331	0.72860832301494	-0.0156	-0.0617	0.0305	0.5072	-0.0005	-0.0992	0.0981	0.9918	-0.013	-0.0217	-0.0044	0.00309
Roche.HPV.linear.array.summary.result~Age+Race+Marital.status+Annual.family.income+Drinking+Male.sex.partners.lifetime+HPV.vaccine	7	0.72735271712753	0.726106394126634	0.728599040128426	-0.0043	-0.0415	0.0329	0.81945	-0.1483	-0.2466	-0.05	0.0031	-0.007	-0.0131	-0.0009	0.02498
Roche.HPV.linear.array.summary.result~Age+Race+Marital.status+Annual.family.income+Smoker+Male.sex.partners.lifetime	6	0.727340663861738	0.726096541973113	0.728584785750362	0.0028	-0.0421	0.0477	0.90296	-0.1357	-0.234	-0.0373	0.00686	-0.0111	-0.0174	-0.0047	0.00069
Roche.HPV.linear.array.summary.result~Age+Education.Adults+Marital.status+Annual.family.income+Smoker+Drinking+How.old.when.first.had.sex+Male.sex.partners.lifetime	8	0.727294057900675	0.726045997205085	0.728542118596264	-0.044	-0.0881	0.0001	0.05056	-0.119	-0.2176	-0.0204	0.01799	-0.0097	-0.0174	-0.002	0.01361
Roche.HPV.linear.array.summary.result~Age+Race+Education.Adults+Marital.status+Smoker+How.many.vaginal.deliveries+How.old.when.first.had.sex+Ever.told.by.MD.you.had.HPV	8	0.727291647247516	0.726040595385125	0.728542699109908	-0.0004	-0.0475	0.0467	0.98736	-0.1257	-0.2238	-0.0277	0.01196	-0.0145	-0.0225	-0.0064	0.00043
Roche.HPV.linear.array.summary.result~Age+Race+Education.Adults+Marital.status+Annual.family.income+Male.sex.partners.lifetime+HPV.vaccine	7	0.727289236594358	0.726042205609971	0.728536267578745	-0.0535	-0.1017	-0.0052	0.0299	-0.1253	-0.2239	-0.0267	0.01273	-0.0111	-0.0195	-0.0027	0.0094
Roche.HPV.linear.array.summary.result~Race+Education.Adults+Marital.status+Drinking+How.old.when.first.had.sex+Male.sex.partners.lifetime+HPV.vaccine	7	0.727278790430671	0.726031179664057	0.728526401197285	-0.0429	-0.0846	-0.0011	0.04404	-0.0671	-0.1658	0.0317	0.18299	-0.0113	-0.0197	-0.003	0.00796
Roche.HPV.linear.array.summary.result~Age+Education.Adults+Marital.status+Annual.family.income+Smoker+Drinking+Male.sex.partners.lifetime+HPV.vaccine	8	0.727272362022249	0.726024888869457	0.72851983517504	-0.0426	-0.086	0.0008	0.0544	-0.1256	-0.2239	-0.0272	0.01232	-0.0091	-0.0168	-0.0013	0.02207
Roche.HPV.linear.array.summary.result~Age+Race+Education.Adults+Marital.status+Annual.family.income+How.old.when.first.had.sex+Male.sex.partners.lifetime	7	0.727250666143823	0.726004185214393	0.728497147073253	-0.0226	-0.0702	0.0249	0.35036	-0.0928	-0.1915	0.0059	0.06526	-0.0109	-0.0192	-0.0026	0.00971
Roche.HPV.linear.array.summary.result~Education.Adults+Marital.status+Annual.family.income+Smoker+Drinking+How.old.when.first.had.sex+Male.sex.partners.lifetime+HPV.vaccine+Ever.told.by.MD.you.had.HPV	9	0.727250666143823	0.726005581625951	0.728495750661694	-0.0336	-0.0765	0.0094	0.12562	-0.1125	-0.2111	-0.0138	0.02541	-0.0107	-0.0194	-0.0019	0.01655
Roche.HPV.linear.array.summary.result~Race+Education.Adults+Marital.status+Annual.family.income+Drinking+How.many.vaginal.deliveries+HPV.vaccine+Ever.told.by.MD.you.had.HPV	8	0.727246648388559	0.725994860085011	0.728498436692106	-0.0153	-0.0643	0.0338	0.54183	0.0035	-0.0952	0.1022	0.94439	-0.0124	-0.0214	-0.0034	0.00718
Roche.HPV.linear.array.summary.result~Age+Marital.status+Smoker+Drinking+How.many.vaginal.deliveries+Male.sex.partners.lifetime+HPV.vaccine+Ever.told.by.MD.you.had.HPV	8	0.727155043568538	0.72590962253374	0.728400464603336	0.0044	-0.0312	0.0401	0.80678	-0.2961	-0.3889	-0.2033	0	-0.0111	-0.0167	-0.0054	0.00012
Roche.HPV.linear.array.summary.result~Race+Marital.status+Annual.family.income+Smoker+Drinking+How.old.when.first.had.sex+Male.sex.partners.lifetime+HPV.vaccine	8	0.727154240017485	0.72591045315797	0.728398026877001	-0.0266	-0.0654	0.0121	0.17734	-0.1338	-0.232	-0.0356	0.0076	-0.0088	-0.0159	-0.0017	0.01521
Roche.HPV.linear.array.summary.result~Age+Education.Adults+Marital.status+Drinking+How.many.vaginal.deliveries+How.old.when.first.had.sex+Male.sex.partners.lifetime+HPV.vaccine	8	0.727107634056422	0.725863606737618	0.728351661375226	0.0038	-0.0412	0.0488	0.86804	-0.1054	-0.204	-0.0067	0.03633	-0.0099	-0.0178	-0.002	0.0141
Roche.HPV.linear.array.summary.result~Age+Education.Adults+Marital.status+Annual.family.income+Smoker+Drinking+How.many.vaginal.deliveries+How.old.when.first.had.sex+HPV.vaccine+Ever.told.by.MD.you.had.HPV	10	0.727099598545894	0.725850465131317	0.728348731960471	0.0091	-0.0394	0.0577	0.71163	-0.0629	-0.1615	0.0358	0.21149	-0.0135	-0.0223	-0.0046	0.00291
Roche.HPV.linear.array.summary.result~Race+Education.Adults+Marital.status+Annual.family.income+Drinking+How.old.when.first.had.sex+Male.sex.partners.lifetime	7	0.727092366586419	0.725845352484199	0.728339380688638	-0.0427	-0.0849	-0.0005	0.04758	-0.0515	-0.1503	0.0473	0.3067	-0.0105	-0.019	-0.002	0.01504
Roche.HPV.linear.array.summary.result~Age+Education.Adults+Marital.status+Smoker+How.many.vaginal.deliveries+Male.sex.partners.lifetime+Ever.told.by.MD.you.had.HPV	7	0.727080313320627	0.725833762479913	0.72832686416134	-0.0127	-0.0568	0.0315	0.57351	-0.0837	-0.1819	0.0145	0.09488	-0.0118	-0.0195	-0.0042	0.00242
Roche.HPV.linear.array.summary.result~Race+Marital.status+Smoker+Drinking+How.old.when.first.had.sex+Male.sex.partners.lifetime+HPV.vaccine+Ever.told.by.MD.you.had.HPV	8	0.727043349972197	0.725799959631906	0.728286740312488	-0.0062	-0.0399	0.0275	0.71933	-0.1512	-0.2489	-0.0534	0.00243	-0.0087	-0.0145	-0.003	0.00295
Roche.HPV.linear.array.summary.result~Age+Race+Education.Adults+Marital.status+Annual.family.income+Smoker+How.many.vaginal.deliveries+HPV.vaccine+Ever.told.by.MD.you.had.HPV	9	0.727037725114827	0.725785824719989	0.728289625509665	0.029	-0.0193	0.0773	0.23902	-0.0756	-0.1737	0.0226	0.13129	-0.0144	-0.0229	-0.006	0.00085
Roche.HPV.linear.array.summary.result~Age+Race+Marital.status+Smoker+How.many.vaginal.deliveries+Male.sex.partners.lifetime	6	0.727033707359563	0.725790030053677	0.72827738466545	-0.0184	-0.0582	0.0213	0.36326	-0.3142	-0.4073	-0.2211	0	-0.0119	-0.0172	-0.0065	1e-05
Roche.HPV.linear.array.summary.result~Race+Education.Adults+Marital.status+Drinking+How.many.vaginal.deliveries+Male.sex.partners.lifetime	6	0.727029689604299	0.725780815751106	0.728278563457493	0.0103	-0.0341	0.0548	0.64842	-0.0779	-0.1765	0.0208	0.12206	-0.0098	-0.0174	-0.0022	0.01186
Roche.HPV.linear.array.summary.result~Age+Race+Marital.status+Annual.family.income+How.many.vaginal.deliveries+Male.sex.partners.lifetime+Ever.told.by.MD.you.had.HPV	7	0.727025671849035	0.725782523124454	0.728268820573616	-0.0155	-0.0625	0.0314	0.51631	-0.2518	-0.3478	-0.1559	0	-0.0122	-0.0191	-0.0053	0.00056
Roche.HPV.linear.array.summary.result~Age+Education.Adults+Marital.status+Annual.family.income+How.many.vaginal.deliveries+How.old.when.first.had.sex+Male.sex.partners.lifetime+Ever.told.by.MD.you.had.HPV	8	0.727020046991666	0.725775103064756	0.728264990918575	-0.0044	-0.0531	0.0444	0.86079	-0.1	-0.1987	-0.0013	0.04695	-0.0118	-0.0206	-0.003	0.00855
Roche.HPV.linear.array.summary.result~Age+Race+Marital.status+Smoker+Drinking+HPV.vaccine+Ever.told.by.MD.you.had.HPV	7	0.726939691886384	0.725687951917365	0.728191431855404	0.0113	-0.0307	0.0532	0.5994	0.052	-0.0431	0.1471	0.28405	-0.0131	-0.019	-0.0073	1e-05
Roche.HPV.linear.array.summary.result~Age+Education.Adults+Marital.status+Drinking+How.many.vaginal.deliveries+Male.sex.partners.lifetime+Ever.told.by.MD.you.had.HPV	7	0.726939691886384	0.725695569804037	0.728183813968732	0.0094	-0.0353	0.0541	0.67935	-0.0492	-0.1477	0.0492	0.32708	-0.009	-0.0163	-0.0016	0.01634
Roche.HPV.linear.array.summary.result~Race+Education.Adults+Marital.status+Smoker+Drinking+How.many.vaginal.deliveries+How.old.when.first.had.sex	7	0.726937281233226	0.725681070844967	0.728193491621484	-0.0093	-0.056	0.0374	0.69648	-0.0545	-0.1532	0.0442	0.27943	-0.0153	-0.0237	-0.0069	0.00038
Roche.HPV.linear.array.summary.result~Age+Race+Education.Adults+Marital.status+Annual.family.income+Drinking+How.many.vaginal.deliveries	7	0.726930852824803	0.725672660261469	0.728189045388138	-0.0177	-0.0655	0.0302	0.46929	-0.0219	-0.1206	0.0768	0.66371	-0.014	-0.0226	-0.0055	0.00128
Roche.HPV.linear.array.summary.result~Age+Marital.status+Annual.family.income+Smoker+How.many.vaginal.deliveries+How.old.when.first.had.sex+Male.sex.partners.lifetime+Ever.told.by.MD.you.had.HPV	8	0.726922013763222	0.725674248449188	0.728169779077257	-0.0451	-0.0887	-0.0015	0.04281	-0.1248	-0.2233	-0.0262	0.01313	-0.0134	-0.0208	-0.0059	0.00045
Roche.HPV.linear.array.summary.result~Race+Education.Adults+Marital.status+Annual.family.income+Drinking+How.many.vaginal.deliveries+How.old.when.first.had.sex+HPV.vaccine	8	0.726868175842684	0.725614458792966	0.728121892892402	0.0085	-0.0411	0.0582	0.73666	-0.0386	-0.1373	0.0602	0.44391	-0.0136	-0.023	-0.0041	0.00481
Roche.HPV.linear.array.summary.result~Marital.status+Annual.family.income+Smoker+Drinking+How.many.vaginal.deliveries+How.old.when.first.had.sex+Male.sex.partners.lifetime+HPV.vaccine+Ever.told.by.MD.you.had.HPV	9	0.726860943883209	0.725618394257514	0.728103493508903	-0.0114	-0.0523	0.0296	0.58643	-0.1464	-0.2442	-0.0487	0.00333	-0.0112	-0.0189	-0.0034	0.00461
Roche.HPV.linear.array.summary.result~Race+Marital.status+Annual.family.income+Smoker+How.many.vaginal.deliveries+Male.sex.partners.lifetime+HPV.vaccine+Ever.told.by.MD.you.had.HPV	8	0.72685853323005	0.725616477466183	0.728100588993918	0.0031	-0.0427	0.0489	0.89359	-0.1184	-0.2168	-0.02	0.01836	-0.0112	-0.0184	-0.004	0.00228
Roche.HPV.linear.array.summary.result~Age+Race+Education.Adults+Marital.status+Annual.family.income+Smoker+Drinking	7	0.726850497719522	0.725591508443268	0.728109486995776	-0.0008	-0.0457	0.044	0.97044	0.0144	-0.0843	0.113	0.77485	-0.0131	-0.0209	-0.0052	0.0011
Roche.HPV.linear.array.summary.result~Race+Education.Adults+Marital.status+Annual.family.income+How.many.vaginal.deliveries+How.old.when.first.had.sex+Male.sex.partners.lifetime+Ever.told.by.MD.you.had.HPV	8	0.726849694168469	0.725605863681066	0.728093524655873	-0.0076	-0.0556	0.0405	0.7577	-0.0681	-0.1669	0.0306	0.1762	-0.0102	-0.019	-0.0013	0.02429
Roche.HPV.linear.array.summary.result~Race+Marital.status+Annual.family.income+Smoker+Drinking+Male.sex.partners.lifetime+Ever.told.by.MD.you.had.HPV	7	0.726827194738991	0.725582954807499	0.728071434670482	-0.0334	-0.07	0.0032	0.07367	-0.1912	-0.2895	-0.0929	0.00014	-0.0093	-0.0155	-0.0031	0.00319
Roche.HPV.linear.array.summary.result~Race+Education.Adults+Marital.status+Smoker+Drinking+How.old.when.first.had.sex+Male.sex.partners.lifetime	7	0.726799874003195	0.72555168856709	0.7280480594393	-0.0079	-0.0511	0.0354	0.72045	-0.0906	-0.1892	0.0081	0.07197	-0.0111	-0.0186	-0.0036	0.00392
Roche.HPV.linear.array.summary.result~Age+Education.Adults+Marital.status+Annual.family.income+Drinking+How.many.vaginal.deliveries+Male.sex.partners.lifetime	7	0.726791034941614	0.725545653983223	0.728036415900005	-0.0213	-0.0648	0.0222	0.33687	-0.0914	-0.1901	0.0072	0.06934	-0.0093	-0.0173	-0.0014	0.02081
Roche.HPV.linear.array.summary.result~Age+Race+Marital.status+Drinking+Male.sex.partners.lifetime+HPV.vaccine+Ever.told.by.MD.you.had.HPV	7	0.726770946165294	0.725525462289542	0.728016430041046	-0.0056	-0.0377	0.0265	0.73102	-0.1275	-0.225	-0.0301	0.0103	-0.0083	-0.013	-0.0035	0.00065
Roche.HPV.linear.array.summary.result~Age+Race+Education.Adults+Marital.status+Drinking+How.many.vaginal.deliveries+HPV.vaccine	7	0.726721126000019	0.725462760854241	0.727979491145798	-0.0351	-0.0824	0.0122	0.14585	-0.052	-0.1506	0.0466	0.30123	-0.0157	-0.0242	-0.0073	0.00027
Roche.HPV.linear.array.summary.result~Age+Marital.status+Annual.family.income+Smoker+Drinking+Male.sex.partners.lifetime+Ever.told.by.MD.you.had.HPV	7	0.726712286938438	0.725463474757385	0.727961099119492	-0.0416	-0.0803	-0.0029	0.03507	-0.2856	-0.3829	-0.1883	0	-0.011	-0.0175	-0.0045	0.00091
Roche.HPV.linear.array.summary.result~Race+Education.Adults+Marital.status+Smoker+How.many.vaginal.deliveries+How.old.when.first.had.sex+Male.sex.partners.lifetime+HPV.vaccine	8	0.726703447876857	0.725458411865638	0.727948483888077	-0.0253	-0.0708	0.0202	0.27516	-0.0929	-0.1916	0.0058	0.06507	-0.011	-0.0192	-0.0029	0.00819
Roche.HPV.linear.array.summary.result~Race+Education.Adults+Marital.status+Annual.family.income+Smoker+Drinking+Male.sex.partners.lifetime	7	0.726701037223699	0.725452724602114	0.727949349845283	-0.0235	-0.0636	0.0166	0.25117	-0.0889	-0.1875	0.0097	0.0772	-0.0091	-0.0168	-0.0014	0.02063
Roche.HPV.linear.array.summary.result~Age+Race+Education.Adults+Marital.status+Annual.family.income+Smoker+How.old.when.first.had.sex+HPV.vaccine+Ever.told.by.MD.you.had.HPV	9	0.726695412366329	0.725446135033077	0.727944689699582	0.0134	-0.0367	0.0635	0.59989	-0.116	-0.2144	-0.0176	0.02084	-0.015	-0.0238	-0.0063	0.00074
Roche.HPV.linear.array.summary.result~Age+Race+Marital.status+Annual.family.income+Drinking+Male.sex.partners.lifetime	6	0.726668895181587	0.725421541492954	0.727916248870219	-0.0025	-0.0388	0.0339	0.89466	-0.1625	-0.2607	-0.0644	0.00117	-0.0077	-0.0137	-0.0018	0.01106
Roche.HPV.linear.array.summary.result~Race+Education.Adults+Marital.status+Annual.family.income+How.many.vaginal.deliveries+How.old.when.first.had.sex+Male.sex.partners.lifetime+HPV.vaccine	8	0.726653627711583	0.725409263395189	0.727897992027978	-0.014	-0.0635	0.0355	0.58017	-0.123	-0.2216	-0.0244	0.01451	-0.0119	-0.0212	-0.0026	0.01212
Roche.HPV.linear.array.summary.result~Age+Marital.status+Annual.family.income+Smoker+Drinking+How.many.vaginal.deliveries+Male.sex.partners.lifetime+HPV.vaccine	8	0.726622289220523	0.725376935601527	0.72786764283952	-0.0246	-0.065	0.0159	0.23471	-0.2669	-0.3631	-0.1707	0	-0.0103	-0.017	-0.0036	0.00265
Roche.HPV.linear.array.summary.result~Age+Marital.status+Annual.family.income+Drinking+How.many.vaginal.deliveries+How.old.when.first.had.sex+Male.sex.partners.lifetime+HPV.vaccine+Ever.told.by.MD.you.had.HPV	9	0.726620682118418	0.725374925345346	0.727866438891489	-0.0131	-0.0548	0.0287	0.53937	-0.1202	-0.2185	-0.0218	0.01662	-0.0101	-0.0174	-0.0028	0.007
Roche.HPV.linear.array.summary.result~Age+Education.Adults+Marital.status+Smoker+Drinking+How.old.when.first.had.sex+Male.sex.partners.lifetime	7	0.726590147178411	0.725340968252679	0.727839326104143	-0.0342	-0.0759	0.0075	0.10778	-0.1319	-0.2304	-0.0334	0.00865	-0.0117	-0.0191	-0.0043	0.00207
Roche.HPV.linear.array.summary.result~Education.Adults+Marital.status+Smoker+Drinking+How.many.vaginal.deliveries+Male.sex.partners.lifetime+HPV.vaccine+Ever.told.by.MD.you.had.HPV	8	0.726576486810513	0.725332176204735	0.727820797416291	0.016	-0.0307	0.0626	0.50203	-0.094	-0.1926	0.0045	0.06144	-0.0096	-0.0174	-0.0018	0.01623
Roche.HPV.linear.array.summary.result~Race+Education.Adults+Marital.status+Smoker+Drinking+How.many.vaginal.deliveries+HPV.vaccine	7	0.726569254851038	0.725312409876129	0.727826099825947	-0.0209	-0.0673	0.0255	0.37773	-0.0213	-0.1201	0.0775	0.67268	-0.0157	-0.0242	-0.0073	0.00027
Roche.HPV.linear.array.summary.result~Age+Race+Marital.status+Smoker+Drinking+How.many.vaginal.deliveries+How.old.when.first.had.sex	7	0.726562022891562	0.72530974081223	0.727814304970894	-0.0279	-0.0678	0.0121	0.17169	0.083	-0.015	0.1809	0.0968	-0.0134	-0.0197	-0.007	4e-05
Roche.HPV.linear.array.summary.result~Age+Race+Education.Adults+Marital.status+How.old.when.first.had.sex+Male.sex.partners.lifetime+HPV.vaccine	7	0.726556398034193	0.725308288013346	0.727804508055039	-0.0242	-0.0718	0.0235	0.31994	-0.1318	-0.2303	-0.0332	0.00879	-0.0129	-0.0212	-0.0047	0.00212
Roche.HPV.linear.array.summary.result~Age+Education.Adults+Marital.status+Annual.family.income+Smoker+How.many.vaginal.deliveries+How.old.when.first.had.sex+Male.sex.partners.lifetime	8	0.726543541217348	0.725297363128178	0.727789719306517	-0.0352	-0.0822	0.0118	0.14172	-0.0956	-0.1943	0.003	0.05737	-0.0121	-0.0204	-0.0037	0.00483
Roche.HPV.linear.array.summary.result~Race+Education.Adults+Marital.status+Smoker+Drinking+HPV.vaccine+Ever.told.by.MD.you.had.HPV	7	0.726533095053661	0.725280042455655	0.727786147651667	0	-0.0476	0.0476	0.99974	-0.0492	-0.1479	0.0496	0.3289	-0.0152	-0.0236	-0.0069	0.00036
Roche.HPV.linear.array.summary.result~Age+Education.Adults+Marital.status+Annual.family.income+Drinking+Male.sex.partners.lifetime+Ever.told.by.MD.you.had.HPV	7	0.726532291502608	0.725282886175258	0.727781696829959	-0.0349	-0.0775	0.0077	0.10838	-0.1071	-0.2058	-0.0085	0.03327	-0.0092	-0.017	-0.0013	0.02208
Roche.HPV.linear.array.summary.result~Age+Education.Adults+Marital.status+Annual.family.income+Smoker+Drinking+How.many.vaginal.deliveries+How.old.when.first.had.sex+Ever.told.by.MD.you.had.HPV	9	0.726514613379446	0.725262637300033	0.72776658945886	0.0144	-0.034	0.0628	0.55929	-0.0504	-0.1491	0.0483	0.31703	-0.0149	-0.0236	-0.0061	0.00088
Roche.HPV.linear.array.summary.result~Age+Education.Adults+Marital.status+Annual.family.income+How.many.vaginal.deliveries+Male.sex.partners.lifetime+HPV.vaccine+Ever.told.by.MD.you.had.HPV	8	0.726481667786281	0.725236931204435	0.727726404368127	-0.0123	-0.0623	0.0376	0.62791	-0.1275	-0.226	-0.0289	0.01127	-0.0124	-0.0213	-0.0035	0.00652
Roche.HPV.linear.array.summary.result~Age+Education.Adults+Marital.status+Annual.family.income+Smoker+Male.sex.partners.lifetime+Ever.told.by.MD.you.had.HPV	7	0.72647845358207	0.725231017459048	0.727725889705092	-0.0134	-0.06	0.0332	0.57329	-0.1149	-0.2135	-0.0163	0.02237	-0.0128	-0.021	-0.0046	0.00227
Roche.HPV.linear.array.summary.result~Age+Education.Adults+Marital.status+Smoker+How.old.when.first.had.sex+Male.sex.partners.lifetime+Ever.told.by.MD.you.had.HPV	7	0.726443900886799	0.7251962230405	0.727691578733098	-0.0063	-0.0534	0.0407	0.7924	-0.1354	-0.2338	-0.0369	0.00703	-0.0141	-0.0221	-0.006	0.00059
Roche.HPV.linear.array.summary.result~Age+Race+Marital.status+Annual.family.income+How.old.when.first.had.sex+Male.sex.partners.lifetime+Ever.told.by.MD.you.had.HPV	7	0.726435865376271	0.725191296444294	0.727680434308247	-0.025	-0.0703	0.0202	0.27842	-0.1488	-0.2473	-0.0503	0.00308	-0.012	-0.0193	-0.0047	0.00125
Roche.HPV.linear.array.summary.result~Age+Race+Marital.status+Drinking+How.many.vaginal.deliveries+Male.sex.partners.lifetime+HPV.vaccine	7	0.726429436967848	0.725184371018366	0.727674502917331	-0.0128	-0.0484	0.0228	0.4818	-0.2346	-0.3293	-0.1399	0	-0.0098	-0.0149	-0.0047	0.00016
Roche.HPV.linear.array.summary.result~Age+Race+Education.Adults+Marital.status+Annual.family.income+Smoker+How.many.vaginal.deliveries+Ever.told.by.MD.you.had.HPV	8	0.726413365946792	0.725159924161642	0.727666807731942	0.0288	-0.0194	0.0771	0.2417	-0.0769	-0.1749	0.0211	0.12422	-0.0156	-0.024	-0.0073	0.00025
Roche.HPV.linear.array.summary.result~Age+Education.Adults+Marital.status+Annual.family.income+Drinking+How.old.when.first.had.sex+Male.sex.partners.lifetime+HPV.vaccine	8	0.726412562395739	0.725163821724998	0.72766130306648	-0.0332	-0.0786	0.0122	0.1515	-0.0743	-0.173	0.0244	0.1403	-0.0107	-0.0192	-0.0023	0.01285
Roche.HPV.linear.array.summary.result~Age+Race+Education.Adults+Marital.status+Smoker+Drinking	6	0.726371581292046	0.725110386256488	0.727632776327603	-0.0154	-0.0596	0.0287	0.49303	-0.0208	-0.1195	0.0778	0.67877	-0.0147	-0.0222	-0.0071	0.00015
Roche.HPV.linear.array.summary.result~Race+Education.Adults+Marital.status+Smoker+How.many.vaginal.deliveries+Male.sex.partners.lifetime+Ever.told.by.MD.you.had.HPV	7	0.726365956434676	0.725120585058957	0.727611327810395	-0.0008	-0.0446	0.043	0.97146	-0.097	-0.1956	0.0016	0.05378	-0.011	-0.0186	-0.0034	0.0044
Roche.HPV.linear.array.summary.result~Age+Race+Education.Adults+Marital.status+Annual.family.income+Drinking+How.old.when.first.had.sex+HPV.vaccine	8	0.726361135128359	0.725103684158463	0.727618586098255	0.0012	-0.0456	0.0479	0.96097	-0.0435	-0.1422	0.0551	0.38684	-0.014	-0.023	-0.005	0.00223
Roche.HPV.linear.array.summary.result~Race+Education.Adults+Marital.status+Annual.family.income+Smoker+Drinking+How.old.when.first.had.sex+Ever.told.by.MD.you.had.HPV	8	0.726353903168884	0.725102260979279	0.727605545358489	0.0082	-0.0392	0.0555	0.73471	-0.0744	-0.1729	0.0242	0.13917	-0.0137	-0.0223	-0.005	0.0019
Roche.HPV.linear.array.summary.result~Age+Race+Marital.status+Drinking+Male.sex.partners.lifetime+Ever.told.by.MD.you.had.HPV	6	0.726352296066778	0.725105928764982	0.727598663368575	-0.0034	-0.0349	0.0281	0.83167	-0.1201	-0.2173	-0.023	0.01537	-0.0088	-0.0134	-0.0042	0.00019
Roche.HPV.linear.array.summary.result~Race+Education.Adults+Marital.status+Drinking+How.many.vaginal.deliveries+How.old.when.first.had.sex+Ever.told.by.MD.you.had.HPV	7	0.726352296066778	0.72509828948543	0.727606302648126	0.0111	-0.0371	0.0594	0.6509	-0.0943	-0.1927	0.0041	0.06032	-0.015	-0.0238	-0.0061	0.0009
Roche.HPV.linear.array.summary.result~Age+Marital.status+Smoker+Drinking+How.many.vaginal.deliveries+Male.sex.partners.lifetime+Ever.told.by.MD.you.had.HPV	7	0.726341046352039	0.725094117243226	0.727587975460851	-0.0117	-0.0465	0.0232	0.51245	-0.2792	-0.3716	-0.1867	0	-0.012	-0.0175	-0.0065	2e-05
Roche.HPV.linear.array.summary.result~Age+Race+Marital.status+Annual.family.income+Smoker+Drinking+Ever.told.by.MD.you.had.HPV	7	0.726320154024666	0.725066117170966	0.727574190878365	0.0126	-0.0307	0.0559	0.56927	0.0842	-0.0108	0.1791	0.0822	-0.0117	-0.018	-0.0053	0.00029
Roche.HPV.linear.array.summary.result~Age+Race+Education.Adults+Marital.status+Male.sex.partners.lifetime+HPV.vaccine	6	0.726304886554662	0.725054141622278	0.727555631487047	-0.0444	-0.0915	0.0028	0.06513	-0.1633	-0.2618	-0.0648	0.00115	-0.014	-0.0223	-0.0058	0.00081
Roche.HPV.linear.array.summary.result~Education.Adults+Marital.status+Smoker+Drinking+How.many.vaginal.deliveries+How.old.when.first.had.sex+Male.sex.partners.lifetime+Ever.told.by.MD.you.had.HPV	8	0.726283994227289	0.725038135405688	0.727529853048891	0.0021	-0.0415	0.0457	0.92574	-0.1545	-0.253	-0.056	0.00211	-0.0113	-0.0192	-0.0033	0.0055
Roche.HPV.linear.array.summary.result~Age+Marital.status+Annual.family.income+Drinking+How.many.vaginal.deliveries+How.old.when.first.had.sex+Male.sex.partners.lifetime+Ever.told.by.MD.you.had.HPV	8	0.726274351614655	0.725027455288354	0.727521247940957	-0.0114	-0.0531	0.0304	0.59326	-0.1578	-0.256	-0.0596	0.00164	-0.0111	-0.0183	-0.0039	0.00257
Roche.HPV.linear.array.summary.result~Age+Education.Adults+Marital.status+Drinking+How.old.when.first.had.sex+Male.sex.partners.lifetime+Ever.told.by.MD.you.had.HPV	7	0.726259084144652	0.725010371503909	0.727507796785395	-0.0188	-0.0629	0.0254	0.40459	-0.0759	-0.1746	0.0229	0.132	-0.0111	-0.0188	-0.0034	0.00483
Roche.HPV.linear.array.summary.result~Age+Race+Education.Adults+Marital.status+Drinking+Ever.told.by.MD.you.had.HPV	6	0.726258280593599	0.724998494689041	0.727518066498157	-0.0179	-0.0636	0.0278	0.44249	-0.055	-0.1534	0.0434	0.27355	-0.0146	-0.0226	-0.0065	0.0004
Roche.HPV.linear.array.summary.result~Age+Education.Adults+Marital.status+Annual.family.income+Smoker+Drinking+Male.sex.partners.lifetime	7	0.726255066389388	0.725005233438149	0.727504899340627	-0.0362	-0.0801	0.0077	0.1058	-0.136	-0.2345	-0.0376	0.00677	-0.0103	-0.018	-0.0027	0.00805
Roche.HPV.linear.array.summary.result~Race+Education.Adults+Marital.status+Drinking+Male.sex.partners.lifetime+HPV.vaccine	6	0.72625265573623	0.725002810833154	0.727502500639305	-0.0554	-0.0976	-0.0133	0.00994	-0.1017	-0.2004	-0.0031	0.04327	-0.0127	-0.021	-0.0043	0.00294
Roche.HPV.linear.array.summary.result~Age+Marital.status+Smoker+Drinking+How.old.when.first.had.sex+Male.sex.partners.lifetime+HPV.vaccine+Ever.told.by.MD.you.had.HPV	8	0.726249441532018	0.725000789719986	0.72749809334405	0.0031	-0.0349	0.0411	0.87303	-0.1753	-0.2726	-0.0781	0.00041	-0.0119	-0.0182	-0.0057	0.0002
Roche.HPV.linear.array.summary.result~Age+Race+Education.Adults+Marital.status+Annual.family.income+Male.sex.partners.lifetime	6	0.726243013123596	0.724993751585145	0.727492274662047	-0.0384	-0.0863	0.0095	0.11573	-0.1483	-0.2468	-0.0498	0.00316	-0.0119	-0.0202	-0.0037	0.00467
Roche.HPV.linear.array.summary.result~Age+Race+Marital.status+Annual.family.income+How.many.vaginal.deliveries+How.old.when.first.had.sex+Male.sex.partners.lifetime+HPV.vaccine	8	0.726239798919385	0.724996440989999	0.72748315684877	-0.0389	-0.0852	0.0075	0.10032	-0.1974	-0.2955	-0.0993	8e-05	-0.0123	-0.0199	-0.0046	0.00162
Roche.HPV.linear.array.summary.result~Race+Education.Adults+Marital.status+Drinking+Male.sex.partners.lifetime+Ever.told.by.MD.you.had.HPV	6	0.726223727898328	0.72497432267651	0.727473133120147	-0.0261	-0.0659	0.0138	0.19968	-0.088	-0.1867	0.0106	0.08038	-0.0105	-0.0182	-0.0028	0.00765
Roche.HPV.linear.array.summary.result~Age+Race+Marital.status+Annual.family.income+How.many.vaginal.deliveries+How.old.when.first.had.sex+Male.sex.partners.lifetime	7	0.726218103040959	0.724974679233794	0.727461526848123	-0.0431	-0.0892	0.0031	0.06723	-0.1928	-0.2906	-0.0949	0.00011	-0.013	-0.0205	-0.0055	0.00069
Roche.HPV.linear.array.summary.result~Race+Education.Adults+Marital.status+Annual.family.income+How.old.when.first.had.sex+Male.sex.partners.lifetime+HPV.vaccine+Ever.told.by.MD.you.had.HPV	8	0.726206853326219	0.724962049006018	0.72745165764642	-0.0038	-0.0536	0.046	0.8808	-0.0996	-0.1982	-0.0009	0.04793	-0.0128	-0.0223	-0.0034	0.00767
Roche.HPV.linear.array.summary.result~Education.Adults+Marital.status+Annual.family.income+Smoker+Drinking+How.many.vaginal.deliveries+Male.sex.partners.lifetime+Ever.told.by.MD.you.had.HPV	8	0.726199621366744	0.724953754623789	0.727445488109699	0.0295	-0.0161	0.0751	0.20481	-0.0626	-0.1613	0.0361	0.21385	-0.0096	-0.0178	-0.0015	0.0199
Roche.HPV.linear.array.summary.result~Age+Race+Marital.status+Smoker+How.old.when.first.had.sex+Male.sex.partners.lifetime+HPV.vaccine	7	0.726194800060427	0.724949632972674	0.72743996714818	-0.0196	-0.0621	0.0229	0.36562	-0.1851	-0.2834	-0.0867	0.00023	-0.0119	-0.0181	-0.0057	0.00016
Roche.HPV.linear.array.summary.result~Race+Marital.status+Annual.family.income+Smoker+Drinking+Male.sex.partners.lifetime+HPV.vaccine	7	0.726192389407269	0.724947322935807	0.72743745587873	-0.0359	-0.0748	0.003	0.07046	-0.2497	-0.3473	-0.152	0	-0.0104	-0.0174	-0.0034	0.00343
Roche.HPV.linear.array.summary.result~Education.Adults+Marital.status+Annual.family.income+Smoker+Drinking+Male.sex.partners.lifetime+HPV.vaccine+Ever.told.by.MD.you.had.HPV	8	0.72616426512042	0.724917139376406	0.727411390864434	-0.045	-0.089	-0.001	0.04516	-0.1379	-0.2365	-0.0393	0.0061	-0.0116	-0.0203	-0.0029	0.00901
Roche.HPV.linear.array.summary.result~Race+Education.Adults+Marital.status+Smoker+Male.sex.partners.lifetime+HPV.vaccine+Ever.told.by.MD.you.had.HPV	7	0.726147390548311	0.724902766418264	0.727392014678358	-0.018	-0.0639	0.028	0.4432	-0.055	-0.1537	0.0437	0.27485	-0.0129	-0.0211	-0.0047	0.00201
Roche.HPV.linear.array.summary.result~Education.Adults+Marital.status+Annual.family.income+Drinking+How.many.vaginal.deliveries+How.old.when.first.had.sex+Male.sex.partners.lifetime+HPV.vaccine	8	0.72613855148673	0.724894151115383	0.727382951858077	-0.0244	-0.0715	0.0227	0.31085	-0.1002	-0.1989	-0.0016	0.04644	-0.0107	-0.0198	-0.0017	0.01979
Roche.HPV.linear.array.summary.result~Age+Race+Education.Adults+Marital.status+Smoker+How.many.vaginal.deliveries+HPV.vaccine+Ever.told.by.MD.you.had.HPV	8	0.726104802342512	0.724850183445093	0.727359421239931	0.0275	-0.0207	0.0757	0.26381	-0.1347	-0.2321	-0.0373	0.00669	-0.0163	-0.0245	-0.0081	0.0001
Roche.HPV.linear.array.summary.result~Age+Education.Adults+Marital.status+Annual.family.income+Smoker+How.many.vaginal.deliveries+Male.sex.partners.lifetime+HPV.vaccine	8	0.726097570383037	0.724852048089197	0.727343092676876	-0.0276	-0.0756	0.0203	0.25869	-0.1106	-0.2092	-0.012	0.02797	-0.0121	-0.0206	-0.0037	0.00493
Roche.HPV.linear.array.summary.result~Age+Race+Marital.status+Drinking+How.old.when.first.had.sex+Male.sex.partners.lifetime+HPV.vaccine	7	0.726079892259875	0.724832605507311	0.727327179012438	-0.0152	-0.0526	0.0222	0.42629	-0.1761	-0.2742	-0.0779	0.00044	-0.01	-0.0158	-0.0043	0.00066
Roche.HPV.linear.array.summary.result~Education.Adults+Marital.status+Annual.family.income+Drinking+How.many.vaginal.deliveries+How.old.when.first.had.sex+Male.sex.partners.lifetime+Ever.told.by.MD.you.had.HPV	8	0.726073463851452	0.724827925139363	0.727319002563541	-0.0225	-0.0679	0.0228	0.33033	-0.1066	-0.2052	-0.008	0.03403	-0.0103	-0.019	-0.0016	0.02083
Roche.HPV.linear.array.summary.result~Age+Race+Marital.status+Smoker+Drinking+Ever.told.by.MD.you.had.HPV	6	0.726060607034607	0.724807081840243	0.727314132228972	-0.0048	-0.0468	0.0373	0.82322	0.0276	-0.0677	0.1229	0.57069	-0.014	-0.0198	-0.0083	0
Roche.HPV.linear.array.summary.result~Age+Education.Adults+Marital.status+Drinking+How.many.vaginal.deliveries+How.old.when.first.had.sex+Male.sex.partners.lifetime	7	0.726042125360393	0.724796076589359	0.727288174131427	-0.0158	-0.0604	0.0288	0.48694	-0.1057	-0.2043	-0.007	0.03575	-0.0108	-0.0186	-0.003	0.00638
Roche.HPV.linear.array.summary.result~Age+Race+Education.Adults+Marital.status+Drinking+How.many.vaginal.deliveries	6	0.726011590420386	0.724750756147631	0.72727242469314	-0.0268	-0.0742	0.0206	0.26772	-0.0692	-0.1677	0.0292	0.1681	-0.0166	-0.025	-0.0083	0.0001
Roche.HPV.linear.array.summary.result~Age+Education.Adults+Marital.status+Smoker+Drinking+How.many.vaginal.deliveries+How.old.when.first.had.sex+HPV.vaccine+Ever.told.by.MD.you.had.HPV	9	0.725988287439854	0.724736719030799	0.727239855848909	0.0056	-0.0415	0.0526	0.81601	-0.1155	-0.2141	-0.0169	0.02172	-0.0156	-0.0242	-0.0069	0.0004
Roche.HPV.linear.array.summary.result~Race+Education.Adults+Marital.status+How.many.vaginal.deliveries+How.old.when.first.had.sex+Male.sex.partners.lifetime+HPV.vaccine+Ever.told.by.MD.you.had.HPV	8	0.725986680337749	0.724741203947835	0.727232156727662	-0.0181	-0.066	0.0298	0.45922	-0.1497	-0.2482	-0.0512	0.00289	-0.0117	-0.0205	-0.003	0.00866
Roche.HPV.linear.array.summary.result~Age+Education.Adults+Marital.status+Drinking+Male.sex.partners.lifetime+HPV.vaccine+Ever.told.by.MD.you.had.HPV	7	0.725951324091425	0.724702414923402	0.727200233259448	-0.0574	-0.1002	-0.0145	0.00866	-0.1106	-0.2092	-0.012	0.02797	-0.0111	-0.0188	-0.0033	0.00534
Roche.HPV.linear.array.summary.result~Education.Adults+Marital.status+Annual.family.income+Smoker+How.many.vaginal.deliveries+How.old.when.first.had.sex+Male.sex.partners.lifetime+HPV.vaccine+Ever.told.by.MD.you.had.HPV	9	0.72594409213195	0.724698718918669	0.72718946534523	0.0103	-0.0384	0.0589	0.67884	-0.0367	-0.1354	0.062	0.46606	-0.0118	-0.021	-0.0026	0.01168
Roche.HPV.linear.array.summary.result~Race+Marital.status+Smoker+Drinking+How.many.vaginal.deliveries+Male.sex.partners.lifetime+Ever.told.by.MD.you.had.HPV	7	0.725939270825633	0.724693520653511	0.727185020997754	-0.0089	-0.0409	0.0231	0.58459	-0.1831	-0.2779	-0.0884	0.00015	-0.0096	-0.0143	-0.005	5e-05
Roche.HPV.linear.array.summary.result~Age+Education.Adults+Marital.status+Smoker+Drinking+Male.sex.partners.lifetime+HPV.vaccine	7	0.725936860172474	0.724686335521595	0.727187384823354	-0.0292	-0.0717	0.0132	0.17665	-0.1202	-0.2185	-0.0218	0.01662	-0.0112	-0.0187	-0.0037	0.00324
Roche.HPV.linear.array.summary.result~Race+Education.Adults+Marital.status+Annual.family.income+Smoker+How.old.when.first.had.sex+Male.sex.partners.lifetime+Ever.told.by.MD.you.had.HPV	8	0.72592721755984	0.724682187978607	0.727172247141074	-0.0115	-0.0586	0.0357	0.63397	-0.1009	-0.1996	-0.0023	0.04494	-0.0119	-0.0204	-0.0034	0.00599
Roche.HPV.linear.array.summary.result~Race+Marital.status+Annual.family.income+Drinking+How.many.vaginal.deliveries+How.old.when.first.had.sex+Male.sex.partners.lifetime+HPV.vaccine	8	0.725899093272992	0.724654423577405	0.727143762968579	-0.0278	-0.0688	0.0132	0.18347	-0.0361	-0.1347	0.0625	0.47291	-0.0085	-0.0158	-0.0012	0.02257
Roche.HPV.linear.array.summary.result~Age+Race+Marital.status+Annual.family.income+Smoker+How.many.vaginal.deliveries+How.old.when.first.had.sex+HPV.vaccine+Ever.told.by.MD.you.had.HPV	9	0.725895879068781	0.724647852806648	0.727143905330913	0.0075	-0.042	0.0569	0.76738	-0.0723	-0.1707	0.0261	0.15006	-0.0153	-0.0232	-0.0074	0.00014
Roche.HPV.linear.array.summary.result~Race+Marital.status+Annual.family.income+Drinking+How.many.vaginal.deliveries+Male.sex.partners.lifetime+HPV.vaccine+Ever.told.by.MD.you.had.HPV	8	0.725885432905094	0.724640683972039	0.727130181838149	-0.0062	-0.0441	0.0317	0.74691	-0.1542	-0.2499	-0.0586	0.00158	-0.008	-0.0147	-0.0013	0.01893
Roche.HPV.linear.array.summary.result~Race+Marital.status+Annual.family.income+Drinking+How.many.vaginal.deliveries+How.old.when.first.had.sex+Male.sex.partners.lifetime+Ever.told.by.MD.you.had.HPV	8	0.725871772537196	0.724626668002069	0.727116877072324	-0.0207	-0.0598	0.0183	0.2977	-0.0515	-0.1497	0.0468	0.30473	-0.0078	-0.0146	-0.0011	0.02305
Roche.HPV.linear.array.summary.result~Age+Race+Education.Adults+Marital.status+Smoker+How.old.when.first.had.sex+HPV.vaccine+Ever.told.by.MD.you.had.HPV	8	0.725870968986144	0.724617792443291	0.727124145528996	-0.0035	-0.0533	0.0463	0.89044	-0.133	-0.2313	-0.0346	0.00807	-0.0168	-0.0253	-0.0083	0.00011
Roche.HPV.linear.array.summary.result~Age+Education.Adults+Marital.status+Smoker+How.many.vaginal.deliveries+How.old.when.first.had.sex+Male.sex.partners.lifetime+HPV.vaccine	8	0.725862129924563	0.724615684915575	0.72710857493355	-0.0247	-0.0703	0.0209	0.28892	-0.1072	-0.2058	-0.0086	0.03308	-0.0131	-0.0213	-0.0048	0.00192
Roche.HPV.linear.array.summary.result~Age+Marital.status+Smoker+Drinking+Male.sex.partners.lifetime+HPV.vaccine+Ever.told.by.MD.you.had.HPV	7	0.725831594984556	0.724582549761673	0.727080640207439	-0.0039	-0.0421	0.0342	0.84025	-0.2384	-0.335	-0.1418	0	-0.0131	-0.0192	-0.007	2e-05
Roche.HPV.linear.array.summary.result~Age+Race+Marital.status+Drinking+How.many.vaginal.deliveries+Male.sex.partners.lifetime	6	0.725820345269816	0.724574196558219	0.727066493981413	-0.0068	-0.0424	0.0287	0.70603	-0.2529	-0.3476	-0.1582	0	-0.0103	-0.0153	-0.0054	4e-05
Roche.HPV.linear.array.summary.result~Age+Marital.status+Smoker+Drinking+How.old.when.first.had.sex+Male.sex.partners.lifetime+Ever.told.by.MD.you.had.HPV	7	0.725811506208235	0.724562109266709	0.727060903149762	-0.0016	-0.0395	0.0363	0.93293	-0.2261	-0.3232	-0.1291	0	-0.0129	-0.0191	-0.0068	4e-05
Roche.HPV.linear.array.summary.result~Age+Marital.status+Annual.family.income+Smoker+Drinking+How.old.when.first.had.sex+Male.sex.partners.lifetime+HPV.vaccine	8	0.725806684901919	0.724556988401759	0.727056381402079	-0.0256	-0.0682	0.017	0.2385	-0.2404	-0.3383	-0.1425	0	-0.0117	-0.019	-0.0044	0.00165
Roche.HPV.linear.array.summary.result~Race+Marital.status+Smoker+Drinking+Male.sex.partners.lifetime+HPV.vaccine+Ever.told.by.MD.you.had.HPV	7	0.72576409669612	0.724518792891935	0.727009400500304	-0.0177	-0.0504	0.015	0.28846	-0.2107	-0.3067	-0.1147	2e-05	-0.0104	-0.0159	-0.0048	0.00024
Roche.HPV.linear.array.summary.result~Race+Education.Adults+Marital.status+Drinking+How.many.vaginal.deliveries+HPV.vaccine+Ever.told.by.MD.you.had.HPV	7	0.725746418572958	0.724491808274017	0.727001028871898	-0.0137	-0.0617	0.0343	0.57646	-0.0991	-0.1975	-0.0007	0.0485	-0.0162	-0.0251	-0.0072	0.0004
Roche.HPV.linear.array.summary.result~Age+Education.Adults+Marital.status+Annual.family.income+Drinking+How.old.when.first.had.sex+Male.sex.partners.lifetime	7	0.725745615021905	0.724495528788901	0.726995701254908	-0.0421	-0.0869	0.0026	0.06517	-0.1017	-0.2003	-0.003	0.04344	-0.0118	-0.0202	-0.0035	0.00525
Roche.HPV.linear.array.summary.result~Age+Race+Marital.status+Annual.family.income+Smoker+Drinking+How.old.when.first.had.sex+HPV.vaccine	8	0.725745615021905	0.724491492430153	0.726999737613657	-0.01	-0.0531	0.0331	0.64987	0.0099	-0.0889	0.1087	0.84489	-0.013	-0.0205	-0.0055	0.00067
Roche.HPV.linear.array.summary.result~Race+Education.Adults+Marital.status+Annual.family.income+Drinking+How.old.when.first.had.sex+HPV.vaccine+Ever.told.by.MD.you.had.HPV	8	0.725736775960324	0.724484840478653	0.726988711441995	-0.0017	-0.0486	0.0452	0.94221	-0.0463	-0.1449	0.0524	0.35797	-0.0145	-0.024	-0.005	0.00282
Roche.HPV.linear.array.summary.result~Age+Race+Marital.status+Annual.family.income+Smoker+Drinking+How.many.vaginal.deliveries+HPV.vaccine	8	0.725723115592426	0.724469930738877	0.726976300445975	0.0044	-0.039	0.0479	0.84177	0.0802	-0.0145	0.1748	0.0968	-0.0129	-0.0198	-0.0059	0.00027
Roche.HPV.linear.array.summary.result~Education.Adults+Marital.status+Annual.family.income+Smoker+Drinking+How.many.vaginal.deliveries+Male.sex.partners.lifetime+HPV.vaccine	8	0.725714276530845	0.724468380539666	0.726960172522024	-0.0245	-0.0685	0.0196	0.27625	-0.0326	-0.1313	0.0662	0.51819	-0.0101	-0.0186	-0.0017	0.01899
Roche.HPV.linear.array.summary.result~Age+Race+Marital.status+Annual.family.income+Drinking+How.many.vaginal.deliveries+How.old.when.first.had.sex+HPV.vaccine+Ever.told.by.MD.you.had.HPV	9	0.725699812611895	0.724446375301105	0.726953249922684	-0.0124	-0.0562	0.0315	0.58073	-0.003	-0.1018	0.0958	0.9524	-0.0118	-0.0194	-0.0042	0.00228
Roche.HPV.linear.array.summary.result~Education.Adults+Marital.status+Annual.family.income+Drinking+How.many.vaginal.deliveries+Male.sex.partners.lifetime+HPV.vaccine+Ever.told.by.MD.you.had.HPV	8	0.725680527386627	0.72443561111708	0.726925443656174	0.0256	-0.0221	0.0734	0.29324	-0.0652	-0.1637	0.0333	0.19467	-0.0091	-0.0178	-0.0004	0.0394
Roche.HPV.linear.array.summary.result~Race+Education.Adults+Marital.status+Annual.family.income+Smoker+How.many.vaginal.deliveries+How.old.when.first.had.sex+Male.sex.partners.lifetime	8	0.725647581793462	0.724402020500503	0.726893143086421	0.004	-0.043	0.0509	0.86908	-0.0982	-0.1969	0.0004	0.05102	-0.011	-0.0195	-0.0026	0.01014
Roche.HPV.linear.array.summary.result~Race+Marital.status+Smoker+Drinking+How.many.vaginal.deliveries+How.old.when.first.had.sex+HPV.vaccine+Ever.told.by.MD.you.had.HPV	8	0.725643564038198	0.724394178680625	0.72689294939577	-0.0097	-0.0522	0.0328	0.65521	-0.0388	-0.1374	0.0598	0.44041	-0.0138	-0.0208	-0.0069	0.0001
Roche.HPV.linear.array.summary.result~Age+Education.Adults+Marital.status+Annual.family.income+How.old.when.first.had.sex+Male.sex.partners.lifetime+HPV.vaccine+Ever.told.by.MD.you.had.HPV	8	0.725637135629775	0.724390500346417	0.726883770913133	0.0009	-0.0498	0.0517	0.97094	-0.1484	-0.2469	-0.0499	0.00316	-0.0142	-0.0234	-0.0051	0.00238
Roche.HPV.linear.array.summary.result~Race+Marital.status+Smoker+Drinking+How.many.vaginal.deliveries+Male.sex.partners.lifetime+HPV.vaccine	7	0.725617046853455	0.72437058188857	0.72686351181834	-0.0053	-0.0401	0.0294	0.7639	-0.195	-0.2895	-0.1005	5e-05	-0.0105	-0.016	-0.0049	0.00021
Roche.HPV.linear.array.summary.result~Education.Adults+Marital.status+Smoker+Drinking+How.many.vaginal.deliveries+How.old.when.first.had.sex+Male.sex.partners.lifetime+HPV.vaccine	8	0.725605797138715	0.724359396906822	0.726852197370609	-0.0186	-0.0637	0.0265	0.41964	-0.1785	-0.277	-0.0801	0.00038	-0.0117	-0.0201	-0.0034	0.00577
Roche.HPV.linear.array.summary.result~Age+Education.Adults+Marital.status+Smoker+Male.sex.partners.lifetime+HPV.vaccine+Ever.told.by.MD.you.had.HPV	7	0.725596958077134	0.724347856376149	0.72684605977812	-0.0136	-0.0603	0.0332	0.56967	-0.1462	-0.2446	-0.0478	0.0036	-0.0138	-0.0219	-0.0057	0.0008
Roche.HPV.linear.array.summary.result~Race+Education.Adults+Marital.status+Smoker+How.many.vaginal.deliveries+Male.sex.partners.lifetime+HPV.vaccine	7	0.725584904811342	0.724337661594739	0.726832148027946	-0.0513	-0.0962	-0.0065	0.02491	-0.1312	-0.2298	-0.0327	0.00906	-0.013	-0.0212	-0.0048	0.0019
Roche.HPV.linear.array.summary.result~Education.Adults+Marital.status+Drinking+How.many.vaginal.deliveries+How.old.when.first.had.sex+Male.sex.partners.lifetime+HPV.vaccine+Ever.told.by.MD.you.had.HPV	8	0.725576869300814	0.724332398990708	0.72682133961092	-0.017	-0.0629	0.0288	0.46616	-0.0724	-0.1711	0.0263	0.15031	-0.0115	-0.02	-0.0029	0.00892
Roche.HPV.linear.array.summary.result~Age+Race+Education.Adults+Marital.status+How.old.when.first.had.sex+Male.sex.partners.lifetime	6	0.725555976973441	0.724305642332722	0.72680631161416	-0.0292	-0.0764	0.018	0.22526	-0.1463	-0.2449	-0.0478	0.0036	-0.0136	-0.0217	-0.0055	0.00101
Roche.HPV.linear.array.summary.result~Race+Marital.status+Annual.family.income+Drinking+How.old.when.first.had.sex+Male.sex.partners.lifetime+HPV.vaccine+Ever.told.by.MD.you.had.HPV	8	0.725547941462913	0.724302337347513	0.726793545578313	-0.0297	-0.0696	0.0103	0.14529	-0.1222	-0.2206	-0.0237	0.01501	-0.0094	-0.0169	-0.002	0.0129
Roche.HPV.linear.array.summary.result~Age+Marital.status+Annual.family.income+Smoker+Drinking+How.many.vaginal.deliveries+Male.sex.partners.lifetime	7	0.725545530809754	0.724298055302379	0.72679300631713	-0.0109	-0.05	0.0282	0.5864	-0.3055	-0.4015	-0.2095	0	-0.0115	-0.0181	-0.0049	0.00062
Roche.HPV.linear.array.summary.result~Age+Marital.status+Smoker+Drinking+How.many.vaginal.deliveries+How.old.when.first.had.sex+Male.sex.partners.lifetime+HPV.vaccine	8	0.725542316605543	0.724295387416046	0.726789245795041	-0.0073	-0.0467	0.0321	0.71707	-0.2389	-0.3362	-0.1417	0	-0.012	-0.0184	-0.0057	0.00022
Roche.HPV.linear.array.summary.result~Education.Adults+Marital.status+Annual.family.income+Smoker+Drinking+How.many.vaginal.deliveries+How.old.when.first.had.sex+Male.sex.partners.lifetime	8	0.725538298850279	0.724291862457996	0.726784735242562	-0.0252	-0.0702	0.0199	0.27328	-0.1589	-0.2574	-0.0605	0.00156	-0.0118	-0.0204	-0.0032	0.00723
Roche.HPV.linear.array.summary.result~Race+Education.Adults+Marital.status+Annual.family.income+How.many.vaginal.deliveries+Male.sex.partners.lifetime+Ever.told.by.MD.you.had.HPV	7	0.725519817176065	0.724272756715081	0.726766877637048	-0.0319	-0.0786	0.0148	0.18082	-0.0563	-0.155	0.0425	0.26419	-0.0123	-0.0213	-0.0034	0.00681
Roche.HPV.linear.array.summary.result~Age+Race+Education.Adults+Marital.status+Male.sex.partners.lifetime	5	0.725510978114484	0.724258409660146	0.726763546568821	-0.0482	-0.0953	-0.0012	0.04451	-0.1995	-0.2978	-0.1012	7e-05	-0.0147	-0.0228	-0.0066	0.00036
Roche.HPV.linear.array.summary.result~Race+Education.Adults+Marital.status+Drinking+How.many.vaginal.deliveries+How.old.when.first.had.sex+HPV.vaccine	7	0.72546437215342	0.724206181449324	0.726722562857516	-0.0187	-0.0662	0.0288	0.43998	-0.0785	-0.1772	0.0202	0.11885	-0.0171	-0.0265	-0.0078	0.00033
Roche.HPV.linear.array.summary.result~Age+Education.Adults+Marital.status+Annual.family.income+How.many.vaginal.deliveries+Male.sex.partners.lifetime+Ever.told.by.MD.you.had.HPV	7	0.725461961500262	0.724214871744921	0.726709051255603	-0.0137	-0.0631	0.0357	0.58698	-0.1278	-0.2264	-0.0293	0.01099	-0.0134	-0.0222	-0.0046	0.00283
Roche.HPV.linear.array.summary.result~Age+Marital.status+Annual.family.income+Smoker+How.many.vaginal.deliveries+Male.sex.partners.lifetime+HPV.vaccine+Ever.told.by.MD.you.had.HPV	8	0.725451515336575	0.724200436355371	0.72670259431778	-0.0094	-0.0572	0.0384	0.70055	-0.1073	-0.205	-0.0096	0.03132	-0.0141	-0.0216	-0.0066	0.00021
Roche.HPV.linear.array.summary.result~Education.Adults+Marital.status+Annual.family.income+Drinking+How.old.when.first.had.sex+Male.sex.partners.lifetime+HPV.vaccine+Ever.told.by.MD.you.had.HPV	8	0.725441872723942	0.724193713708812	0.726690031739072	-0.0471	-0.0913	-0.0028	0.03708	-0.0975	-0.1962	0.0011	0.0527	-0.013	-0.0223	-0.0037	0.00612
Roche.HPV.linear.array.summary.result~Race+Marital.status+Annual.family.income+Smoker+Drinking+How.many.vaginal.deliveries+Male.sex.partners.lifetime	7	0.725424998151833	0.724178799985906	0.726671196317759	-0.0026	-0.0381	0.0328	0.88371	-0.2212	-0.3172	-0.1252	1e-05	-0.0091	-0.0152	-0.003	0.00368
Roche.HPV.linear.array.summary.result~Age+Education.Adults+Marital.status+Drinking+How.many.vaginal.deliveries+Male.sex.partners.lifetime+HPV.vaccine	7	0.725413748437093	0.724167807629658	0.726659689244528	-0.0025	-0.0471	0.0422	0.91323	-0.0887	-0.1873	0.01	0.07808	-0.0113	-0.0192	-0.0035	0.00461
Roche.HPV.linear.array.summary.result~Age+Race+Marital.status+Drinking+How.old.when.first.had.sex+Male.sex.partners.lifetime	6	0.7253727673334	0.724123985981673	0.726621548685126	-0.0164	-0.0534	0.0206	0.38585	-0.1866	-0.2847	-0.0884	0.00019	-0.0106	-0.0162	-0.005	0.00023
Roche.HPV.linear.array.summary.result~Age+Race+Marital.status+Annual.family.income+Male.sex.partners.lifetime+HPV.vaccine+Ever.told.by.MD.you.had.HPV	7	0.725356696312344	0.724108994375297	0.72660439824939	-0.0424	-0.0878	0.0029	0.0666	-0.2194	-0.3173	-0.1214	1e-05	-0.0133	-0.0206	-0.0059	0.00039
Roche.HPV.linear.array.summary.result~Age+Race+Marital.status+Smoker+How.old.when.first.had.sex+Male.sex.partners.lifetime	6	0.725323750719178	0.72407678201215	0.726570719426206	-0.0172	-0.0592	0.0247	0.42105	-0.2257	-0.3238	-0.1275	1e-05	-0.0127	-0.0187	-0.0067	4e-05
Roche.HPV.linear.array.summary.result~Age+Marital.status+Smoker+Drinking+Male.sex.partners.lifetime+Ever.told.by.MD.you.had.HPV	6	0.725314108106544	0.724064500972828	0.726563715240261	0.0089	-0.0295	0.0473	0.64878	-0.2323	-0.3288	-0.1358	0	-0.0141	-0.02	-0.0082	0
Roche.HPV.linear.array.summary.result~Age+Race+Education.Adults+Marital.status+Drinking+How.old.when.first.had.sex+HPV.vaccine	7	0.725293215779171	0.724033058751862	0.726553372806481	-0.0033	-0.0504	0.0439	0.89245	-0.046	-0.1447	0.0527	0.36128	-0.0165	-0.0253	-0.0077	0.00023
Roche.HPV.linear.array.summary.result~Age+Race+Marital.status+Smoker+Male.sex.partners.lifetime+HPV.vaccine	6	0.72524419916495	0.723996343429117	0.726492054900782	-0.0202	-0.0635	0.0231	0.36108	-0.1881	-0.2862	-0.0901	0.00017	-0.0132	-0.0191	-0.0072	1e-05
Roche.HPV.linear.array.summary.result~Age+Education.Adults+Marital.status+Smoker+Drinking+How.many.vaginal.deliveries+How.old.when.first.had.sex+Ever.told.by.MD.you.had.HPV	8	0.725226521041788	0.723972241793172	0.726480800290404	0.0166	-0.0302	0.0634	0.48689	-0.0854	-0.1841	0.0133	0.09005	-0.0168	-0.0253	-0.0083	0.00011
Roche.HPV.linear.array.summary.result~Age+Marital.status+Annual.family.income+Smoker+How.old.when.first.had.sex+Male.sex.partners.lifetime+HPV.vaccine+Ever.told.by.MD.you.had.HPV	8	0.725224913939682	0.723975674446959	0.726474153432406	-0.0389	-0.0856	0.0078	0.10269	-0.1732	-0.2716	-0.0748	0.00056	-0.0149	-0.0228	-0.007	0.00023
Roche.HPV.linear.array.summary.result~Age+Race+Education.Adults+Marital.status+Annual.family.income+Smoker+How.old.when.first.had.sex+Ever.told.by.MD.you.had.HPV	8	0.725224110388629	0.72397110063489	0.726477120142369	0.0133	-0.0365	0.0631	0.60164	-0.1282	-0.2264	-0.0299	0.01056	-0.0162	-0.0248	-0.0076	0.00023
Roche.HPV.linear.array.summary.result~Race+Education.Adults+Marital.status+Annual.family.income+Drinking+How.many.vaginal.deliveries+Ever.told.by.MD.you.had.HPV	7	0.725208039367573	0.723952133347936	0.72646394538721	-0.0149	-0.064	0.0341	0.55073	-0.0296	-0.1282	0.069	0.55588	-0.015	-0.0241	-0.006	0.00115
Roche.HPV.linear.array.summary.result~Age+Race+Education.Adults+Marital.status+Smoker+How.many.vaginal.deliveries+Ever.told.by.MD.you.had.HPV	7	0.725196789652834	0.723939486261349	0.726454093044318	0.0173	-0.0309	0.0656	0.48157	-0.1566	-0.2529	-0.0602	0.00145	-0.0174	-0.0255	-0.0093	3e-05
Roche.HPV.linear.array.summary.result~Age+Education.Adults+Marital.status+Smoker+Drinking+Male.sex.partners.lifetime	6	0.725194378999675	0.723942286497842	0.726446471501509	-0.0469	-0.0895	-0.0043	0.03108	-0.1452	-0.2436	-0.0468	0.00382	-0.0123	-0.0197	-0.005	0.00099
Roche.HPV.linear.array.summary.result~Race+Marital.status+Annual.family.income+Smoker+Drinking+How.many.vaginal.deliveries+How.old.when.first.had.sex+Ever.told.by.MD.you.had.HPV	8	0.72513571977282	0.723885209006676	0.726386230538964	-0.0072	-0.0493	0.035	0.73872	-0.0297	-0.1285	0.069	0.55501	-0.013	-0.0204	-0.0055	0.00063
Roche.HPV.linear.array.summary.result~Race+Education.Adults+Marital.status+Smoker+Drinking+How.old.when.first.had.sex+Ever.told.by.MD.you.had.HPV	7	0.72513009491545	0.723875142999697	0.726385046831204	-0.0023	-0.0464	0.0419	0.92012	-0.0711	-0.1698	0.0276	0.158	-0.0163	-0.0248	-0.0079	0.00015
Roche.HPV.linear.array.summary.result~Age+Education.Adults+Marital.status+Smoker+Male.sex.partners.lifetime+Ever.told.by.MD.you.had.HPV	6	0.725120452302817	0.723870442513931	0.726370462091702	-0.0164	-0.0633	0.0305	0.49239	-0.1451	-0.2436	-0.0467	0.00387	-0.0149	-0.0228	-0.0069	0.00025
Roche.HPV.linear.array.summary.result~Age+Race+Education.Adults+Marital.status+Annual.family.income+Drinking+How.old.when.first.had.sex	7	0.725114827445447	0.723854530552789	0.726375124338104	0.0058	-0.0409	0.0524	0.80899	-0.0398	-0.1384	0.0588	0.42887	-0.015	-0.0239	-0.0062	0.00089
Roche.HPV.linear.array.summary.result~Race+Marital.status+Smoker+Drinking+How.many.vaginal.deliveries+How.old.when.first.had.sex+Male.sex.partners.lifetime	7	0.725096345771232	0.723848757333895	0.72634393420857	0.005	-0.0323	0.0423	0.79146	-0.1607	-0.2583	-0.063	0.00126	-0.0111	-0.0169	-0.0053	0.00017
Roche.HPV.linear.array.summary.result~Age+Race+Marital.status+Annual.family.income+Drinking+How.many.vaginal.deliveries+How.old.when.first.had.sex+Ever.told.by.MD.you.had.HPV	8	0.725095542220179	0.72384060918917	0.726350475251189	-0.0141	-0.0576	0.0294	0.52488	-0.0008	-0.0995	0.0979	0.98722	-0.0127	-0.0201	-0.0052	0.00086
Roche.HPV.linear.array.summary.result~Race+Education.Adults+Marital.status+Annual.family.income+Smoker+How.many.vaginal.deliveries+How.old.when.first.had.sex+HPV.vaccine+Ever.told.by.MD.you.had.HPV	9	0.725036079442271	0.723786427695864	0.726285731188679	0.0171	-0.033	0.0672	0.50272	-0.0767	-0.1753	0.0218	0.12698	-0.0159	-0.0253	-0.0064	0.00098
Roche.HPV.linear.array.summary.result~Age+Marital.status+Annual.family.income+Smoker+Drinking+How.old.when.first.had.sex+Male.sex.partners.lifetime	7	0.725028847482796	0.723777597371723	0.726280097593869	-0.0101	-0.0521	0.0319	0.63745	-0.256	-0.3538	-0.1582	0	-0.0129	-0.0201	-0.0058	0.00041
Roche.HPV.linear.array.summary.result~Age+Education.Adults+Marital.status+Smoker+How.many.vaginal.deliveries+How.old.when.first.had.sex+Male.sex.partners.lifetime	7	0.725010365808581	0.723761719780595	0.726259011836568	-0.0328	-0.0781	0.0125	0.15567	-0.1204	-0.2189	-0.022	0.01652	-0.0141	-0.0223	-0.006	0.00065
Roche.HPV.linear.array.summary.result~Age+Education.Adults+Marital.status+Drinking+Male.sex.partners.lifetime+Ever.told.by.MD.you.had.HPV	6	0.724986259276997	0.723735426723711	0.726237091830283	-0.0599	-0.1028	-0.017	0.00615	-0.1257	-0.2243	-0.0272	0.01243	-0.012	-0.0196	-0.0043	0.0022
Roche.HPV.linear.array.summary.result~Age+Education.Adults+Marital.status+Annual.family.income+Smoker+How.many.vaginal.deliveries+Male.sex.partners.lifetime	7	0.724980634419627	0.72373215182916	0.726229117010095	-0.029	-0.0763	0.0183	0.22975	-0.1045	-0.2031	-0.0059	0.03778	-0.0133	-0.0217	-0.005	0.00171
Roche.HPV.linear.array.summary.result~Race+Education.Adults+Marital.status+Annual.family.income+How.many.vaginal.deliveries+Male.sex.partners.lifetime+HPV.vaccine	7	0.724968581153835	0.723719773826458	0.726217388481212	-0.0391	-0.0875	0.0093	0.11305	-0.0907	-0.1894	0.0079	0.07148	-0.0142	-0.0237	-0.0048	0.00303
Roche.HPV.linear.array.summary.result~Age+Marital.status+Smoker+How.many.vaginal.deliveries+How.old.when.first.had.sex+Male.sex.partners.lifetime+HPV.vaccine+Ever.told.by.MD.you.had.HPV	8	0.724960545643307	0.723710377224066	0.726210714062548	-0.0457	-0.0892	-0.0023	0.0391	-0.1662	-0.2645	-0.0678	0.00093	-0.0158	-0.023	-0.0087	1e-05
Roche.HPV.linear.array.summary.result~Age+Race+Marital.status+Annual.family.income+Smoker+How.many.vaginal.deliveries+How.old.when.first.had.sex+Ever.told.by.MD.you.had.HPV	8	0.724938046213828	0.723688062456191	0.726188029971466	0.0136	-0.0357	0.0629	0.58893	-0.1034	-0.2015	-0.0053	0.0389	-0.0164	-0.0242	-0.0087	3e-05
Roche.HPV.linear.array.summary.result~Age+Race+Education.Adults+Marital.status+Annual.family.income+Smoker+HPV.vaccine+Ever.told.by.MD.you.had.HPV	8	0.724905100620663	0.723648986512429	0.726161214728897	0.0073	-0.0419	0.0565	0.77127	-0.1041	-0.2023	-0.0058	0.03783	-0.0173	-0.0261	-0.0086	0.0001
Roche.HPV.linear.array.summary.result~Age+Marital.status+Annual.family.income+Smoker+How.many.vaginal.deliveries+Male.sex.partners.lifetime+Ever.told.by.MD.you.had.HPV	7	0.724899475763293	0.723647395678779	0.726151555847808	-0.0846	-0.1296	-0.0396	0.00023	-0.1056	-0.2032	-0.008	0.03397	-0.0152	-0.0226	-0.0079	5e-05
Roche.HPV.linear.array.summary.result~Age+Race+Education.Adults+Marital.status+Annual.family.income+Smoker+How.many.vaginal.deliveries+How.old.when.first.had.sex+HPV.vaccine	9	0.724897868661188	0.723645158274724	0.726150579047651	-0.0193	-0.07	0.0313	0.45463	-0.088	-0.1865	0.0106	0.08037	-0.0167	-0.0258	-0.0076	0.00031
Roche.HPV.linear.array.summary.result~Race+Education.Adults+Marital.status+Smoker+Drinking+Male.sex.partners.lifetime	6	0.724875369231709	0.72362267094105	0.726128067522368	-0.0375	-0.0775	0.0025	0.06584	-0.1188	-0.2172	-0.0204	0.01799	-0.0122	-0.0197	-0.0047	0.0014
Roche.HPV.linear.array.summary.result~Race+Education.Adults+Marital.status+Annual.family.income+Smoker+Drinking+How.old.when.first.had.sex+HPV.vaccine	8	0.724868940823286	0.723613298942004	0.726124582704569	0.0001	-0.0465	0.0468	0.99612	-0.0108	-0.1096	0.088	0.83038	-0.0161	-0.0254	-0.0068	0.00071
Roche.HPV.linear.array.summary.result~Race+Education.Adults+Marital.status+Annual.family.income+Drinking+Male.sex.partners.lifetime	6	0.724848852046966	0.723596902718132	0.726100801375799	-0.0478	-0.0897	-0.0058	0.02553	-0.1037	-0.2024	-0.005	0.03938	-0.0118	-0.0203	-0.0033	0.00643
Roche.HPV.linear.array.summary.result~Race+Education.Adults+Marital.status+Annual.family.income+Smoker+How.many.vaginal.deliveries+Male.sex.partners.lifetime	7	0.724827959719593	0.72358063258294	0.726075286856246	-0.0331	-0.0794	0.0132	0.1614	-0.1515	-0.25	-0.053	0.00258	-0.013	-0.0215	-0.0045	0.0026
Roche.HPV.linear.array.summary.result~Age+Education.Adults+Marital.status+Annual.family.income+Drinking+Male.sex.partners.lifetime+HPV.vaccine	7	0.724748408165364	0.723496733875728	0.726000082455001	-0.0359	-0.0815	0.0097	0.12247	-0.0933	-0.1919	0.0054	0.06387	-0.0116	-0.02	-0.0032	0.00668
Roche.HPV.linear.array.summary.result~Age+Education.Adults+Marital.status+How.many.vaginal.deliveries+How.old.when.first.had.sex+Male.sex.partners.lifetime+HPV.vaccine+Ever.told.by.MD.you.had.HPV	8	0.724734747797467	0.72348752766265	0.725981967932283	-0.0025	-0.0514	0.0464	0.92076	-0.1226	-0.2212	-0.024	0.0148	-0.0139	-0.0227	-0.0052	0.00178
Roche.HPV.linear.array.summary.result~Age+Race+Marital.status+Annual.family.income+How.many.vaginal.deliveries+Male.sex.partners.lifetime+HPV.vaccine	7	0.724733140695361	0.723485869598336	0.725980411792386	-0.0423	-0.0876	0.003	0.06732	-0.2381	-0.335	-0.1412	0	-0.0148	-0.0223	-0.0072	0.00013
Roche.HPV.linear.array.summary.result~Age+Education.Adults+Marital.status+Annual.family.income+Smoker+How.old.when.first.had.sex+Male.sex.partners.lifetime+HPV.vaccine	8	0.724730730042202	0.723482313579839	0.725979146504566	-0.0337	-0.0815	0.0142	0.1682	-0.1369	-0.2355	-0.0383	0.00648	-0.0146	-0.0235	-0.0058	0.00115
Roche.HPV.linear.array.summary.result~Age+Race+Marital.status+Annual.family.income+Smoker+Drinking+How.old.when.first.had.sex	7	0.724664035304819	0.72340702063991	0.725921049969728	-0.0009	-0.0435	0.0418	0.96784	-0.0297	-0.1285	0.069	0.55501	-0.0141	-0.0215	-0.0067	0.00017
Roche.HPV.linear.array.summary.result~Age+Marital.status+Annual.family.income+Smoker+How.old.when.first.had.sex+Male.sex.partners.lifetime+Ever.told.by.MD.you.had.HPV	7	0.724655196243238	0.723405017597687	0.725905374888789	-0.0186	-0.0638	0.0266	0.41987	-0.1532	-0.2517	-0.0547	0.0023	-0.016	-0.0238	-0.0082	5e-05
Roche.HPV.linear.array.summary.result~Race+Education.Adults+Marital.status+Annual.family.income+Smoker+Drinking+How.many.vaginal.deliveries	7	0.724639928773235	0.723379385350807	0.725900472195663	-0.0249	-0.0717	0.0218	0.29557	-0.0067	-0.1054	0.0921	0.89495	-0.0161	-0.0249	-0.0074	0.00029
Roche.HPV.linear.array.summary.result~Race+Marital.status+Annual.family.income+Smoker+How.old.when.first.had.sex+Male.sex.partners.lifetime+HPV.vaccine+Ever.told.by.MD.you.had.HPV	8	0.724635911017971	0.723390785330796	0.725881036705145	-0.0352	-0.0786	0.0083	0.11279	-0.1166	-0.2152	-0.0179	0.02052	-0.0131	-0.021	-0.0052	0.0012
Roche.HPV.linear.array.summary.result~Race+Marital.status+Annual.family.income+Smoker+Drinking+How.many.vaginal.deliveries+How.old.when.first.had.sex+HPV.vaccine	8	0.724611000935333	0.723359042420956	0.725862959449711	-0.0156	-0.0601	0.0289	0.49153	-0.0508	-0.1496	0.0479	0.31295	-0.0142	-0.0223	-0.0061	0.00058
Roche.HPV.linear.array.summary.result~Race+Marital.status+Annual.family.income+Smoker+Drinking+How.many.vaginal.deliveries+HPV.vaccine+Ever.told.by.MD.you.had.HPV	8	0.724606179629017	0.723354213864829	0.725858145393204	0.0168	-0.0296	0.0631	0.47838	-0.0246	-0.1195	0.0704	0.61196	-0.0139	-0.0212	-0.0065	0.00022
Roche.HPV.linear.array.summary.result~Race+Education.Adults+Marital.status+Annual.family.income+Smoker+How.old.when.first.had.sex+Male.sex.partners.lifetime+HPV.vaccine	8	0.724598947669541	0.723351648955343	0.725846246383739	-0.0099	-0.0584	0.0386	0.68947	-0.0631	-0.1618	0.0357	0.21073	-0.014	-0.023	-0.0049	0.0026
Roche.HPV.linear.array.summary.result~Age+Race+Marital.status+Smoker+Drinking+How.old.when.first.had.sex+HPV.vaccine	7	0.724593322812172	0.72333685245225	0.725849793172093	-0.0014	-0.044	0.0413	0.94963	-0.0856	-0.1843	0.013	0.0889	-0.0154	-0.0223	-0.0084	2e-05
Roche.HPV.linear.array.summary.result~Age+Race+Marital.status+Annual.family.income+Smoker+Drinking+How.many.vaginal.deliveries	7	0.724582876648485	0.723327121063183	0.725838632233787	0.0132	-0.0305	0.0569	0.55275	-0.0125	-0.1047	0.0798	0.79117	-0.014	-0.0208	-0.0072	5e-05
Roche.HPV.linear.array.summary.result~Age+Education.Adults+Marital.status+Drinking+How.old.when.first.had.sex+Male.sex.partners.lifetime+HPV.vaccine	7	0.724581269546379	0.723330365402637	0.725832173690122	-0.0494	-0.0948	-0.004	0.0329	-0.0945	-0.1932	0.0042	0.06044	-0.0136	-0.0219	-0.0054	0.0012
Roche.HPV.linear.array.summary.result~Age+Marital.status+Smoker+Drinking+How.many.vaginal.deliveries+How.old.when.first.had.sex+Male.sex.partners.lifetime	7	0.724561984321112	0.723313285441036	0.725810683201188	0.0003	-0.038	0.0387	0.9865	-0.2816	-0.3788	-0.1844	0	-0.013	-0.0193	-0.0068	4e-05
Roche.HPV.linear.array.summary.result~Age+Marital.status+Smoker+How.many.vaginal.deliveries+How.old.when.first.had.sex+Male.sex.partners.lifetime+Ever.told.by.MD.you.had.HPV	7	0.724561984321112	0.723311428905277	0.725812539736946	-0.0606	-0.1033	-0.018	0.00533	-0.1707	-0.2688	-0.0725	0.00066	-0.0168	-0.0238	-0.0098	0
Roche.HPV.linear.array.summary.result~Race+Education.Adults+Marital.status+Annual.family.income+Drinking+How.many.vaginal.deliveries+How.old.when.first.had.sex	7	0.724545913300056	0.723287763148836	0.725804063451275	-0.0108	-0.0593	0.0378	0.66368	-0.0527	-0.1514	0.0459	0.29494	-0.0161	-0.0256	-0.0067	0.00083
Roche.HPV.linear.array.summary.result~Education.Adults+Marital.status+Annual.family.income+Smoker+Drinking+How.many.vaginal.deliveries+How.old.when.first.had.sex+HPV.vaccine+Ever.told.by.MD.you.had.HPV	9	0.724537074238475	0.72328645184002	0.72578769663693	0.0156	-0.0343	0.0655	0.53963	-0.0487	-0.1474	0.05	0.33367	-0.0165	-0.026	-0.0069	0.00078
Roche.HPV.linear.array.summary.result~Age+Race+Marital.status+How.many.vaginal.deliveries+How.old.when.first.had.sex+Male.sex.partners.lifetime+HPV.vaccine+Ever.told.by.MD.you.had.HPV	8	0.724502521543204	0.723257100306414	0.725747942779993	-0.0393	-0.0831	0.0046	0.07902	-0.1667	-0.2645	-0.069	0.00082	-0.0146	-0.0213	-0.0078	2e-05
Roche.HPV.linear.array.summary.result~Education.Adults+Marital.status+Annual.family.income+Smoker+How.many.vaginal.deliveries+Male.sex.partners.lifetime+HPV.vaccine+Ever.told.by.MD.you.had.HPV	8	0.724501717992151	0.723254810077724	0.725748625906578	-0.0287	-0.0762	0.0188	0.2367	-0.0937	-0.1922	0.0049	0.0626	-0.0136	-0.0228	-0.0044	0.00382
Roche.HPV.linear.array.summary.result~Race+Education.Adults+Marital.status+Drinking+How.old.when.first.had.sex+Male.sex.partners.lifetime	6	0.724451897826877	0.723200053685183	0.72570374196857	-0.0574	-0.0991	-0.0157	0.00697	-0.1172	-0.2159	-0.0186	0.01981	-0.0145	-0.0229	-0.0061	0.00075
Roche.HPV.linear.array.summary.result~Age+Marital.status+Annual.family.income+Drinking+How.many.vaginal.deliveries+How.old.when.first.had.sex+Male.sex.partners.lifetime	7	0.724448683622665	0.723199907337319	0.725697459908011	-0.0164	-0.0594	0.0266	0.4537	-0.2041	-0.3023	-0.1058	5e-05	-0.0134	-0.0209	-0.0058	0.00051
Roche.HPV.linear.array.summary.result~Age+Education.Adults+Marital.status+Annual.family.income+How.many.vaginal.deliveries+How.old.when.first.had.sex+Male.sex.partners.lifetime+HPV.vaccine	8	0.72444707652056	0.723200186566329	0.725693966474791	-0.0271	-0.0771	0.0228	0.28736	-0.1139	-0.2125	-0.0152	0.02365	-0.014	-0.0232	-0.0047	0.00302
Roche.HPV.linear.array.summary.result~Age+Race+Marital.status+Annual.family.income+Male.sex.partners.lifetime+Ever.told.by.MD.you.had.HPV	6	0.724418952233711	0.723169982377579	0.725667922089844	-0.0346	-0.0794	0.0101	0.12925	-0.2441	-0.342	-0.1463	0	-0.0139	-0.0211	-0.0067	0.00015
Roche.HPV.linear.array.summary.result~Age+Education.Adults+Marital.status+Drinking+How.many.vaginal.deliveries+Male.sex.partners.lifetime	6	0.72441011317213	0.723161877374753	0.725658348969508	-0.0101	-0.0532	0.033	0.64489	-0.1121	-0.2107	-0.0135	0.02589	-0.0122	-0.02	-0.0045	0.00188
Roche.HPV.linear.array.summary.result~Race+Education.Adults+Marital.status+How.many.vaginal.deliveries+Male.sex.partners.lifetime+HPV.vaccine+Ever.told.by.MD.you.had.HPV	7	0.724391631497916	0.72314322008087	0.725640042914961	-0.0452	-0.0921	0.0016	0.05855	-0.1578	-0.2563	-0.0594	0.00168	-0.0141	-0.0229	-0.0052	0.00187
Roche.HPV.linear.array.summary.result~Age+Race+Education.Adults+Marital.status+Drinking+How.old.when.first.had.sex	6	0.724382792436335	0.72312044562422	0.725645139248449	0.0083	-0.0377	0.0542	0.7244	-0.0379	-0.1367	0.0609	0.4518	-0.0174	-0.0261	-0.0087	9e-05
Roche.HPV.linear.array.summary.result~Age+Marital.status+Annual.family.income+Smoker+Drinking+Male.sex.partners.lifetime+HPV.vaccine	7	0.724373149823701	0.72312161074339	0.725624688904012	-0.0482	-0.0892	-0.0071	0.02156	-0.2602	-0.3577	-0.1628	0	-0.0128	-0.02	-0.0057	0.00042
Roche.HPV.linear.array.summary.result~Education.Adults+Marital.status+Smoker+Drinking+How.old.when.first.had.sex+Male.sex.partners.lifetime+HPV.vaccine+Ever.told.by.MD.you.had.HPV	8	0.724363507211067	0.72311411846965	0.725612895952484	-0.0404	-0.083	0.0022	0.06288	-0.1273	-0.2259	-0.0288	0.01134	-0.014	-0.0226	-0.0054	0.00135
Roche.HPV.linear.array.summary.result~Age+Marital.status+Annual.family.income+Drinking+How.many.vaginal.deliveries+How.old.when.first.had.sex+Male.sex.partners.lifetime+HPV.vaccine	8	0.724357078802645	0.7231084565492	0.72560570105609	-0.0154	-0.059	0.0282	0.48851	-0.1566	-0.2551	-0.0582	0.00182	-0.0124	-0.0201	-0.0047	0.00158
Roche.HPV.linear.array.summary.result~Race+Education.Adults+Marital.status+Annual.family.income+How.many.vaginal.deliveries+How.old.when.first.had.sex+Male.sex.partners.lifetime	7	0.724317704801057	0.723069435527353	0.72556597407476	-0.0103	-0.0604	0.0399	0.68817	-0.098	-0.1967	0.0006	0.05143	-0.0146	-0.0239	-0.0052	0.00221
Roche.HPV.linear.array.summary.result~Race+Marital.status+Annual.family.income+Smoker+How.many.vaginal.deliveries+How.old.when.first.had.sex+Male.sex.partners.lifetime+Ever.told.by.MD.you.had.HPV	8	0.724315294147898	0.723069177066111	0.725561411229686	0.026	-0.0191	0.0711	0.25898	-0.1436	-0.2421	-0.0451	0.00428	-0.0117	-0.019	-0.0044	0.00162
Roche.HPV.linear.array.summary.result~Age+Race+Marital.status+Annual.family.income+How.old.when.first.had.sex+Male.sex.partners.lifetime+HPV.vaccine	7	0.724304847984212	0.723057066665306	0.725552629303117	-0.0392	-0.0871	0.0086	0.10804	-0.1657	-0.2641	-0.0672	0.00097	-0.0149	-0.0228	-0.0069	0.00025
Roche.HPV.linear.array.summary.result~Race+Education.Adults+Marital.status+Annual.family.income+Male.sex.partners.lifetime+HPV.vaccine+Ever.told.by.MD.you.had.HPV	7	0.724284759207891	0.723034922123665	0.725534596292118	-0.0085	-0.0588	0.0418	0.74037	-0.1044	-0.203	-0.0057	0.03814	-0.0145	-0.024	-0.005	0.0028
Roche.HPV.linear.array.summary.result~Age+Race+Education.Adults+Marital.status+Annual.family.income+How.many.vaginal.deliveries+How.old.when.first.had.sex+HPV.vaccine+Ever.told.by.MD.you.had.HPV	9	0.724271902391047	0.723020127379377	0.725523677402716	-0.002	-0.0542	0.0501	0.93898	-0.072	-0.1705	0.0266	0.15223	-0.0175	-0.0272	-0.0078	0.00041
Roche.HPV.linear.array.summary.result~Age+Marital.status+Annual.family.income+Smoker+How.many.vaginal.deliveries+How.old.when.first.had.sex+Male.sex.partners.lifetime+HPV.vaccine	8	0.724268688186835	0.723019148431161	0.72551822794251	-0.0676	-0.1129	-0.0224	0.00337	-0.1559	-0.2544	-0.0574	0.00192	-0.015	-0.023	-0.007	0.00024
Roche.HPV.linear.array.summary.result~Age+Marital.status+Annual.family.income+Drinking+How.old.when.first.had.sex+Male.sex.partners.lifetime+HPV.vaccine+Ever.told.by.MD.you.had.HPV	8	0.724263063329466	0.723011094904568	0.725515031754363	-0.0143	-0.0575	0.0288	0.51488	-0.2076	-0.3056	-0.1095	3e-05	-0.0126	-0.0203	-0.005	0.00121
Roche.HPV.linear.array.summary.result~Age+Race+Education.Adults+Marital.status+Smoker+How.old.when.first.had.sex+Ever.told.by.MD.you.had.HPV	7	0.724260652676307	0.723003941745694	0.72551736360692	-0.0018	-0.051	0.0474	0.94247	-0.1373	-0.2356	-0.0391	0.00616	-0.0178	-0.0262	-0.0095	3e-05
Roche.HPV.linear.array.summary.result~Age+Education.Adults+Marital.status+Smoker+How.many.vaginal.deliveries+Male.sex.partners.lifetime+HPV.vaccine	7	0.724255027818937	0.723005524893701	0.725504530744174	-0.0315	-0.0782	0.0152	0.18619	-0.1238	-0.2223	-0.0253	0.01375	-0.0144	-0.0226	-0.0062	0.00056
Roche.HPV.linear.array.summary.result~Race+Education.Adults+Marital.status+How.many.vaginal.deliveries+How.old.when.first.had.sex+Male.sex.partners.lifetime+Ever.told.by.MD.you.had.HPV	7	0.724244581655251	0.722995584886099	0.725493578424403	-0.0216	-0.0699	0.0266	0.37985	-0.1626	-0.261	-0.0641	0.00121	-0.0143	-0.0231	-0.0055	0.00144
Roche.HPV.linear.array.summary.result~Age+Education.Adults+Marital.status+Annual.family.income+Smoker+Drinking+How.many.vaginal.deliveries+HPV.vaccine+Ever.told.by.MD.you.had.HPV	9	0.724237349695776	0.7229809773151	0.725493722076451	0.0012	-0.0467	0.049	0.9619	-0.0751	-0.1738	0.0235	0.13562	-0.0162	-0.0251	-0.0073	0.00034
Roche.HPV.linear.array.summary.result~Race+Marital.status+Annual.family.income+Smoker+Drinking+How.old.when.first.had.sex+HPV.vaccine+Ever.told.by.MD.you.had.HPV	8	0.724205207653663	0.722954286473822	0.725456128833504	-0.0023	-0.0481	0.0434	0.92021	-0.0587	-0.1572	0.0398	0.24244	-0.0148	-0.0229	-0.0067	0.00034
Roche.HPV.linear.array.summary.result~Education.Adults+Marital.status+Smoker+Drinking+How.many.vaginal.deliveries+Male.sex.partners.lifetime+Ever.told.by.MD.you.had.HPV	7	0.724202797000505	0.722954344530926	0.725451249470083	0.0376	-0.0079	0.0832	0.10559	-0.112	-0.2105	-0.0135	0.02583	-0.0128	-0.0208	-0.0049	0.00147
Roche.HPV.linear.array.summary.result~Age+Race+Marital.status+Annual.family.income+How.many.vaginal.deliveries+Male.sex.partners.lifetime	6	0.724190743734712	0.722942471074872	0.725439016394553	-0.0443	-0.0892	0.0005	0.05283	-0.2492	-0.3455	-0.1528	0	-0.0154	-0.0229	-0.008	5e-05
Roche.HPV.linear.array.summary.result~Age+Education.Adults+Marital.status+Annual.family.income+How.old.when.first.had.sex+Male.sex.partners.lifetime+Ever.told.by.MD.you.had.HPV	7	0.72418431532629	0.722934713452067	0.725433917200512	-0.0288	-0.0781	0.0205	0.25194	-0.166	-0.2645	-0.0676	0.00095	-0.0153	-0.0243	-0.0062	0.00095
Roche.HPV.linear.array.summary.result~Age+Race+Marital.status+Smoker+Drinking+How.many.vaginal.deliveries+HPV.vaccine	7	0.724165030101022	0.722908954881329	0.725421105320716	0.0111	-0.0295	0.0516	0.59307	0.0496	-0.0461	0.1452	0.30991	-0.0156	-0.022	-0.0092	0
Roche.HPV.linear.array.summary.result~Age+Race+Marital.status+Smoker+Male.sex.partners.lifetime	5	0.724132084507857	0.722882097467619	0.725382071548095	-0.0212	-0.064	0.0216	0.33106	-0.2268	-0.3247	-0.1289	1e-05	-0.014	-0.0198	-0.0081	0
Roche.HPV.linear.array.summary.result~Age+Race+Education.Adults+Marital.status+Smoker+HPV.vaccine+Ever.told.by.MD.you.had.HPV	7	0.724123245446276	0.722863939122091	0.725382551770461	-0.0084	-0.0577	0.0408	0.73688	-0.1155	-0.2134	-0.0176	0.02072	-0.0191	-0.0276	-0.0106	1e-05
Roche.HPV.linear.array.summary.result~Age+Race+Marital.status+How.many.vaginal.deliveries+How.old.when.first.had.sex+Male.sex.partners.lifetime+Ever.told.by.MD.you.had.HPV	7	0.724116013486801	0.722869775145091	0.725362251828511	-0.0285	-0.0727	0.0158	0.20728	-0.1635	-0.2606	-0.0664	0.00096	-0.015	-0.0217	-0.0084	1e-05
Roche.HPV.linear.array.summary.result~Age+Marital.status+Smoker+Drinking+How.many.vaginal.deliveries+Male.sex.partners.lifetime+HPV.vaccine	7	0.724088692751005	0.722839356908699	0.725338028593312	-0.0069	-0.0454	0.0316	0.72536	-0.3398	-0.4353	-0.2442	0	-0.0138	-0.0199	-0.0076	1e-05
Roche.HPV.linear.array.summary.result~Age+Race+Education.Adults+Marital.status+Annual.family.income+Smoker+How.many.vaginal.deliveries+How.old.when.first.had.sex	8	0.724083067893636	0.722828209794377	0.725337925992894	-0.008	-0.0583	0.0424	0.75616	-0.1092	-0.2076	-0.0108	0.02955	-0.0179	-0.0269	-0.0089	9e-05
Roche.HPV.linear.array.summary.result~Race+Education.Adults+Marital.status+Annual.family.income+Smoker+Drinking+Ever.told.by.MD.you.had.HPV	7	0.724075032383107	0.722815739195096	0.725334325571119	0.0027	-0.0459	0.0514	0.91203	-0.0727	-0.1713	0.0259	0.14846	-0.016	-0.0246	-0.0073	0.0003
Roche.HPV.linear.array.summary.result~Education.Adults+Marital.status+Annual.family.income+Drinking+How.many.vaginal.deliveries+How.old.when.first.had.sex+Male.sex.partners.lifetime	7	0.72405012230047	0.722801756442886	0.725298488158054	-0.0311	-0.0777	0.0155	0.19047	-0.127	-0.2256	-0.0284	0.01156	-0.0136	-0.0227	-0.0045	0.00329
Roche.HPV.linear.array.summary.result~Age+Education.Adults+Marital.status+How.many.vaginal.deliveries+How.old.when.first.had.sex+Male.sex.partners.lifetime+Ever.told.by.MD.you.had.HPV	7	0.724044497443101	0.722795504364492	0.725293490521709	-0.0071	-0.0552	0.0411	0.77356	-0.1565	-0.255	-0.058	0.00184	-0.0148	-0.0234	-0.0062	0.00077
Roche.HPV.linear.array.summary.result~Age+Marital.status+Annual.family.income+Drinking+How.many.vaginal.deliveries+Male.sex.partners.lifetime+HPV.vaccine+Ever.told.by.MD.you.had.HPV	8	0.724032444177308	0.722782161489864	0.725282726864752	-0.0246	-0.0671	0.018	0.25815	-0.2438	-0.3404	-0.1472	0	-0.0123	-0.0195	-0.0051	0.00085
Roche.HPV.linear.array.summary.result~Race+Marital.status+Smoker+Drinking+How.old.when.first.had.sex+Male.sex.partners.lifetime+Ever.told.by.MD.you.had.HPV	7	0.724005926992565	0.722756201955989	0.725255652029142	-0.0214	-0.0561	0.0134	0.22771	-0.1458	-0.2435	-0.0481	0.00346	-0.0121	-0.0179	-0.0062	5e-05
Roche.HPV.linear.array.summary.result~Age+Race+Marital.status+Smoker+How.many.vaginal.deliveries+How.old.when.first.had.sex+HPV.vaccine+Ever.told.by.MD.you.had.HPV	8	0.723971374297295	0.72271958467858	0.72522316391601	0.0097	-0.0373	0.0567	0.68554	-0.2132	-0.3095	-0.1169	1e-05	-0.0182	-0.0256	-0.0107	0
Roche.HPV.linear.array.summary.result~Age+Education.Adults+Marital.status+Annual.family.income+Drinking+Male.sex.partners.lifetime	6	0.723951285520974	0.722697999647069	0.72520457139488	-0.0464	-0.0917	-0.0011	0.04488	-0.1461	-0.2446	-0.0475	0.00366	-0.0127	-0.021	-0.0045	0.00257
Roche.HPV.linear.array.summary.result~Race+Education.Adults+Marital.status+Smoker+Drinking+How.many.vaginal.deliveries	6	0.723950481969922	0.72268730131574	0.725213662624103	-0.0377	-0.0849	0.0096	0.118	-0.0995	-0.1981	-0.0009	0.04794	-0.0189	-0.0275	-0.0104	1e-05
Roche.HPV.linear.array.summary.result~Race+Education.Adults+Marital.status+Annual.family.income+Smoker+Male.sex.partners.lifetime+HPV.vaccine	7	0.723945660663605	0.722696992062227	0.725194329264982	-0.0273	-0.0762	0.0215	0.27273	-0.1234	-0.222	-0.0248	0.01419	-0.0154	-0.0245	-0.0063	0.00092
Roche.HPV.linear.array.summary.result~Race+Marital.status+Annual.family.income+Smoker+How.many.vaginal.deliveries+How.old.when.first.had.sex+Male.sex.partners.lifetime+HPV.vaccine	8	0.723943250010446	0.722697431259184	0.725189068761708	-0.0407	-0.0861	0.0046	0.07834	-0.1907	-0.289	-0.0924	0.00014	-0.0126	-0.0205	-0.0047	0.00169
Roche.HPV.linear.array.summary.result~Age+Race+Education.Adults+Marital.status+Smoker+How.many.vaginal.deliveries+How.old.when.first.had.sex+HPV.vaccine	8	0.723938428704129	0.722682143953905	0.725194713454354	-0.0206	-0.0703	0.029	0.41536	-0.1411	-0.2394	-0.0428	0.00491	-0.0185	-0.0273	-0.0097	4e-05
Roche.HPV.linear.array.summary.result~Race+Education.Adults+Marital.status+Drinking+How.old.when.first.had.sex+HPV.vaccine+Ever.told.by.MD.you.had.HPV	7	0.723931196744654	0.722675912533608	0.7251864809557	-0.0321	-0.0796	0.0155	0.18663	-0.0653	-0.164	0.0334	0.19467	-0.0183	-0.0278	-0.0088	0.00015
Roche.HPV.linear.array.summary.result~Age+Race+Education.Adults+Marital.status+Annual.family.income+Drinking+HPV.vaccine	7	0.723906286662017	0.722641836595092	0.725170736728941	-0.0323	-0.0811	0.0165	0.1943	-0.0455	-0.1439	0.0529	0.36497	-0.0163	-0.0253	-0.0073	0.00038
Roche.HPV.linear.array.summary.result~Race+Marital.status+Annual.family.income+Smoker+Drinking+How.old.when.first.had.sex+Male.sex.partners.lifetime	7	0.723899858253594	0.722650510343269	0.72514920616392	-0.0356	-0.075	0.0037	0.07591	-0.146	-0.2441	-0.0478	0.00356	-0.0123	-0.0195	-0.0051	0.00079
Roche.HPV.linear.array.summary.result~Education.Adults+Marital.status+Annual.family.income+Smoker+Drinking+How.old.when.first.had.sex+Male.sex.partners.lifetime+HPV.vaccine	8	0.72388137657938	0.722630085229462	0.725132667929297	-0.0509	-0.0965	-0.0054	0.02842	-0.1285	-0.227	-0.0299	0.01066	-0.0148	-0.024	-0.0056	0.00166
Roche.HPV.linear.array.summary.result~Age+Race+Marital.status+Drinking+Male.sex.partners.lifetime+HPV.vaccine	6	0.72385003808832	0.72259961454605	0.72510046163059	0.0048	-0.0302	0.0399	0.78662	-0.2031	-0.3002	-0.106	4e-05	-0.0116	-0.0172	-0.0061	4e-05
Roche.HPV.linear.array.summary.result~Race+Education.Adults+Marital.status+Annual.family.income+Smoker+Male.sex.partners.lifetime+Ever.told.by.MD.you.had.HPV	7	0.723835574169369	0.722586133942472	0.725085014396266	-0.022	-0.0692	0.0253	0.36191	-0.1091	-0.2078	-0.0105	0.03016	-0.0131	-0.0216	-0.0047	0.00236
Roche.HPV.linear.array.summary.result~Age+Education.Adults+Marital.status+Annual.family.income+Smoker+Drinking+How.many.vaginal.deliveries+Ever.told.by.MD.you.had.HPV	8	0.723816288944102	0.72255772549999	0.725074852388213	-0.007	-0.0554	0.0414	0.77739	-0.0788	-0.1775	0.0198	0.11727	-0.0176	-0.0264	-0.0089	8e-05
Roche.HPV.linear.array.summary.result~Age+Education.Adults+Marital.status+Annual.family.income+How.many.vaginal.deliveries+How.old.when.first.had.sex+Male.sex.partners.lifetime	7	0.723791378861465	0.72254219319732	0.725040564525609	-0.0395	-0.0886	0.0096	0.11519	-0.1277	-0.2263	-0.0291	0.01111	-0.015	-0.0241	-0.0059	0.00124
Roche.HPV.linear.array.summary.result~Race+Marital.status+Smoker+Drinking+How.old.when.first.had.sex+Male.sex.partners.lifetime+HPV.vaccine	7	0.723788164657253	0.722538548738307	0.7250377805762	-0.0011	-0.0381	0.036	0.95479	-0.1231	-0.2208	-0.0253	0.01364	-0.0131	-0.0198	-0.0065	0.00012
Roche.HPV.linear.array.summary.result~Age+Education.Adults+Marital.status+Smoker+How.many.vaginal.deliveries+Male.sex.partners.lifetime	6	0.723772093636197	0.722521175176086	0.725023012096308	-0.0327	-0.0789	0.0135	0.16574	-0.1205	-0.2189	-0.0221	0.01634	-0.0155	-0.0236	-0.0074	0.00017
Roche.HPV.linear.array.summary.result~Race+Marital.status+Annual.family.income+Drinking+How.many.vaginal.deliveries+How.old.when.first.had.sex+Male.sex.partners.lifetime	7	0.723764861676722	0.722516644454864	0.725013078898579	-0.0277	-0.0689	0.0134	0.18691	-0.1052	-0.2037	-0.0067	0.03635	-0.0111	-0.0185	-0.0038	0.00293
Roche.HPV.linear.array.summary.result~Age+Education.Adults+Marital.status+Annual.family.income+Smoker+Drinking+How.old.when.first.had.sex+HPV.vaccine+Ever.told.by.MD.you.had.HPV	9	0.723763254574616	0.722506176614434	0.725020332534799	0.0149	-0.0335	0.0632	0.54657	-0.0965	-0.1952	0.0021	0.05519	-0.0175	-0.0267	-0.0083	0.0002
Roche.HPV.linear.array.summary.result~Age+Race+Marital.status+Smoker+Drinking+How.old.when.first.had.sex	6	0.723739148043032	0.72248012080835	0.724998175277714	0.0016	-0.0397	0.043	0.93828	-0.0552	-0.154	0.0435	0.27322	-0.0164	-0.0232	-0.0095	0
Roche.HPV.linear.array.summary.result~Marital.status+Annual.family.income+Smoker+Drinking+How.many.vaginal.deliveries+How.old.when.first.had.sex+Male.sex.partners.lifetime+Ever.told.by.MD.you.had.HPV	8	0.72368450657144	0.722436907942303	0.724932105200578	-0.0127	-0.0543	0.0289	0.54971	-0.2019	-0.2998	-0.1039	5e-05	-0.0146	-0.0224	-0.0068	0.00026
Roche.HPV.linear.array.summary.result~Age+Marital.status+Annual.family.income+Smoker+How.many.vaginal.deliveries+How.old.when.first.had.sex+Male.sex.partners.lifetime	7	0.723649150325117	0.722398223366016	0.724900077284217	-0.0687	-0.1143	-0.023	0.00322	-0.1482	-0.2466	-0.0497	0.00319	-0.0162	-0.0241	-0.0083	6e-05
Roche.HPV.linear.array.summary.result~Age+Race+Marital.status+Annual.family.income+Smoker+How.old.when.first.had.sex+HPV.vaccine+Ever.told.by.MD.you.had.HPV	8	0.723641918365641	0.722389837167036	0.724893999564247	-0.0034	-0.0523	0.0454	0.89092	-0.1583	-0.2562	-0.0603	0.00154	-0.0181	-0.0264	-0.0099	2e-05
Roche.HPV.linear.array.summary.result~Education.Adults+Marital.status+Smoker+Drinking+How.many.vaginal.deliveries+Male.sex.partners.lifetime+HPV.vaccine	7	0.723635489957219	0.722385991293204	0.724884988621234	0.0298	-0.0174	0.0771	0.21633	-0.1266	-0.2252	-0.0281	0.01178	-0.0134	-0.0217	-0.0051	0.00149
Roche.HPV.linear.array.summary.result~Age+Race+Marital.status+Drinking+Male.sex.partners.lifetime	5	0.72361861538511	0.722367724769182	0.724869506001038	0.0163	-0.0188	0.0515	0.36251	-0.2241	-0.3209	-0.1273	1e-05	-0.0122	-0.0176	-0.0068	1e-05
Roche.HPV.linear.array.summary.result~Race+Education.Adults+Marital.status+Drinking+How.many.vaginal.deliveries+Ever.told.by.MD.you.had.HPV	6	0.723614597629846	0.722355753950879	0.724873441308813	-0.0145	-0.0628	0.0339	0.55772	-0.115	-0.2133	-0.0166	0.02191	-0.0188	-0.0278	-0.0098	4e-05
Roche.HPV.linear.array.summary.result~Race+Marital.status+Smoker+Drinking+How.many.vaginal.deliveries+How.old.when.first.had.sex+Ever.told.by.MD.you.had.HPV	7	0.723609776323529	0.722356551534722	0.724863001112336	-0.0245	-0.0674	0.0183	0.26171	-0.1119	-0.2105	-0.0133	0.02618	-0.0168	-0.0238	-0.0098	0
Roche.HPV.linear.array.summary.result~Age+Race+Marital.status+Smoker+Drinking+How.many.vaginal.deliveries	6	0.723603347915106	0.722345437127285	0.724861258702928	0.005	-0.0339	0.0438	0.80264	0.0861	-0.0102	0.1823	0.07978	-0.0166	-0.0229	-0.0104	0
Roche.HPV.linear.array.summary.result~Marital.status+Annual.family.income+Smoker+Drinking+How.many.vaginal.deliveries+Male.sex.partners.lifetime+HPV.vaccine+Ever.told.by.MD.you.had.HPV	8	0.723599330159842	0.722353005977245	0.724845654342439	-0.0318	-0.0725	0.0089	0.12558	-0.2266	-0.323	-0.1301	0	-0.0135	-0.0211	-0.0059	0.00053
Roche.HPV.linear.array.summary.result~Age+Marital.status+Annual.family.income+Drinking+How.old.when.first.had.sex+Male.sex.partners.lifetime+Ever.told.by.MD.you.had.HPV	7	0.723584866240892	0.722331605389875	0.724838127091909	-0.0368	-0.0792	0.0057	0.08938	-0.1659	-0.2641	-0.0677	0.00093	-0.0136	-0.0212	-0.0061	0.00038
Roche.HPV.linear.array.summary.result~Age+Race+Education.Adults+Marital.status+Annual.family.income+How.many.vaginal.deliveries+How.old.when.first.had.sex+Ever.told.by.MD.you.had.HPV	8	0.723580848485628	0.722326948293613	0.724834748677642	0.0012	-0.0513	0.0536	0.96522	-0.0879	-0.1864	0.0106	0.08024	-0.0185	-0.028	-0.0089	0.00016
Roche.HPV.linear.array.summary.result~Age+Education.Adults+Marital.status+Annual.family.income+Smoker+Male.sex.partners.lifetime+HPV.vaccine	7	0.723569598770888	0.722318794595194	0.724820402946582	-0.0284	-0.0769	0.0201	0.25093	-0.1369	-0.2355	-0.0383	0.00648	-0.0155	-0.0243	-0.0068	0.00051
Roche.HPV.linear.array.summary.result~Race+Marital.status+Annual.family.income+Drinking+How.many.vaginal.deliveries+Male.sex.partners.lifetime+Ever.told.by.MD.you.had.HPV	7	0.723559956158255	0.722310995295342	0.724808917021167	-0.0133	-0.0524	0.0258	0.50478	-0.1475	-0.2424	-0.0527	0.00229	-0.0107	-0.0175	-0.004	0.00177
Roche.HPV.linear.array.summary.result~Education.Adults+Marital.status+Annual.family.income+Smoker+Drinking+How.old.when.first.had.sex+Male.sex.partners.lifetime+Ever.told.by.MD.you.had.HPV	8	0.723551117096674	0.722298101901711	0.724804132291636	-0.0435	-0.0868	-0.0002	0.04886	-0.1484	-0.2469	-0.0499	0.00316	-0.0145	-0.0234	-0.0056	0.00137
Roche.HPV.linear.array.summary.result~Race+Marital.status+Smoker+How.many.vaginal.deliveries+How.old.when.first.had.sex+Male.sex.partners.lifetime+HPV.vaccine+Ever.told.by.MD.you.had.HPV	8	0.723542278035093	0.72229512741488	0.724789428655305	0.0186	-0.0265	0.0637	0.41905	-0.1697	-0.2681	-0.0713	0.00073	-0.0134	-0.0202	-0.0066	0.00012
Roche.HPV.linear.array.summary.result~Race+Education.Adults+Marital.status+Drinking+How.many.vaginal.deliveries+How.old.when.first.had.sex	6	0.723540670932987	0.722278479768578	0.724802862097396	-0.0333	-0.0808	0.0142	0.16966	-0.1188	-0.2173	-0.0203	0.01809	-0.0197	-0.0291	-0.0103	4e-05
Roche.HPV.linear.array.summary.result~Age+Race+Marital.status+Annual.family.income+Drinking+How.old.when.first.had.sex+HPV.vaccine+Ever.told.by.MD.you.had.HPV	8	0.723514153748244	0.722255211085015	0.724773096411473	-0.0074	-0.0527	0.0379	0.74809	-0.0588	-0.1574	0.0398	0.24256	-0.0144	-0.0223	-0.0065	0.00035
Roche.HPV.linear.array.summary.result~Age+Education.Adults+Marital.status+Annual.family.income+Male.sex.partners.lifetime+HPV.vaccine+Ever.told.by.MD.you.had.HPV	7	0.72351013599298	0.722259413133531	0.724760858852429	-0.0162	-0.0661	0.0336	0.52337	-0.1538	-0.2523	-0.0553	0.00221	-0.0154	-0.0246	-0.0063	0.00098
Roche.HPV.linear.array.summary.result~Age+Marital.status+Annual.family.income+Smoker+Male.sex.partners.lifetime+HPV.vaccine+Ever.told.by.MD.you.had.HPV	7	0.723505314686663	0.722252892761195	0.724757736612132	-0.113	-0.1573	-0.0686	0	-0.1921	-0.2905	-0.0938	0.00013	-0.0163	-0.0241	-0.0085	4e-05
Roche.HPV.linear.array.summary.result~Race+Marital.status+Annual.family.income+Drinking+How.many.vaginal.deliveries+Male.sex.partners.lifetime+HPV.vaccine	7	0.723486029461396	0.72223691118793	0.724735147734861	-0.0281	-0.0699	0.0137	0.18748	-0.19	-0.2867	-0.0932	0.00012	-0.0115	-0.0187	-0.0042	0.00208
Roche.HPV.linear.array.summary.result~Age+Education.Adults+Marital.status+Annual.family.income+How.many.vaginal.deliveries+Male.sex.partners.lifetime+HPV.vaccine	7	0.723482011706132	0.72223333487185	0.724730688540413	-0.0284	-0.0794	0.0226	0.27488	-0.1705	-0.2689	-0.0721	0.00069	-0.0158	-0.025	-0.0065	0.00083
Roche.HPV.linear.array.summary.result~Race+Education.Adults+Marital.status+Smoker+Drinking+How.old.when.first.had.sex+HPV.vaccine	7	0.723480404604026	0.722220630180012	0.724740179028041	-0.0191	-0.0656	0.0275	0.42178	-0.0506	-0.1493	0.0482	0.31538	-0.0188	-0.0279	-0.0097	5e-05
Roche.HPV.linear.array.summary.result~Race+Education.Adults+Marital.status+Smoker+How.old.when.first.had.sex+Male.sex.partners.lifetime+Ever.told.by.MD.you.had.HPV	7	0.723443441255597	0.722194045224266	0.724692837286928	-0.0141	-0.0613	0.033	0.55687	-0.1255	-0.224	-0.0271	0.01247	-0.0152	-0.0235	-0.0068	0.00035
Roche.HPV.linear.array.summary.result~Age+Marital.status+Annual.family.income+Drinking+How.many.vaginal.deliveries+Male.sex.partners.lifetime+Ever.told.by.MD.you.had.HPV	7	0.723425763132435	0.722174290170691	0.724677236094179	-0.0142	-0.0558	0.0274	0.50366	-0.2936	-0.3898	-0.1974	0	-0.0132	-0.0203	-0.0062	0.00025
Roche.HPV.linear.array.summary.result~Age+Marital.status+Annual.family.income+Smoker+Drinking+How.many.vaginal.deliveries+How.old.when.first.had.sex+HPV.vaccine+Ever.told.by.MD.you.had.HPV	9	0.723413709866643	0.722157237058759	0.724670182674527	-0.024	-0.0715	0.0235	0.32135	-0.1484	-0.247	-0.0499	0.00314	-0.0178	-0.0262	-0.0093	4e-05
Roche.HPV.linear.array.summary.result~Age+Race+Education.Adults+Marital.status+Annual.family.income+Smoker+Ever.told.by.MD.you.had.HPV	7	0.723383174926636	0.722123652343684	0.724642697509588	0.0149	-0.0341	0.0639	0.55068	-0.1142	-0.2122	-0.0162	0.02239	-0.0185	-0.0271	-0.0099	3e-05
Roche.HPV.linear.array.summary.result~Marital.status+Annual.family.income+Smoker+Drinking+How.many.vaginal.deliveries+How.old.when.first.had.sex+Male.sex.partners.lifetime+HPV.vaccine	8	0.723359871946104	0.722112331604338	0.724607412287871	-0.0134	-0.056	0.0292	0.5374	-0.1565	-0.2546	-0.0583	0.00178	-0.0139	-0.0221	-0.0058	0.0008
Roche.HPV.linear.array.summary.result~Education.Adults+Marital.status+Annual.family.income+Smoker+How.many.vaginal.deliveries+How.old.when.first.had.sex+Male.sex.partners.lifetime+Ever.told.by.MD.you.had.HPV	8	0.723338176067678	0.722086967417123	0.724589384718234	-0.0247	-0.0722	0.0227	0.30698	-0.1075	-0.2061	-0.0088	0.03274	-0.0151	-0.0244	-0.0058	0.00144
Roche.HPV.linear.array.summary.result~Age+Education.Adults+Marital.status+Annual.family.income+Smoker+Drinking+How.many.vaginal.deliveries+How.old.when.first.had.sex+HPV.vaccine	9	0.723327729903992	0.722070969636389	0.724584490171595	0.0085	-0.0419	0.0589	0.74052	-0.0721	-0.1708	0.0266	0.15221	-0.0173	-0.0266	-0.0079	0.00028
Roche.HPV.linear.array.summary.result~Age+Education.Adults+Marital.status+How.many.vaginal.deliveries+Male.sex.partners.lifetime+HPV.vaccine+Ever.told.by.MD.you.had.HPV	7	0.723323712148728	0.722074195863988	0.724573228433467	-0.0245	-0.0735	0.0244	0.32623	-0.1525	-0.251	-0.054	0.00242	-0.0157	-0.0245	-0.007	0.00041
Roche.HPV.linear.array.summary.result~Age+Race+Marital.status+Smoker+How.many.vaginal.deliveries+How.old.when.first.had.sex+Ever.told.by.MD.you.had.HPV	7	0.723322105046622	0.72206939988654	0.724574810206704	0.0172	-0.0293	0.0636	0.46916	-0.252	-0.3471	-0.157	0	-0.0191	-0.0265	-0.0118	0
Roche.HPV.linear.array.summary.result~Age+Race+Marital.status+Annual.family.income+How.old.when.first.had.sex+Male.sex.partners.lifetime	6	0.723310855331883	0.722061459061658	0.724560251602108	-0.0252	-0.0725	0.0221	0.29621	-0.187	-0.2854	-0.0886	0.00019	-0.0156	-0.0234	-0.0077	0.0001
Roche.HPV.linear.array.summary.result~Age+Race+Marital.status+Annual.family.income+Drinking+How.many.vaginal.deliveries+How.old.when.first.had.sex+HPV.vaccine	8	0.723297998515038	0.722039519800872	0.724556477229203	-0.0229	-0.0686	0.0228	0.32571	-0.0413	-0.1401	0.0574	0.41199	-0.0153	-0.0235	-0.0072	0.00022
Roche.HPV.linear.array.summary.result~Marital.status+Annual.family.income+Smoker+Drinking+How.old.when.first.had.sex+Male.sex.partners.lifetime+HPV.vaccine+Ever.told.by.MD.you.had.HPV	8	0.723276302636612	0.722027263076887	0.724525342196337	-0.0666	-0.1107	-0.0225	0.00305	-0.2333	-0.3313	-0.1353	0	-0.0161	-0.0245	-0.0076	0.00018
Roche.HPV.linear.array.summary.result~Age+Race+Marital.status+How.many.vaginal.deliveries+Male.sex.partners.lifetime+HPV.vaccine+Ever.told.by.MD.you.had.HPV	7	0.723269874228189	0.722021164594617	0.724518583861762	-0.0524	-0.0946	-0.0102	0.01504	-0.1406	-0.2384	-0.0428	0.00484	-0.0174	-0.0241	-0.0108	0
Roche.HPV.linear.array.summary.result~Education.Adults+Marital.status+Drinking+How.many.vaginal.deliveries+How.old.when.first.had.sex+Male.sex.partners.lifetime+Ever.told.by.MD.you.had.HPV	7	0.723266660023978	0.722017933956644	0.724515386091312	-0.0245	-0.0696	0.0206	0.28629	-0.1291	-0.2276	-0.0305	0.01029	-0.0142	-0.0228	-0.0056	0.00125
Roche.HPV.linear.array.summary.result~Age+Education.Adults+Marital.status+Drinking+How.old.when.first.had.sex+Male.sex.partners.lifetime	6	0.723259428064503	0.722005919115509	0.724512937013496	-0.0464	-0.0917	-0.001	0.04516	-0.1518	-0.2503	-0.0533	0.00252	-0.0146	-0.0227	-0.0065	0.00044
Roche.HPV.linear.array.summary.result~Age+Race+Marital.status+Annual.family.income+Smoker+How.many.vaginal.deliveries+HPV.vaccine+Ever.told.by.MD.you.had.HPV	8	0.723244160594499	0.721989947947555	0.724498373241443	-0.0008	-0.0482	0.0465	0.97294	-0.1521	-0.2507	-0.0536	0.00247	-0.0192	-0.0271	-0.0113	0
Roche.HPV.linear.array.summary.result~Education.Adults+Marital.status+Smoker+Drinking+How.many.vaginal.deliveries+How.old.when.first.had.sex+Male.sex.partners.lifetime	7	0.723225678920285	0.721975047198832	0.724476310641737	-0.0138	-0.0583	0.0307	0.54233	-0.1785	-0.277	-0.0801	0.00038	-0.0149	-0.0233	-0.0065	0.00051
Roche.HPV.linear.array.summary.result~Race+Education.Adults+Marital.status+Annual.family.income+Drinking+How.old.when.first.had.sex+Ever.told.by.MD.you.had.HPV	7	0.723223268267126	0.721966458705419	0.724480077828833	-0.0016	-0.0487	0.0455	0.94795	-0.0774	-0.1759	0.0211	0.12362	-0.0175	-0.0271	-0.0079	0.00034
Roche.HPV.linear.array.summary.result~Age+Race+Marital.status+Annual.family.income+Smoker+Drinking+HPV.vaccine	7	0.723206393695017	0.721946882727777	0.724465904662257	-0.0446	-0.0872	-0.002	0.0401	0.0614	-0.0364	0.1592	0.2184	-0.0154	-0.0228	-0.0081	4e-05
Roche.HPV.linear.array.summary.result~Age+Education.Adults+Marital.status+Smoker+How.old.when.first.had.sex+Male.sex.partners.lifetime+HPV.vaccine	7	0.723199965286594	0.721947991894794	0.724451938678395	-0.0246	-0.0722	0.0231	0.31265	-0.1851	-0.2834	-0.0867	0.00023	-0.0168	-0.0254	-0.0083	0.00012
Roche.HPV.linear.array.summary.result~Race+Education.Adults+Marital.status+Smoker+How.many.vaginal.deliveries+How.old.when.first.had.sex+Male.sex.partners.lifetime	7	0.723191929776066	0.721940458369642	0.72444340118249	-0.0178	-0.0639	0.0282	0.4476	-0.1397	-0.2382	-0.0411	0.00547	-0.0141	-0.0224	-0.0059	0.00079
Roche.HPV.linear.array.summary.result~Education.Adults+Marital.status+Annual.family.income+Drinking+How.old.when.first.had.sex+Male.sex.partners.lifetime+HPV.vaccine	7	0.723189519122908	0.721937700304173	0.724441337941643	-0.0665	-0.1135	-0.0196	0.00549	-0.1118	-0.2105	-0.0132	0.02629	-0.017	-0.0267	-0.0073	0.00063
Roche.HPV.linear.array.summary.result~Age+Marital.status+Annual.family.income+Smoker+Drinking+Male.sex.partners.lifetime	6	0.723184697816591	0.721931625415769	0.724437770217413	-0.0105	-0.0512	0.0301	0.61186	-0.2917	-0.3889	-0.1946	0	-0.0141	-0.0211	-0.007	9e-05
Roche.HPV.linear.array.summary.result~Education.Adults+Marital.status+Annual.family.income+Drinking+How.many.vaginal.deliveries+Male.sex.partners.lifetime+HPV.vaccine	7	0.723174251652904	0.721924646502768	0.724423856803041	-0.0042	-0.05	0.0416	0.85756	-0.1205	-0.219	-0.022	0.01652	-0.0127	-0.0217	-0.0036	0.00611
Roche.HPV.linear.array.summary.result~Age+Education.Adults+Marital.status+Annual.family.income+Smoker+How.old.when.first.had.sex+Male.sex.partners.lifetime	7	0.723172644550799	0.721920913254367	0.724424375847231	-0.0458	-0.0927	0.0012	0.05625	-0.1504	-0.249	-0.0519	0.00276	-0.0159	-0.0246	-0.0072	0.00035
Roche.HPV.linear.array.summary.result~Education.Adults+Marital.status+Annual.family.income+Smoker+How.many.vaginal.deliveries+How.old.when.first.had.sex+Male.sex.partners.lifetime+HPV.vaccine	8	0.723157377080795	0.721909017663321	0.724405736498269	-0.0176	-0.0668	0.0316	0.48263	-0.0675	-0.1662	0.0312	0.17985	-0.0156	-0.0252	-0.006	0.00143
Roche.HPV.linear.array.summary.result~Age+Marital.status+Smoker+Drinking+How.old.when.first.had.sex+Male.sex.partners.lifetime+HPV.vaccine	7	0.723153359325531	0.721899810561081	0.724406908089982	-0.0013	-0.0417	0.0391	0.95099	-0.2433	-0.3407	-0.1459	0	-0.0149	-0.0217	-0.008	2e-05
Roche.HPV.linear.array.summary.result~Race+Education.Adults+Marital.status+Annual.family.income+Drinking+How.many.vaginal.deliveries+HPV.vaccine	7	0.723123627936577	0.721862181112595	0.72438507476056	-0.0207	-0.0713	0.0299	0.42285	-0.0269	-0.1255	0.0717	0.59257	-0.0175	-0.0271	-0.0079	0.00037
Roche.HPV.linear.array.summary.result~Race+Marital.status+Annual.family.income+Smoker+How.many.vaginal.deliveries+Male.sex.partners.lifetime+Ever.told.by.MD.you.had.HPV	7	0.723122020834472	0.721874175465312	0.724369866203632	0.0033	-0.0425	0.0492	0.8872	-0.1383	-0.2363	-0.0402	0.0057	-0.0145	-0.0218	-0.0073	9e-05
Roche.HPV.linear.array.summary.result~Age+Race+Education.Adults+Marital.status+Annual.family.income+Smoker+How.many.vaginal.deliveries+HPV.vaccine	8	0.723107556915521	0.721848628912553	0.724366484918489	-0.031	-0.0818	0.0198	0.23174	-0.1234	-0.2214	-0.0253	0.01367	-0.02	-0.0291	-0.0108	2e-05
Roche.HPV.linear.array.summary.result~Age+Education.Adults+Marital.status+Drinking+Male.sex.partners.lifetime+HPV.vaccine	6	0.723097914302887	0.721843972026153	0.724351856579622	-0.0455	-0.0902	-0.0009	0.04574	-0.1261	-0.2247	-0.0275	0.0122	-0.0147	-0.0229	-0.0065	0.00046
Roche.HPV.linear.array.summary.result~Race+Marital.status+Annual.family.income+Drinking+Male.sex.partners.lifetime+HPV.vaccine+Ever.told.by.MD.you.had.HPV	7	0.723097110751834	0.721848105641669	0.724346115862	-0.0432	-0.0835	-0.0028	0.03623	-0.2279	-0.3258	-0.1301	0	-0.0117	-0.019	-0.0043	0.00194
Roche.HPV.linear.array.summary.result~Race+Marital.status+Annual.family.income+Smoker+Male.sex.partners.lifetime+HPV.vaccine+Ever.told.by.MD.you.had.HPV	7	0.723070593567092	0.721823309353404	0.724317877780779	-0.098	-0.1406	-0.0554	1e-05	-0.1325	-0.2311	-0.0339	0.00844	-0.0152	-0.0231	-0.0073	0.00015
Roche.HPV.linear.array.summary.result~Age+Race+Education.Adults+Marital.status+Smoker+How.many.vaginal.deliveries+How.old.when.first.had.sex	7	0.723058540301299	0.721799844767452	0.724317235835147	-0.0159	-0.0652	0.0334	0.5271	-0.181	-0.2791	-0.083	0.0003	-0.0196	-0.0284	-0.0109	1e-05
Roche.HPV.linear.array.summary.result~Age+Education.Adults+Marital.status+Smoker+Drinking+How.many.vaginal.deliveries+HPV.vaccine+Ever.told.by.MD.you.had.HPV	8	0.723032826667609	0.721774156868153	0.724291496467066	-0.0276	-0.0752	0.0199	0.2544	-0.1044	-0.203	-0.0057	0.03814	-0.0184	-0.027	-0.0098	3e-05
Roche.HPV.linear.array.summary.result~Education.Adults+Marital.status+Annual.family.income+Drinking+Male.sex.partners.lifetime+HPV.vaccine+Ever.told.by.MD.you.had.HPV	7	0.723026398259187	0.721774155305541	0.724278641212833	-0.0539	-0.0984	-0.0094	0.01761	-0.1375	-0.236	-0.039	0.00624	-0.0142	-0.0235	-0.005	0.00266
Roche.HPV.linear.array.summary.result~Race+Education.Adults+Marital.status+Smoker+Drinking+Ever.told.by.MD.you.had.HPV	6	0.723012737891289	0.721750735395268	0.72427474038731	0.0001	-0.0478	0.048	0.99785	-0.0996	-0.1982	-0.0009	0.04793	-0.0188	-0.0272	-0.0103	1e-05
Roche.HPV.linear.array.summary.result~Education.Adults+Marital.status+Annual.family.income+Smoker+Drinking+How.many.vaginal.deliveries+Male.sex.partners.lifetime	7	0.723011130789184	0.721760481085032	0.724261780493335	-0.0008	-0.0436	0.042	0.97085	-0.159	-0.2574	-0.0606	0.00155	-0.0135	-0.022	-0.0049	0.00208
Roche.HPV.linear.array.summary.result~Race+Marital.status+Annual.family.income+Smoker+How.many.vaginal.deliveries+Male.sex.partners.lifetime+HPV.vaccine	7	0.723008720136025	0.721760458180519	0.724256982091531	0.0015	-0.0455	0.0484	0.95109	-0.1665	-0.2647	-0.0683	0.00089	-0.0155	-0.0233	-0.0076	0.00011
Roche.HPV.linear.array.summary.result~Age+Education.Adults+Marital.status+Annual.family.income+Smoker+Drinking+How.old.when.first.had.sex+Ever.told.by.MD.you.had.HPV	8	0.722970953236543	0.721710812462899	0.724231094010187	-0.0002	-0.0484	0.048	0.99207	-0.1456	-0.2441	-0.0471	0.00376	-0.0189	-0.028	-0.0098	5e-05
Roche.HPV.linear.array.summary.result~Education.Adults+Marital.status+Smoker+Drinking+Male.sex.partners.lifetime+HPV.vaccine+Ever.told.by.MD.you.had.HPV	7	0.722962917726015	0.721711729142969	0.724214106309061	-0.052	-0.0949	-0.0091	0.01745	-0.1605	-0.259	-0.0621	0.00139	-0.015	-0.0236	-0.0065	0.00054
Roche.HPV.linear.array.summary.result~Education.Adults+Marital.status+Smoker+How.many.vaginal.deliveries+How.old.when.first.had.sex+Male.sex.partners.lifetime+HPV.vaccine+Ever.told.by.MD.you.had.HPV	8	0.722931579234955	0.721681070100657	0.724182088369253	-0.0119	-0.0598	0.036	0.62549	-0.1237	-0.2223	-0.0251	0.01394	-0.0151	-0.0241	-0.0061	0.00105
Roche.HPV.linear.array.summary.result~Education.Adults+Marital.status+Annual.family.income+Drinking+How.many.vaginal.deliveries+Male.sex.partners.lifetime+Ever.told.by.MD.you.had.HPV	7	0.722909079805476	0.721659054060954	0.724159105549999	0.0249	-0.0234	0.0733	0.31223	-0.1075	-0.2058	-0.0092	0.03212	-0.012	-0.0208	-0.0033	0.00678
Roche.HPV.linear.array.summary.result~Age+Race+Marital.status+Annual.family.income+Drinking+How.many.vaginal.deliveries+How.old.when.first.had.sex	7	0.722884169722839	0.721624682344241	0.724143657101437	-0.0205	-0.066	0.0249	0.37542	-0.0302	-0.129	0.0686	0.54918	-0.0163	-0.0243	-0.0083	7e-05
Roche.HPV.linear.array.summary.result~Race+Education.Adults+Marital.status+Smoker+How.many.vaginal.deliveries+How.old.when.first.had.sex+HPV.vaccine+Ever.told.by.MD.you.had.HPV	8	0.722880151967575	0.721623572255744	0.724136731679406	0.0138	-0.0363	0.0639	0.59024	-0.1225	-0.2209	-0.024	0.01474	-0.0187	-0.028	-0.0094	8e-05
Roche.HPV.linear.array.summary.result~Race+Education.Adults+Marital.status+Smoker+How.many.vaginal.deliveries+Male.sex.partners.lifetime	6	0.722876134212311	0.721624204711197	0.724128063713425	-0.0579	-0.1037	-0.0121	0.01318	-0.1171	-0.2155	-0.0186	0.01977	-0.0163	-0.0246	-0.008	0.00012
Roche.HPV.linear.array.summary.result~Education.Adults+Marital.status+Annual.family.income+How.many.vaginal.deliveries+How.old.when.first.had.sex+Male.sex.partners.lifetime+HPV.vaccine+Ever.told.by.MD.you.had.HPV	8	0.722859259640202	0.721610367016798	0.724108152263606	-0.0021	-0.0528	0.0486	0.93543	-0.0942	-0.1929	0.0045	0.06135	-0.0151	-0.025	-0.0052	0.00277
Roche.HPV.linear.array.summary.result~Race+Education.Adults+Marital.status+Annual.family.income+Smoker+Drinking+HPV.vaccine	7	0.722854438333885	0.721592490687545	0.724116385980225	-0.0174	-0.0676	0.0329	0.49752	-0.0812	-0.1799	0.0174	0.10663	-0.0187	-0.0281	-0.0094	9e-05
Roche.HPV.linear.array.summary.result~Race+Education.Adults+Marital.status+Annual.family.income+How.old.when.first.had.sex+Male.sex.partners.lifetime+Ever.told.by.MD.you.had.HPV	7	0.722838367312829	0.721588155672711	0.724088578952947	-0.0222	-0.0724	0.0279	0.38499	-0.1243	-0.2229	-0.0257	0.01347	-0.0159	-0.0254	-0.0064	0.001
Roche.HPV.linear.array.summary.result~Education.Adults+Marital.status+Annual.family.income+Smoker+Drinking+How.many.vaginal.deliveries+How.old.when.first.had.sex+Ever.told.by.MD.you.had.HPV	8	0.72279015424966	0.721534759318098	0.724045549181223	0.0003	-0.0497	0.0504	0.99031	-0.0981	-0.1967	0.0004	0.05104	-0.0196	-0.0293	-0.0099	7e-05
Roche.HPV.linear.array.summary.result~Age+Race+Education.Adults+Marital.status+Annual.family.income+Drinking	6	0.722777297432815	0.721509758014773	0.724044836850857	-0.0337	-0.0825	0.0152	0.17719	-0.0465	-0.1448	0.0518	0.35424	-0.0173	-0.0262	-0.0084	0.00013
Roche.HPV.linear.array.summary.result~Age+Race+Marital.status+Annual.family.income+Drinking+How.many.vaginal.deliveries+HPV.vaccine+Ever.told.by.MD.you.had.HPV	8	0.722770869024393	0.72151120314534	0.724030534903445	-0.0527	-0.0959	-0.0095	0.0167	-0.0792	-0.177	0.0186	0.11244	-0.0158	-0.0234	-0.0083	4e-05
Roche.HPV.linear.array.summary.result~Race+Marital.status+Drinking+How.many.vaginal.deliveries+How.old.when.first.had.sex+Male.sex.partners.lifetime+HPV.vaccine+Ever.told.by.MD.you.had.HPV	8	0.722760422860706	0.721511942076824	0.724008903644588	0.0059	-0.0312	0.0431	0.75408	-0.198	-0.2962	-0.0998	8e-05	-0.0121	-0.0186	-0.0055	0.00029
Roche.HPV.linear.array.summary.result~Age+Race+Marital.status+How.old.when.first.had.sex+Male.sex.partners.lifetime+HPV.vaccine+Ever.told.by.MD.you.had.HPV	7	0.722755601554389	0.721506523003642	0.724004680105136	-0.0147	-0.059	0.0295	0.51404	-0.2332	-0.3313	-0.1351	0	-0.0165	-0.0236	-0.0095	0
Roche.HPV.linear.array.summary.result~Age+Marital.status+Smoker+How.old.when.first.had.sex+Male.sex.partners.lifetime+HPV.vaccine+Ever.told.by.MD.you.had.HPV	7	0.722737119880174	0.721484220727041	0.723990019033308	-0.0066	-0.0507	0.0376	0.77039	-0.1929	-0.2912	-0.0945	0.00012	-0.0183	-0.0258	-0.0109	0
Roche.HPV.linear.array.summary.result~Race+Education.Adults+Marital.status+Annual.family.income+Smoker+How.many.vaginal.deliveries+How.old.when.first.had.sex+Ever.told.by.MD.you.had.HPV	8	0.722729887920699	0.721476021944879	0.723983753896519	0.0128	-0.0371	0.0628	0.61393	-0.1133	-0.2117	-0.0149	0.02403	-0.0189	-0.0284	-0.0094	0.0001
Roche.HPV.linear.array.summary.result~Age+Marital.status+Smoker+Drinking+How.old.when.first.had.sex+Male.sex.partners.lifetime	6	0.722719441757013	0.721465013583327	0.723973869930698	-0.034	-0.0747	0.0066	0.10079	-0.2355	-0.3331	-0.1378	0	-0.0159	-0.0226	-0.0092	0
Roche.HPV.linear.array.summary.result~Age+Race+Marital.status+Annual.family.income+Drinking+How.old.when.first.had.sex+Ever.told.by.MD.you.had.HPV	7	0.722712209797537	0.72145165256104	0.723972767034034	-0.0084	-0.0535	0.0367	0.71454	-0.0804	-0.1789	0.0181	0.10944	-0.0153	-0.0231	-0.0075	0.00012
Roche.HPV.linear.array.summary.result~Education.Adults+Marital.status+Annual.family.income+Smoker+Drinking+Male.sex.partners.lifetime+HPV.vaccine	7	0.722711406246484	0.721458489631436	0.723964322861533	-0.0517	-0.0974	-0.006	0.02665	-0.1634	-0.2618	-0.0649	0.00115	-0.0159	-0.0251	-0.0067	0.00067
Roche.HPV.linear.array.summary.result~Age+Education.Adults+Marital.status+Annual.family.income+Drinking+How.many.vaginal.deliveries+How.old.when.first.had.sex+HPV.vaccine+Ever.told.by.MD.you.had.HPV	9	0.722679264204372	0.721422596788392	0.723935931620352	0.0177	-0.0333	0.0688	0.49589	-0.1024	-0.2008	-0.0041	0.04122	-0.0172	-0.0269	-0.0076	0.00047
Roche.HPV.linear.array.summary.result~Age+Race+Education.Adults+Marital.status+Drinking+HPV.vaccine	6	0.722678460653319	0.721410979216192	0.723945942090446	-0.0106	-0.0589	0.0377	0.66658	-0.0479	-0.1464	0.0506	0.34063	-0.019	-0.0278	-0.0102	2e-05
Roche.HPV.linear.array.summary.result~Age+Education.Adults+Marital.status+Annual.family.income+Smoker+Drinking+How.many.vaginal.deliveries+How.old.when.first.had.sex	8	0.722677657102266	0.721418060189837	0.723937254014696	0.0102	-0.039	0.0594	0.68449	-0.0837	-0.1824	0.015	0.09668	-0.0187	-0.0279	-0.0095	7e-05
Roche.HPV.linear.array.summary.result~Race+Education.Adults+Marital.status+Annual.family.income+How.many.vaginal.deliveries+Male.sex.partners.lifetime	6	0.722608551711724	0.721355326972563	0.723861776450886	-0.041	-0.0902	0.0083	0.10281	-0.1285	-0.227	-0.0299	0.01066	-0.0171	-0.0265	-0.0076	0.0004
Roche.HPV.linear.array.summary.result~Education.Adults+Marital.status+Drinking+How.many.vaginal.deliveries+Male.sex.partners.lifetime+HPV.vaccine+Ever.told.by.MD.you.had.HPV	7	0.722597301996985	0.721348998420621	0.723845605573349	0.0346	-0.0122	0.0814	0.14748	-0.0449	-0.1434	0.0537	0.37227	-0.0134	-0.022	-0.0048	0.00224
Roche.HPV.linear.array.summary.result~Age+Marital.status+Annual.family.income+Smoker+Male.sex.partners.lifetime+Ever.told.by.MD.you.had.HPV	6	0.722591677139615	0.721338107942646	0.723845246336585	-0.1238	-0.1684	-0.0792	0	-0.2148	-0.313	-0.1166	2e-05	-0.0175	-0.0251	-0.0098	1e-05
Roche.HPV.linear.array.summary.result~Age+Education.Adults+Marital.status+Annual.family.income+Male.sex.partners.lifetime+Ever.told.by.MD.you.had.HPV	6	0.722582034526982	0.721329152782403	0.72383491627156	-0.0245	-0.0746	0.0255	0.33681	-0.1783	-0.2767	-0.0799	0.00038	-0.0165	-0.0255	-0.0074	0.00036
Roche.HPV.linear.array.summary.result~Race+Marital.status+Smoker+Drinking+How.many.vaginal.deliveries+How.old.when.first.had.sex+HPV.vaccine	7	0.722562749301714	0.721305795700776	0.723819702902653	-0.0305	-0.0757	0.0147	0.18561	-0.0933	-0.1919	0.0054	0.06387	-0.018	-0.0257	-0.0103	0
Roche.HPV.linear.array.summary.result~Age+Marital.status+Annual.family.income+Smoker+Drinking+How.many.vaginal.deliveries+How.old.when.first.had.sex+Ever.told.by.MD.you.had.HPV	8	0.722537839219077	0.721278589256087	0.723797089182067	-0.0054	-0.0515	0.0406	0.81701	-0.159	-0.2574	-0.0606	0.00155	-0.0192	-0.0275	-0.0108	1e-05
Roche.HPV.linear.array.summary.result~Age+Education.Adults+Marital.status+How.old.when.first.had.sex+Male.sex.partners.lifetime+HPV.vaccine+Ever.told.by.MD.you.had.HPV	7	0.722535428565918	0.721284184097056	0.723786673034781	-0.0074	-0.0574	0.0426	0.77176	-0.1209	-0.2195	-0.0223	0.01623	-0.0174	-0.0264	-0.0084	0.00015
Roche.HPV.linear.array.summary.result~Race+Education.Adults+Marital.status+Drinking+Male.sex.partners.lifetime	5	0.72253301791276	0.721276808661806	0.723789227163714	-0.0493	-0.0911	-0.0075	0.02068	-0.1562	-0.2547	-0.0577	0.00188	-0.016	-0.0244	-0.0075	0.0002
Roche.HPV.linear.array.summary.result~Race+Marital.status+Annual.family.income+Smoker+Drinking+Male.sex.partners.lifetime	6	0.722509714932228	0.721258476333046	0.723760953531411	-0.0438	-0.0833	-0.0043	0.02968	-0.2553	-0.352	-0.1586	0	-0.0141	-0.0212	-0.007	9e-05
Roche.HPV.linear.array.summary.result~Age+Education.Adults+Marital.status+Smoker+Drinking+How.old.when.first.had.sex+HPV.vaccine+Ever.told.by.MD.you.had.HPV	8	0.72250730427907	0.721247805630035	0.723766802928105	0.0088	-0.0389	0.0564	0.71773	-0.147	-0.2455	-0.0485	0.00345	-0.0195	-0.0285	-0.0106	2e-05
Roche.HPV.linear.array.summary.result~Age+Race+Education.Adults+Marital.status+Smoker+Ever.told.by.MD.you.had.HPV	6	0.722505697176964	0.721242513992465	0.723768880361464	0.0039	-0.0446	0.0525	0.87392	-0.1236	-0.2214	-0.0258	0.01323	-0.0202	-0.0286	-0.0118	0
Roche.HPV.linear.array.summary.result~Education.Adults+Marital.status+Drinking+How.many.vaginal.deliveries+How.old.when.first.had.sex+Male.sex.partners.lifetime+HPV.vaccine	7	0.7225016794217	0.721251660100611	0.72375169874279	-0.0319	-0.0788	0.0149	0.18192	-0.1541	-0.2526	-0.0556	0.00216	-0.0148	-0.0238	-0.0059	0.0012
Roche.HPV.linear.array.summary.result~Age+Race+Marital.status+How.many.vaginal.deliveries+Male.sex.partners.lifetime+Ever.told.by.MD.you.had.HPV	6	0.722495251013278	0.721245155194939	0.723745346831617	-0.0651	-0.1071	-0.0231	0.00238	-0.1319	-0.23	-0.0337	0.00845	-0.0179	-0.0244	-0.0113	0
Roche.HPV.linear.array.summary.result~Education.Adults+Marital.status+Annual.family.income+Drinking+How.old.when.first.had.sex+Male.sex.partners.lifetime+Ever.told.by.MD.you.had.HPV	7	0.722493643911172	0.721239774561239	0.723747513261106	-0.0635	-0.1086	-0.0184	0.00577	-0.144	-0.2425	-0.0454	0.00419	-0.0165	-0.0259	-0.0071	0.00056
Roche.HPV.linear.array.summary.result~Age+Education.Adults+Marital.status+Annual.family.income+How.many.vaginal.deliveries+Male.sex.partners.lifetime	6	0.722475162236958	0.721223734941209	0.723726589532706	-0.0315	-0.0817	0.0188	0.21938	-0.157	-0.2554	-0.0585	0.00178	-0.0168	-0.0259	-0.0077	0.00031
Roche.HPV.linear.array.summary.result~Age+Marital.status+Smoker+How.old.when.first.had.sex+Male.sex.partners.lifetime+Ever.told.by.MD.you.had.HPV	6	0.722467126726429	0.721214240102778	0.723720013350081	-0.0113	-0.0554	0.0328	0.61569	-0.1838	-0.2821	-0.0855	0.00025	-0.0193	-0.0266	-0.0119	0
Roche.HPV.linear.array.summary.result~Age+Education.Adults+Marital.status+How.many.vaginal.deliveries+Male.sex.partners.lifetime+Ever.told.by.MD.you.had.HPV	6	0.722459894766954	0.721208162881643	0.723711626652265	-0.0227	-0.0717	0.0264	0.36471	-0.1762	-0.2746	-0.0778	0.00045	-0.0166	-0.0252	-0.008	0.00016
Roche.HPV.linear.array.summary.result~Race+Education.Adults+Marital.status+Annual.family.income+Smoker+How.many.vaginal.deliveries+HPV.vaccine+Ever.told.by.MD.you.had.HPV	8	0.722449448603268	0.721194209533052	0.723704687673483	0.0092	-0.0421	0.0606	0.72426	-0.0827	-0.1809	0.0155	0.09875	-0.0199	-0.0295	-0.0102	5e-05
Roche.HPV.linear.array.summary.result~Race+Marital.status+Smoker+Drinking+How.many.vaginal.deliveries+HPV.vaccine+Ever.told.by.MD.you.had.HPV	7	0.722439002439581	0.721183455014042	0.72369454986512	-0.0476	-0.0851	-0.0102	0.01274	0.043	-0.0552	0.1412	0.3907	-0.0181	-0.025	-0.0112	0
Roche.HPV.linear.array.summary.result~Age+Education.Adults+Marital.status+Smoker+Drinking+How.many.vaginal.deliveries+How.old.when.first.had.sex+HPV.vaccine	8	0.722423734969578	0.721164386782108	0.723683083157047	0.0124	-0.037	0.0617	0.62287	-0.1376	-0.2361	-0.039	0.00623	-0.0194	-0.0285	-0.0103	3e-05
Roche.HPV.linear.array.summary.result~Race+Marital.status+Annual.family.income+Drinking+How.old.when.first.had.sex+Male.sex.partners.lifetime+HPV.vaccine	7	0.722421324316419	0.72117068179871	0.723671966834128	-0.0013	-0.0424	0.0399	0.95186	-0.1513	-0.2497	-0.0529	0.00259	-0.0133	-0.0214	-0.0053	0.00119
Roche.HPV.linear.array.summary.result~Race+Education.Adults+Marital.status+Annual.family.income+Drinking+How.old.when.first.had.sex+HPV.vaccine	7	0.722418913663261	0.721158355776603	0.723679471549918	-0.0166	-0.0649	0.0316	0.49902	-0.0656	-0.1642	0.033	0.19243	-0.0199	-0.03	-0.0098	0.00012
Roche.HPV.linear.array.summary.result~Age+Education.Adults+Marital.status+Smoker+Male.sex.partners.lifetime+HPV.vaccine	6	0.722412485254838	0.721158839198129	0.723666131311547	-0.0306	-0.0787	0.0174	0.21151	-0.1854	-0.2838	-0.087	0.00022	-0.0178	-0.0263	-0.0093	4e-05
Roche.HPV.linear.array.summary.result~Age+Education.Adults+Marital.status+Smoker+Drinking+How.many.vaginal.deliveries+Ever.told.by.MD.you.had.HPV	7	0.72241007460168	0.721148983249803	0.723671165953556	-0.0244	-0.0712	0.0223	0.30539	-0.1077	-0.2064	-0.0091	0.03232	-0.0197	-0.0282	-0.0112	1e-05
Roche.HPV.linear.array.summary.result~Age+Marital.status+Smoker+Drinking+How.many.vaginal.deliveries+Male.sex.partners.lifetime	6	0.72238436096799	0.721132454824169	0.72363626711181	-0.0062	-0.0439	0.0314	0.74639	-0.3164	-0.4121	-0.2207	0	-0.0148	-0.0208	-0.0087	0
Roche.HPV.linear.array.summary.result~Age+Race+Marital.status+Drinking+How.many.vaginal.deliveries+How.old.when.first.had.sex+HPV.vaccine+Ever.told.by.MD.you.had.HPV	8	0.722381950314831	0.721122661010183	0.723641239619479	-0.0386	-0.0826	0.0053	0.08474	-0.1349	-0.2334	-0.0363	0.00733	-0.0164	-0.0236	-0.0092	1e-05
Roche.HPV.linear.array.summary.result~Race+Marital.status+Smoker+Drinking+How.many.vaginal.deliveries+Male.sex.partners.lifetime	6	0.722379539661673	0.721127614884615	0.723631464438731	-0.0484	-0.0852	-0.0116	0.00989	-0.2746	-0.3685	-0.1808	0	-0.0138	-0.0194	-0.0081	0
Roche.HPV.linear.array.summary.result~Race+Marital.status+Annual.family.income+How.many.vaginal.deliveries+How.old.when.first.had.sex+Male.sex.partners.lifetime+HPV.vaccine+Ever.told.by.MD.you.had.HPV	8	0.722360254436405	0.721111953127522	0.723608555745289	-0.0233	-0.0705	0.0239	0.3333	-0.1923	-0.2905	-0.0942	0.00012	-0.0156	-0.0242	-0.0069	0.0004
Roche.HPV.linear.array.summary.result~Race+Education.Adults+Marital.status+Smoker+How.old.when.first.had.sex+Male.sex.partners.lifetime+HPV.vaccine	7	0.722341772762191	0.721090171264099	0.723593374260283	-0.0226	-0.0706	0.0255	0.35739	-0.1425	-0.2409	-0.0441	0.00453	-0.0173	-0.0262	-0.0083	0.00015
Roche.HPV.linear.array.summary.result~Race+Marital.status+Smoker+Drinking+Male.sex.partners.lifetime+Ever.told.by.MD.you.had.HPV	6	0.722339362109032	0.721088074317564	0.723590649900501	-0.0036	-0.0377	0.0304	0.83396	-0.222	-0.3173	-0.1267	0	-0.0139	-0.0196	-0.0083	0
Roche.HPV.linear.array.summary.result~Age+Race+Marital.status+Annual.family.income+Smoker+How.old.when.first.had.sex+Ever.told.by.MD.you.had.HPV	7	0.722328915945346	0.72107406676849	0.723583765122201	-0.0024	-0.0514	0.0467	0.9246	-0.142	-0.2401	-0.0439	0.00455	-0.0193	-0.0274	-0.0111	0
Roche.HPV.linear.array.summary.result~Race+Education.Adults+Marital.status+How.old.when.first.had.sex+Male.sex.partners.lifetime+HPV.vaccine+Ever.told.by.MD.you.had.HPV	7	0.722309630720078	0.72105898523355	0.723560276206606	-0.0021	-0.0512	0.047	0.93247	-0.1359	-0.2344	-0.0373	0.0069	-0.0174	-0.0268	-0.008	0.0003
Roche.HPV.linear.array.summary.result~Race+Education.Adults+Marital.status+Annual.family.income+How.old.when.first.had.sex+Male.sex.partners.lifetime+HPV.vaccine	7	0.722283917086388	0.721031222351532	0.723536611821244	-0.0484	-0.0975	0.0007	0.05312	-0.1057	-0.2043	-0.007	0.03575	-0.018	-0.028	-0.008	0.00042
Roche.HPV.linear.array.summary.result~Age+Education.Adults+Marital.status+Smoker+How.old.when.first.had.sex+Male.sex.partners.lifetime	6	0.722253382146381	0.720999862020771	0.723506902271992	-0.0426	-0.088	0.0028	0.06611	-0.1631	-0.2615	-0.0647	0.00116	-0.018	-0.0264	-0.0095	3e-05
Roche.HPV.linear.array.summary.result~Race+Marital.status+Annual.family.income+Drinking+How.old.when.first.had.sex+Male.sex.partners.lifetime+Ever.told.by.MD.you.had.HPV	7	0.72225016794217	0.720998967640977	0.723501368243363	-0.0074	-0.0461	0.0314	0.70938	-0.1198	-0.2182	-0.0215	0.0169	-0.0125	-0.02	-0.005	0.00112
Roche.HPV.linear.array.summary.result~Education.Adults+Marital.status+Annual.family.income+Smoker+How.old.when.first.had.sex+Male.sex.partners.lifetime+HPV.vaccine+Ever.told.by.MD.you.had.HPV	8	0.722219633002163	0.720968813810199	0.723470452194128	-0.0453	-0.0938	0.0032	0.06731	-0.1217	-0.2203	-0.023	0.01561	-0.0177	-0.0275	-0.0079	0.00042
Roche.HPV.linear.array.summary.result~Race+Education.Adults+Marital.status+How.many.vaginal.deliveries+How.old.when.first.had.sex+Male.sex.partners.lifetime+HPV.vaccine	7	0.722211597491635	0.720959406177996	0.723463788805274	-0.0194	-0.0689	0.0301	0.44302	-0.1572	-0.2557	-0.0587	0.00175	-0.0161	-0.0254	-0.0069	0.00065
Roche.HPV.linear.array.summary.result~Race+Marital.status+Annual.family.income+Smoker+Drinking+How.many.vaginal.deliveries+How.old.when.first.had.sex	7	0.722197133572684	0.720940253027931	0.723454014117438	-0.0236	-0.0689	0.0217	0.30696	-0.0999	-0.1986	-0.0013	0.04711	-0.0173	-0.0255	-0.0092	3e-05
Roche.HPV.linear.array.summary.result~Age+Marital.status+Smoker+How.many.vaginal.deliveries+Male.sex.partners.lifetime+HPV.vaccine+Ever.told.by.MD.you.had.HPV	7	0.722192312266367	0.720936328431457	0.723448296101278	-0.0857	-0.1282	-0.0432	8e-05	-0.0626	-0.1613	0.0361	0.21385	-0.0179	-0.0249	-0.011	0
Roche.HPV.linear.array.summary.result~Age+Marital.status+Drinking+How.many.vaginal.deliveries+How.old.when.first.had.sex+Male.sex.partners.lifetime+HPV.vaccine+Ever.told.by.MD.you.had.HPV	8	0.722186687408998	0.720935829173472	0.723437545644524	-0.0086	-0.0498	0.0326	0.68266	-0.2567	-0.3545	-0.1588	0	-0.0152	-0.0222	-0.0083	2e-05
Roche.HPV.linear.array.summary.result~Race+Marital.status+Annual.family.income+Smoker+Drinking+How.many.vaginal.deliveries+Ever.told.by.MD.you.had.HPV	7	0.722132849488459	0.720875863533802	0.723389835443117	-0.0245	-0.0704	0.0214	0.29554	-0.0071	-0.1035	0.0893	0.88483	-0.0172	-0.0246	-0.0098	1e-05
Roche.HPV.linear.array.summary.result~Age+Race+Education.Adults+Marital.status+Annual.family.income+How.many.vaginal.deliveries+HPV.vaccine+Ever.told.by.MD.you.had.HPV	8	0.722118385569509	0.7208598634139	0.723376907725118	-0.0087	-0.0619	0.0445	0.7496	-0.0922	-0.1904	0.006	0.06574	-0.0214	-0.0312	-0.0115	2e-05
Roche.HPV.linear.array.summary.result~Age+Education.Adults+Marital.status+Annual.family.income+Drinking+How.many.vaginal.deliveries+How.old.when.first.had.sex+Ever.told.by.MD.you.had.HPV	8	0.722115171365298	0.720856365551135	0.72337397717946	0.0101	-0.0406	0.0608	0.69502	-0.0926	-0.1911	0.0058	0.06522	-0.0185	-0.028	-0.0089	0.00015
Roche.HPV.linear.array.summary.result~Age+Marital.status+Smoker+How.many.vaginal.deliveries+How.old.when.first.had.sex+Male.sex.partners.lifetime+HPV.vaccine	7	0.722104725201611	0.720852056272629	0.723357394130592	-0.0424	-0.0858	0.001	0.05538	-0.1903	-0.2885	-0.0921	0.00015	-0.0186	-0.0261	-0.011	0
Roche.HPV.linear.array.summary.result~Education.Adults+Marital.status+Annual.family.income+Smoker+Male.sex.partners.lifetime+HPV.vaccine+Ever.told.by.MD.you.had.HPV	7	0.722084636425291	0.720834818883911	0.72333445396667	-0.0093	-0.0608	0.0423	0.72455	-0.1657	-0.2642	-0.0673	0.00097	-0.019	-0.0288	-0.0092	0.00015
Roche.HPV.linear.array.summary.result~Age+Education.Adults+Marital.status+Annual.family.income+Smoker+Male.sex.partners.lifetime	6	0.722049280178967	0.72079554856379	0.723303011794144	-0.0303	-0.0791	0.0185	0.22402	-0.1729	-0.2713	-0.0744	0.00058	-0.0168	-0.0254	-0.0081	0.00015
Roche.HPV.linear.array.summary.result~Age+Race+Marital.status+Drinking+How.many.vaginal.deliveries+How.old.when.first.had.sex+Ever.told.by.MD.you.had.HPV	7	0.722048476627914	0.72078908189764	0.723307871358188	-0.0308	-0.0748	0.0132	0.16944	-0.141	-0.2395	-0.0424	0.00504	-0.0171	-0.0241	-0.01	0
Roche.HPV.linear.array.summary.result~Age+Race+Marital.status+Annual.family.income+Smoker+How.many.vaginal.deliveries+Ever.told.by.MD.you.had.HPV	7	0.722042048219492	0.720785424237985	0.723298672200999	-0.0001	-0.0472	0.047	0.99669	-0.1285	-0.227	-0.0299	0.01066	-0.0203	-0.0281	-0.0126	0
Roche.HPV.linear.array.summary.result~Education.Adults+Marital.status+Smoker+Drinking+How.many.vaginal.deliveries+How.old.when.first.had.sex+HPV.vaccine+Ever.told.by.MD.you.had.HPV	8	0.722032405606858	0.720777159323668	0.723287651890048	0.0034	-0.0469	0.0537	0.89448	-0.1157	-0.2143	-0.0172	0.0213	-0.0194	-0.0289	-0.01	5e-05
Roche.HPV.linear.array.summary.result~Race+Education.Adults+Marital.status+Annual.family.income+Drinking+HPV.vaccine+Ever.told.by.MD.you.had.HPV	7	0.722017941687907	0.72075634588015	0.723279537495664	0.0158	-0.0346	0.0661	0.5392	-0.0717	-0.1702	0.0269	0.15419	-0.0173	-0.0269	-0.0077	0.00041
Roche.HPV.linear.array.summary.result~Age+Marital.status+Annual.family.income+Smoker+How.many.vaginal.deliveries+Male.sex.partners.lifetime+HPV.vaccine	7	0.722002674217904	0.720748576317541	0.723256772118267	-0.0898	-0.1362	-0.0434	0.00015	-0.1079	-0.2063	-0.0094	0.03171	-0.017	-0.0249	-0.0092	2e-05
Roche.HPV.linear.array.summary.result~Marital.status+Smoker+Drinking+How.many.vaginal.deliveries+How.old.when.first.had.sex+Male.sex.partners.lifetime+HPV.vaccine+Ever.told.by.MD.you.had.HPV	8	0.721994638707376	0.720744599307215	0.723244678107536	0.0118	-0.0284	0.0521	0.56467	-0.2578	-0.3554	-0.1601	0	-0.0161	-0.0235	-0.0088	2e-05
Roche.HPV.linear.array.summary.result~Education.Adults+Marital.status+Annual.family.income+Smoker+Drinking+Male.sex.partners.lifetime+Ever.told.by.MD.you.had.HPV	7	0.721986603196847	0.720731559521899	0.723241646871796	-0.0485	-0.0924	-0.0045	0.03057	-0.1803	-0.2787	-0.0819	0.00033	-0.0155	-0.0243	-0.0067	0.00058
Roche.HPV.linear.array.summary.result~Race+Marital.status+Smoker+How.many.vaginal.deliveries+Male.sex.partners.lifetime+HPV.vaccine+Ever.told.by.MD.you.had.HPV	7	0.72197294282895	0.720723148387759	0.723222737270141	0.0197	-0.0239	0.0634	0.37572	-0.2003	-0.2981	-0.1025	6e-05	-0.0164	-0.0232	-0.0096	0
Roche.HPV.linear.array.summary.result~Age+Race+Education.Adults+Marital.status+How.many.vaginal.deliveries+How.old.when.first.had.sex+HPV.vaccine+Ever.told.by.MD.you.had.HPV	8	0.721948032746312	0.72069015665543	0.723205908837194	-0.0283	-0.0801	0.0235	0.28432	-0.1387	-0.237	-0.0404	0.00569	-0.0204	-0.03	-0.0109	3e-05
Roche.HPV.linear.array.summary.result~Age+Race+Marital.status+Annual.family.income+Drinking+How.many.vaginal.deliveries+Ever.told.by.MD.you.had.HPV	7	0.721931961725256	0.720670284982089	0.723193638468423	-0.058	-0.1008	-0.0151	0.00798	-0.0755	-0.1731	0.0222	0.13002	-0.0167	-0.0241	-0.0092	1e-05
Roche.HPV.linear.array.summary.result~Age+Race+Marital.status+How.old.when.first.had.sex+Male.sex.partners.lifetime+Ever.told.by.MD.you.had.HPV	6	0.721925533316834	0.720674962623677	0.723176104009991	-0.0225	-0.0664	0.0213	0.31417	-0.1915	-0.2898	-0.0932	0.00013	-0.017	-0.0239	-0.0101	0
Roche.HPV.linear.array.summary.result~Age+Education.Adults+Marital.status+Smoker+Drinking+How.old.when.first.had.sex+Ever.told.by.MD.you.had.HPV	7	0.721909462295777	0.720647178673005	0.72317174591855	-0.0204	-0.0685	0.0278	0.40663	-0.2026	-0.3009	-0.1043	5e-05	-0.0208	-0.0297	-0.0119	0
Roche.HPV.linear.array.summary.result~Age+Race+Education.Adults+Marital.status+Drinking	5	0.721876516702612	0.720606677749002	0.723146355656222	-0.0186	-0.0671	0.0299	0.45179	-0.0337	-0.1323	0.0649	0.50287	-0.0198	-0.0286	-0.0111	1e-05
Roche.HPV.linear.array.summary.result~Education.Adults+Marital.status+Smoker+How.many.vaginal.deliveries+Male.sex.partners.lifetime+HPV.vaccine+Ever.told.by.MD.you.had.HPV	7	0.721874106049454	0.720622327694744	0.723125884404163	-0.0471	-0.094	-0.0001	0.04938	-0.1167	-0.2152	-0.0183	0.0201	-0.017	-0.0261	-0.008	0.00021
Roche.HPV.linear.array.summary.result~Age+Marital.status+Smoker+Drinking+Male.sex.partners.lifetime+HPV.vaccine	6	0.721862052783662	0.720607514313357	0.723116591253966	-0.0022	-0.0423	0.0379	0.91391	-0.2756	-0.3725	-0.1787	0	-0.0161	-0.0227	-0.0095	0
Roche.HPV.linear.array.summary.result~Age+Marital.status+Annual.family.income+How.many.vaginal.deliveries+How.old.when.first.had.sex+Male.sex.partners.lifetime+HPV.vaccine+Ever.told.by.MD.you.had.HPV	8	0.7218443746605	0.720590630206101	0.723098119114899	-0.071	-0.1198	-0.0222	0.00436	-0.1435	-0.2419	-0.0452	0.00421	-0.0175	-0.0261	-0.0089	7e-05
Roche.HPV.linear.array.summary.result~Age+Race+Marital.status+Annual.family.income+Smoker+How.many.vaginal.deliveries+How.old.when.first.had.sex+HPV.vaccine	8	0.721825089435232	0.720570554868894	0.72307962400157	0.002	-0.0476	0.0516	0.9363	-0.097	-0.1952	0.0013	0.05302	-0.0198	-0.0284	-0.0112	1e-05
Roche.HPV.linear.array.summary.result~Age+Education.Adults+Marital.status+Annual.family.income+How.old.when.first.had.sex+Male.sex.partners.lifetime+HPV.vaccine	7	0.721812232618387	0.720559776793983	0.723064688442791	-0.0259	-0.0768	0.025	0.31886	-0.164	-0.2625	-0.0656	0.00109	-0.0179	-0.0274	-0.0083	0.00024
Roche.HPV.linear.array.summary.result~Age+Race+Marital.status+Annual.family.income+Smoker+Drinking	6	0.721800179352595	0.720536824473166	0.723063534232024	-0.0411	-0.083	0.0009	0.05483	0.0073	-0.0901	0.1047	0.88343	-0.0166	-0.0238	-0.0093	1e-05
Roche.HPV.linear.array.summary.result~Race+Marital.status+Smoker+Drinking+Male.sex.partners.lifetime+HPV.vaccine	6	0.721791340291014	0.720539259841	0.723043420741028	-0.0065	-0.0436	0.0306	0.73202	-0.2325	-0.3278	-0.1372	0	-0.0151	-0.0216	-0.0085	1e-05
Roche.HPV.linear.array.summary.result~Age+Education.Adults+Marital.status+Smoker+Drinking+How.many.vaginal.deliveries+How.old.when.first.had.sex	7	0.721791340291014	0.720530044211797	0.723052636370231	0.008	-0.0411	0.0571	0.74978	-0.1124	-0.211	-0.0138	0.02545	-0.0207	-0.0297	-0.0117	1e-05
Roche.HPV.linear.array.summary.result~Age+Race+Education.Adults+Marital.status+Annual.family.income+Smoker+How.many.vaginal.deliveries	7	0.721768037310482	0.720505278263446	0.723030796357518	-0.0315	-0.0819	0.0188	0.21974	-0.1189	-0.2167	-0.0211	0.01718	-0.0212	-0.0302	-0.0122	0
Roche.HPV.linear.array.summary.result~Marital.status+Annual.family.income+Drinking+How.many.vaginal.deliveries+How.old.when.first.had.sex+Male.sex.partners.lifetime+HPV.vaccine+Ever.told.by.MD.you.had.HPV	8	0.72173589526837	0.720486811741541	0.722984978795199	0.0096	-0.0339	0.0532	0.66507	-0.2112	-0.3094	-0.113	2e-05	-0.0153	-0.0238	-0.0067	0.00044
Roche.HPV.linear.array.summary.result~Race+Education.Adults+Marital.status+Smoker+Male.sex.partners.lifetime+Ever.told.by.MD.you.had.HPV	6	0.721720627798367	0.720468066232552	0.722973189364181	-0.022	-0.0676	0.0236	0.34462	-0.1445	-0.2429	-0.046	0.00402	-0.0166	-0.0249	-0.0083	9e-05
Roche.HPV.linear.array.summary.result~Age+Education.Adults+Marital.status+Drinking+Male.sex.partners.lifetime	5	0.72171018163468	0.720453960864146	0.722966402405214	-0.0424	-0.087	0.0023	0.06284	-0.1667	-0.2651	-0.0682	0.00091	-0.0156	-0.0237	-0.0075	0.00016
Roche.HPV.linear.array.summary.result~Education.Adults+Marital.status+Drinking+How.old.when.first.had.sex+Male.sex.partners.lifetime+HPV.vaccine+Ever.told.by.MD.you.had.HPV	7	0.721689289307307	0.72043648963111	0.722942088983503	-0.0686	-0.1135	-0.0237	0.00276	-0.1483	-0.2468	-0.0498	0.00316	-0.0174	-0.0266	-0.0081	0.00023
Roche.HPV.linear.array.summary.result~Age+Race+Marital.status+Smoker+How.old.when.first.had.sex+HPV.vaccine+Ever.told.by.MD.you.had.HPV	7	0.721688485756254	0.720432660095482	0.722944311417026	-0.0037	-0.0518	0.0444	0.88138	-0.1734	-0.2708	-0.076	0.00049	-0.0208	-0.0286	-0.0131	0
Roche.HPV.linear.array.summary.result~Race+Education.Adults+Marital.status+Smoker+Drinking+HPV.vaccine	6	0.721665986326775	0.720399698837749	0.722932273815801	0.0117	-0.0382	0.0616	0.64613	-0.0746	-0.1733	0.0241	0.13856	-0.0216	-0.0308	-0.0124	0
Roche.HPV.linear.array.summary.result~Age+Race+Education.Adults+Marital.status+Annual.family.income+Smoker+How.old.when.first.had.sex+HPV.vaccine	8	0.721628219427293	0.72036887587595	0.722887562978636	-0.014	-0.0669	0.0388	0.60312	-0.1398	-0.2382	-0.0414	0.00537	-0.0206	-0.03	-0.0112	2e-05
Roche.HPV.linear.array.summary.result~Age+Education.Adults+Marital.status+Annual.family.income+Smoker+How.many.vaginal.deliveries+How.old.when.first.had.sex+HPV.vaccine+Ever.told.by.MD.you.had.HPV	9	0.721628219427293	0.720371486747811	0.722884952106775	-0.0263	-0.0784	0.0259	0.32343	-0.069	-0.1677	0.0297	0.17042	-0.0214	-0.0313	-0.0115	2e-05
Roche.HPV.linear.array.summary.result~Age+Race+Education.Adults+Marital.status+How.many.vaginal.deliveries+How.old.when.first.had.sex+Ever.told.by.MD.you.had.HPV	7	0.721615362610448	0.720356531821087	0.722874193399809	-0.0217	-0.0732	0.0298	0.40861	-0.161	-0.2591	-0.0629	0.0013	-0.0213	-0.0307	-0.0118	1e-05
Roche.HPV.linear.array.summary.result~Age+Education.Adults+Marital.status+Annual.family.income+Smoker+How.many.vaginal.deliveries+How.old.when.first.had.sex+Ever.told.by.MD.you.had.HPV	8	0.721594470283075	0.720335961030232	0.722852979535918	-0.045	-0.096	0.0061	0.08419	-0.1008	-0.1994	-0.0023	0.04494	-0.0228	-0.0326	-0.013	1e-05
Roche.HPV.linear.array.summary.result~Age+Marital.status+Annual.family.income+Drinking+How.many.vaginal.deliveries+Male.sex.partners.lifetime+HPV.vaccine	7	0.72158161346623	0.720328451739412	0.722834775193048	-0.0182	-0.062	0.0256	0.41483	-0.2944	-0.3917	-0.1971	0	-0.0147	-0.0223	-0.0071	0.00014
Roche.HPV.linear.array.summary.result~Age+Marital.status+Annual.family.income+Drinking+How.old.when.first.had.sex+Male.sex.partners.lifetime+HPV.vaccine	7	0.721579202813072	0.720322934029221	0.722835471596923	-0.0436	-0.0878	0.0005	0.05285	-0.1828	-0.2811	-0.0844	0.00027	-0.0153	-0.0233	-0.0072	0.00019
Roche.HPV.linear.array.summary.result~Age+Marital.status+Smoker+How.many.vaginal.deliveries+Male.sex.partners.lifetime+Ever.told.by.MD.you.had.HPV	6	0.721573577955702	0.720317185770603	0.7228299701408	-0.0982	-0.1405	-0.056	1e-05	-0.1023	-0.2009	-0.0036	0.04216	-0.0189	-0.0257	-0.012	0
Roche.HPV.linear.array.summary.result~Age+Race+Education.Adults+Marital.status+Smoker+How.many.vaginal.deliveries+HPV.vaccine	7	0.721569560200438	0.7203059009083	0.722833219492575	-0.018	-0.068	0.0321	0.48154	-0.1845	-0.2818	-0.0873	0.0002	-0.0219	-0.0308	-0.013	0
Roche.HPV.linear.array.summary.result~Age+Race+Marital.status+Smoker+How.many.vaginal.deliveries+HPV.vaccine+Ever.told.by.MD.you.had.HPV	7	0.721551882077276	0.720293584124658	0.722810180029894	-0.0042	-0.0513	0.043	0.86278	-0.272	-0.3691	-0.175	0	-0.0223	-0.0297	-0.0149	0
Roche.HPV.linear.array.summary.result~Race+Education.Adults+Marital.status+How.many.vaginal.deliveries+Male.sex.partners.lifetime+Ever.told.by.MD.you.had.HPV	6	0.721542239464642	0.720289146121452	0.722795332807832	-0.0414	-0.0895	0.0068	0.09217	-0.1565	-0.2549	-0.058	0.00184	-0.0168	-0.0257	-0.0079	0.00021
Roche.HPV.linear.array.summary.result~Age+Race+Marital.status+Annual.family.income+Male.sex.partners.lifetime+HPV.vaccine	6	0.721532596852008	0.720278640247954	0.722786553456063	-0.1043	-0.1497	-0.0589	1e-05	-0.2137	-0.3119	-0.1155	2e-05	-0.0169	-0.0247	-0.009	3e-05
Roche.HPV.linear.array.summary.result~Race+Education.Adults+Marital.status+Annual.family.income+Smoker+How.old.when.first.had.sex+HPV.vaccine+Ever.told.by.MD.you.had.HPV	8	0.721511704524635	0.720258929245096	0.722764479804175	-0.034	-0.0854	0.0174	0.19525	-0.132	-0.2306	-0.0335	0.00862	-0.0217	-0.0318	-0.0117	2e-05
Roche.HPV.linear.array.summary.result~Age+Race+Marital.status+Smoker+Drinking+HPV.vaccine	6	0.721508490320424	0.720245377188983	0.722771603451865	-0.0353	-0.0756	0.005	0.0857	-0.0301	-0.1281	0.0679	0.54702	-0.018	-0.0248	-0.0112	0
Roche.HPV.linear.array.summary.result~Race+Education.Adults+Marital.status+Drinking+How.many.vaginal.deliveries+HPV.vaccine	6	0.721492419299368	0.720226855753795	0.722757982844941	-0.0187	-0.0685	0.0312	0.46292	-0.1076	-0.206	-0.0091	0.03226	-0.0214	-0.031	-0.0119	1e-05
Roche.HPV.linear.array.summary.result~Age+Race+Education.Adults+Marital.status+Annual.family.income+How.many.vaginal.deliveries+Ever.told.by.MD.you.had.HPV	7	0.72148438378884	0.720223786291703	0.722744981285976	-0.0103	-0.0636	0.0429	0.70341	-0.109	-0.2068	-0.0113	0.02884	-0.0224	-0.0321	-0.0126	1e-05
Roche.HPV.linear.array.summary.result~Age+Education.Adults+Marital.status+How.many.vaginal.deliveries+How.old.when.first.had.sex+Male.sex.partners.lifetime+HPV.vaccine	7	0.721461884359361	0.720210396073492	0.72271337264523	-0.0213	-0.0714	0.0289	0.40535	-0.1432	-0.2416	-0.0448	0.00436	-0.0172	-0.0263	-0.0081	0.0002
Roche.HPV.linear.array.summary.result~Education.Adults+Marital.status+Annual.family.income+Smoker+How.many.vaginal.deliveries+Male.sex.partners.lifetime+HPV.vaccine	7	0.721454652399886	0.720203573359835	0.722705731439937	-0.033	-0.0822	0.0162	0.18902	-0.1035	-0.202	-0.0049	0.03958	-0.0177	-0.0273	-0.0081	0.00032
Roche.HPV.linear.array.summary.result~Age+Marital.status+Smoker+Drinking+How.many.vaginal.deliveries+How.old.when.first.had.sex+HPV.vaccine+Ever.told.by.MD.you.had.HPV	8	0.721454652399886	0.720195057283192	0.722714247516579	-0.0102	-0.0549	0.0346	0.65562	-0.1585	-0.2567	-0.0602	0.00157	-0.0209	-0.0289	-0.0129	0
Roche.HPV.linear.array.summary.result~Age+Marital.status+Smoker+How.many.vaginal.deliveries+How.old.when.first.had.sex+Male.sex.partners.lifetime	6	0.721449027542516	0.720195647381953	0.722702407703079	-0.0539	-0.0972	-0.0107	0.01456	-0.2008	-0.2989	-0.1028	6e-05	-0.0196	-0.027	-0.0121	0
Roche.HPV.linear.array.summary.result~Race+Marital.status+Annual.family.income+Smoker+Drinking+How.old.when.first.had.sex+Ever.told.by.MD.you.had.HPV	7	0.721373493743552	0.720115857828363	0.72263112965874	-0.0022	-0.0477	0.0433	0.92544	-0.0897	-0.1883	0.0089	0.07472	-0.0183	-0.0265	-0.0101	1e-05
Roche.HPV.linear.array.summary.result~Age+Marital.status+Annual.family.income+How.many.vaginal.deliveries+How.old.when.first.had.sex+Male.sex.partners.lifetime+Ever.told.by.MD.you.had.HPV	7	0.721367065335129	0.720111716713297	0.722622413956961	-0.0507	-0.0987	-0.0028	0.03817	-0.1439	-0.2421	-0.0457	0.00406	-0.0184	-0.0269	-0.0099	2e-05
Roche.HPV.linear.array.summary.result~Education.Adults+Marital.status+Annual.family.income+Smoker+How.many.vaginal.deliveries+Male.sex.partners.lifetime+Ever.told.by.MD.you.had.HPV	7	0.721347780109861	0.72009453617036	0.722601024049363	-0.0432	-0.0906	0.0042	0.07406	-0.113	-0.2115	-0.0145	0.02457	-0.017	-0.0263	-0.0077	0.00033
Roche.HPV.linear.array.summary.result~Age+Marital.status+Annual.family.income+Drinking+Male.sex.partners.lifetime+HPV.vaccine+Ever.told.by.MD.you.had.HPV	7	0.721340548150386	0.720084405345676	0.722596690955096	-0.0153	-0.0582	0.0277	0.4859	-0.2219	-0.3196	-0.1243	1e-05	-0.0143	-0.0219	-0.0068	0.00019
Roche.HPV.linear.array.summary.result~Race+Education.Adults+Marital.status+Male.sex.partners.lifetime+HPV.vaccine+Ever.told.by.MD.you.had.HPV	6	0.721310013210379	0.720056661118042	0.722563365302717	-0.0081	-0.0575	0.0412	0.74657	-0.1328	-0.2314	-0.0342	0.00827	-0.0193	-0.0287	-0.0098	7e-05
Roche.HPV.linear.array.summary.result~Age+Marital.status+Annual.family.income+Smoker+How.many.vaginal.deliveries+Male.sex.partners.lifetime	6	0.721306799006168	0.720051488723726	0.72256210928861	-0.0973	-0.1426	-0.0519	3e-05	-0.1823	-0.2807	-0.0839	0.00028	-0.0182	-0.0259	-0.0104	0
Roche.HPV.linear.array.summary.result~Age+Marital.status+Drinking+How.many.vaginal.deliveries+How.old.when.first.had.sex+Male.sex.partners.lifetime+Ever.told.by.MD.you.had.HPV	7	0.72129876349564	0.72004623640066	0.72255129059062	-0.0116	-0.052	0.0287	0.57243	-0.2868	-0.3845	-0.1892	0	-0.016	-0.0228	-0.0091	0
Roche.HPV.linear.array.summary.result~Age+Race+Education.Adults+Marital.status+Annual.family.income+How.old.when.first.had.sex+HPV.vaccine+Ever.told.by.MD.you.had.HPV	8	0.721284299576689	0.720027298160221	0.722541300993158	-0.0271	-0.0808	0.0267	0.32356	-0.1473	-0.2457	-0.0488	0.00337	-0.0211	-0.0311	-0.0111	3e-05
Roche.HPV.linear.array.summary.result~Age+Race+Marital.status+How.many.vaginal.deliveries+How.old.when.first.had.sex+Male.sex.partners.lifetime	6	0.721259389494052	0.720007978910214	0.722510800077891	-0.0592	-0.1052	-0.0131	0.01173	-0.2205	-0.3183	-0.1228	1e-05	-0.0181	-0.0252	-0.0109	0
Roche.HPV.linear.array.summary.result~Race+Education.Adults+Marital.status+Smoker+Male.sex.partners.lifetime+HPV.vaccine	6	0.721248943330366	0.719995177156118	0.722502709504613	-0.0225	-0.0711	0.0261	0.36448	-0.1554	-0.2536	-0.0572	0.00193	-0.0189	-0.0278	-0.0099	4e-05
Roche.HPV.linear.array.summary.result~Age+Race+Marital.status+How.many.vaginal.deliveries+How.old.when.first.had.sex+Male.sex.partners.lifetime+HPV.vaccine	7	0.721248943330366	0.719997748128095	0.722500138532636	-0.0489	-0.0948	-0.003	0.0366	-0.2368	-0.3345	-0.1391	0	-0.0176	-0.0248	-0.0103	0
Roche.HPV.linear.array.summary.result~Marital.status+Annual.family.income+Smoker+How.many.vaginal.deliveries+How.old.when.first.had.sex+Male.sex.partners.lifetime+HPV.vaccine+Ever.told.by.MD.you.had.HPV	8	0.721233675860362	0.719979908416034	0.72248744330469	-0.0617	-0.1086	-0.0147	0.01001	-0.1042	-0.2027	-0.0056	0.03837	-0.0182	-0.0271	-0.0093	6e-05
Roche.HPV.linear.array.summary.result~Age+Education.Adults+Marital.status+How.old.when.first.had.sex+Male.sex.partners.lifetime+Ever.told.by.MD.you.had.HPV	6	0.721231265207204	0.71997740568644	0.722485124727968	-0.04	-0.0889	0.0089	0.10922	-0.1135	-0.2122	-0.0149	0.02406	-0.0183	-0.0272	-0.0094	6e-05
Roche.HPV.linear.array.summary.result~Race+Education.Adults+Marital.status+Annual.family.income+Smoker+Drinking+How.old.when.first.had.sex	7	0.721205551573514	0.71994186582375	0.722469237323277	0.0123	-0.0342	0.0588	0.60327	-0.0348	-0.1336	0.0639	0.48946	-0.0196	-0.029	-0.0102	4e-05
Roche.HPV.linear.array.summary.result~Race+Education.Adults+Marital.status+Annual.family.income+Male.sex.partners.lifetime+HPV.vaccine	6	0.721175016633507	0.719918907407187	0.722431125859827	-0.0206	-0.0713	0.0301	0.42662	-0.1429	-0.2414	-0.0444	0.00446	-0.0199	-0.03	-0.0098	0.00011
Roche.HPV.linear.array.summary.result~Age+Education.Adults+Marital.status+Male.sex.partners.lifetime+HPV.vaccine+Ever.told.by.MD.you.had.HPV	6	0.721100286385595	0.719846313872495	0.722354258898696	-0.0134	-0.0628	0.036	0.59526	-0.1857	-0.284	-0.0873	0.00022	-0.0188	-0.0278	-0.0098	4e-05
Roche.HPV.linear.array.summary.result~Age+Race+Marital.status+Annual.family.income+Smoker+How.many.vaginal.deliveries+How.old.when.first.had.sex	7	0.72109867928349	0.719842174673682	0.722355183893297	0.0059	-0.0438	0.0556	0.81624	-0.1676	-0.2652	-0.0701	0.00075	-0.021	-0.0295	-0.0125	0
Roche.HPV.linear.array.summary.result~Race+Education.Adults+Marital.status+Drinking+How.old.when.first.had.sex+Ever.told.by.MD.you.had.HPV	6	0.721082608262433	0.719821942970084	0.722343273554783	-0.0241	-0.0721	0.0239	0.32442	-0.1171	-0.2155	-0.0186	0.01979	-0.0213	-0.0308	-0.0118	1e-05
Roche.HPV.linear.array.summary.result~Race+Marital.status+Smoker+Drinking+How.old.when.first.had.sex+HPV.vaccine+Ever.told.by.MD.you.had.HPV	7	0.721075376302958	0.719818656836449	0.722332095769467	-0.0057	-0.0499	0.0385	0.80031	-0.0922	-0.1909	0.0065	0.06699	-0.0187	-0.0264	-0.011	0
Roche.HPV.linear.array.summary.result~Education.Adults+Marital.status+Annual.family.income+How.many.vaginal.deliveries+How.old.when.first.had.sex+Male.sex.partners.lifetime+Ever.told.by.MD.you.had.HPV	7	0.721068144343483	0.719814697752197	0.722321590934768	-0.0035	-0.0532	0.0462	0.89072	-0.1355	-0.234	-0.0369	0.00705	-0.018	-0.028	-0.0081	0.00038
Roche.HPV.linear.array.summary.result~Education.Adults+Marital.status+Annual.family.income+Smoker+Drinking+How.many.vaginal.deliveries+HPV.vaccine+Ever.told.by.MD.you.had.HPV	8	0.721060912384007	0.719802814486438	0.722319010281577	-0.0285	-0.0783	0.0214	0.26255	-0.0775	-0.1762	0.0212	0.12368	-0.0199	-0.0296	-0.0103	5e-05
Roche.HPV.linear.array.summary.result~Age+Education.Adults+Marital.status+Annual.family.income+How.old.when.first.had.sex+Male.sex.partners.lifetime	6	0.721057698179796	0.719803198837395	0.722312197522197	-0.0483	-0.0977	0.001	0.05486	-0.1525	-0.251	-0.054	0.0024	-0.0189	-0.0283	-0.0095	8e-05
Roche.HPV.linear.array.summary.result~Race+Marital.status+Annual.family.income+Drinking+How.many.vaginal.deliveries+Male.sex.partners.lifetime	6	0.721056894628743	0.719803668156311	0.722310121101176	-0.043	-0.0849	-0.001	0.0448	-0.2476	-0.3437	-0.1516	0	-0.0143	-0.0216	-0.007	0.00013
Roche.HPV.linear.array.summary.result~Race+Marital.status+Annual.family.income+Smoker+How.many.vaginal.deliveries+How.old.when.first.had.sex+Male.sex.partners.lifetime	7	0.721040020056634	0.719789439386827	0.722290600726441	-0.0423	-0.0878	0.0033	0.0689	-0.2295	-0.3276	-0.1314	0	-0.0158	-0.0238	-0.0079	9e-05
Roche.HPV.linear.array.summary.result~Age+Education.Adults+Marital.status+Annual.family.income+Smoker+Drinking+HPV.vaccine+Ever.told.by.MD.you.had.HPV	8	0.721026359688737	0.719762104043838	0.722290615333635	-0.0135	-0.0619	0.0348	0.58337	-0.1286	-0.2271	-0.0301	0.01047	-0.0197	-0.0288	-0.0105	3e-05
Roche.HPV.linear.array.summary.result~Race+Marital.status+Annual.family.income+Smoker+How.old.when.first.had.sex+Male.sex.partners.lifetime+HPV.vaccine	7	0.720998235401888	0.719747501629253	0.722248969174523	-0.0474	-0.0931	-0.0018	0.04171	-0.1433	-0.2418	-0.0448	0.00437	-0.0179	-0.0266	-0.0093	5e-05
Roche.HPV.linear.array.summary.result~Age+Marital.status+Smoker+Drinking+Male.sex.partners.lifetime	5	0.72098457503399	0.719728844032618	0.722240306035362	-0.0029	-0.0427	0.0369	0.88751	-0.28	-0.3766	-0.1835	0	-0.0171	-0.0236	-0.0107	0
Roche.HPV.linear.array.summary.result~Race+Marital.status+Annual.family.income+Smoker+How.many.vaginal.deliveries+How.old.when.first.had.sex+HPV.vaccine+Ever.told.by.MD.you.had.HPV	8	0.720958057849247	0.719704291315626	0.722211824382869	0.0214	-0.0285	0.0714	0.40022	-0.1437	-0.2417	-0.0457	0.00405	-0.0206	-0.0297	-0.0116	1e-05
Roche.HPV.linear.array.summary.result~Race+Education.Adults+Marital.status+Annual.family.income+Smoker+How.old.when.first.had.sex+Male.sex.partners.lifetime	7	0.720957254298195	0.71970407198827	0.722210436608119	-0.0129	-0.0624	0.0365	0.60865	-0.1141	-0.2128	-0.0155	0.0233	-0.0176	-0.0268	-0.0084	0.00017
Roche.HPV.linear.array.summary.result~Marital.status+Annual.family.income+Smoker+Drinking+How.many.vaginal.deliveries+Male.sex.partners.lifetime+HPV.vaccine	7	0.720937165521874	0.719687286725802	0.722187044317947	-0.0385	-0.0811	0.0041	0.07619	-0.2319	-0.329	-0.1348	0	-0.0165	-0.0246	-0.0084	6e-05
Roche.HPV.linear.array.summary.result~Age+Race+Marital.status+Smoker+How.old.when.first.had.sex+Ever.told.by.MD.you.had.HPV	6	0.720921898051871	0.719664163000652	0.72217963310309	-0.0131	-0.061	0.0347	0.59142	-0.1787	-0.2758	-0.0817	0.00031	-0.0218	-0.0295	-0.0141	0
Roche.HPV.linear.array.summary.result~Age+Education.Adults+Marital.status+How.many.vaginal.deliveries+How.old.when.first.had.sex+Male.sex.partners.lifetime	6	0.720897791520286	0.719644359340661	0.722151223699912	-0.0349	-0.0841	0.0143	0.1646	-0.171	-0.2693	-0.0726	0.00065	-0.0181	-0.027	-0.0091	8e-05
Roche.HPV.linear.array.summary.result~Race+Education.Adults+Marital.status+How.many.vaginal.deliveries+Male.sex.partners.lifetime+HPV.vaccine	6	0.720885738254494	0.719630083203405	0.722141393305583	-0.0461	-0.0953	0.0032	0.06658	-0.185	-0.2833	-0.0866	0.00023	-0.0188	-0.0282	-0.0094	9e-05
Roche.HPV.linear.array.summary.result~Age+Race+Marital.status+Smoker+Drinking	5	0.720863238825015	0.719598672018045	0.722127805631986	-0.0703	-0.1086	-0.0319	0.00033	-0.0488	-0.1472	0.0495	0.33022	-0.019	-0.0257	-0.0123	0
Roche.HPV.linear.array.summary.result~Age+Marital.status+Annual.family.income+Smoker+How.old.when.first.had.sex+Male.sex.partners.lifetime+HPV.vaccine	7	0.72086163172291	0.71960681450198	0.72211644894384	-0.0863	-0.1313	-0.0413	0.00017	-0.1612	-0.2596	-0.0628	0.00133	-0.018	-0.0264	-0.0097	2e-05
Roche.HPV.linear.array.summary.result~Race+Education.Adults+Marital.status+Annual.family.income+Drinking+How.many.vaginal.deliveries	6	0.720860024620804	0.719594172850066	0.722125876391542	-0.0358	-0.0869	0.0154	0.17081	-0.0679	-0.1664	0.0306	0.17672	-0.0203	-0.03	-0.0106	4e-05
Roche.HPV.linear.array.summary.result~Race+Education.Adults+Marital.status+Smoker+How.many.vaginal.deliveries+How.old.when.first.had.sex+Ever.told.by.MD.you.had.HPV	7	0.720858417518699	0.719598975298657	0.722117859738741	-0.0034	-0.0538	0.047	0.89516	-0.1188	-0.2173	-0.0203	0.01809	-0.0218	-0.0312	-0.0124	1e-05
Roche.HPV.linear.array.summary.result~Education.Adults+Marital.status+Annual.family.income+Smoker+Drinking+How.many.vaginal.deliveries+How.old.when.first.had.sex+HPV.vaccine	8	0.720851989110276	0.719593413285849	0.722110564934703	-0.02	-0.0702	0.0302	0.43448	-0.087	-0.1857	0.0117	0.08392	-0.0205	-0.0305	-0.0104	7e-05
Roche.HPV.linear.array.summary.result~Race+Marital.status+Annual.family.income+Smoker+How.old.when.first.had.sex+Male.sex.partners.lifetime+Ever.told.by.MD.you.had.HPV	7	0.720846364252906	0.719594351245845	0.722098377259968	-0.0404	-0.0853	0.0045	0.07791	-0.1345	-0.2331	-0.036	0.00748	-0.0168	-0.0248	-0.0087	4e-05
Roche.HPV.linear.array.summary.result~Marital.status+Annual.family.income+Smoker+Drinking+How.many.vaginal.deliveries+How.old.when.first.had.sex+Male.sex.partners.lifetime	7	0.72081020445553	0.719558648141337	0.722061760769723	-0.0103	-0.0522	0.0315	0.62855	-0.2066	-0.3046	-0.1085	4e-05	-0.0174	-0.0256	-0.0092	3e-05
Roche.HPV.linear.array.summary.result~Race+Marital.status+Drinking+How.many.vaginal.deliveries+How.old.when.first.had.sex+Male.sex.partners.lifetime+HPV.vaccine	7	0.72079011567921	0.719538224789192	0.722042006569228	-0.0074	-0.0462	0.0314	0.70833	-0.2573	-0.3552	-0.1593	0	-0.0152	-0.0223	-0.0081	3e-05
Roche.HPV.linear.array.summary.result~Education.Adults+Marital.status+Annual.family.income+How.many.vaginal.deliveries+Male.sex.partners.lifetime+HPV.vaccine+Ever.told.by.MD.you.had.HPV	7	0.720778062413417	0.719526399382618	0.722029725444217	-0.0359	-0.0857	0.0139	0.15745	-0.1038	-0.2024	-0.0051	0.03921	-0.0175	-0.0274	-0.0075	0.0006
Roche.HPV.linear.array.summary.result~Education.Adults+Marital.status+Smoker+Drinking+How.old.when.first.had.sex+Male.sex.partners.lifetime+HPV.vaccine	7	0.720776455311312	0.719520697163376	0.722032213459248	-0.0606	-0.1058	-0.0153	0.00868	-0.1572	-0.2557	-0.0587	0.00175	-0.0183	-0.0274	-0.0092	8e-05
Roche.HPV.linear.array.summary.result~Education.Adults+Marital.status+Smoker+Drinking+How.old.when.first.had.sex+Male.sex.partners.lifetime+Ever.told.by.MD.you.had.HPV	7	0.720767616249731	0.719510571140998	0.722024661358463	-0.0632	-0.1066	-0.0197	0.00441	-0.1735	-0.2719	-0.075	0.00055	-0.0179	-0.0266	-0.0092	6e-05
Roche.HPV.linear.array.summary.result~Education.Adults+Marital.status+Annual.family.income+How.many.vaginal.deliveries+How.old.when.first.had.sex+Male.sex.partners.lifetime+HPV.vaccine	7	0.720755562983939	0.719504095187364	0.722007030780513	-0.0304	-0.0824	0.0215	0.25089	-0.1251	-0.2237	-0.0265	0.01289	-0.0187	-0.0289	-0.0085	0.00035
Roche.HPV.linear.array.summary.result~Age+Race+Education.Adults+Annual.family.income+Smoker+Drinking+How.many.vaginal.deliveries+How.old.when.first.had.sex+Male.sex.partners.lifetime+HPV.vaccine+Ever.told.by.MD.you.had.HPV	11	0.720753955881833	0.719505812085015	0.722002099678651	-0.0269	-0.0757	0.0218	0.27838	-0.1265	-0.225	-0.0279	0.01191	-0.0156	-0.0251	-0.0062	0.00122
Roche.HPV.linear.array.summary.result~Age+Marital.status+Annual.family.income+Drinking+How.old.when.first.had.sex+Male.sex.partners.lifetime	6	0.72075315233078	0.719495092860797	0.722011211800763	-0.062	-0.106	-0.0181	0.00568	-0.18	-0.2784	-0.0816	0.00034	-0.0163	-0.0242	-0.0084	5e-05
Roche.HPV.linear.array.summary.result~Age+Marital.status+Annual.family.income+Drinking+How.many.vaginal.deliveries+Male.sex.partners.lifetime	6	0.72072743869709	0.719472744152939	0.721982133241241	-0.0168	-0.0598	0.0261	0.44189	-0.2873	-0.3845	-0.1901	0	-0.0157	-0.0231	-0.0082	4e-05
Roche.HPV.linear.array.summary.result~Age+Marital.status+Smoker+Drinking+How.many.vaginal.deliveries+How.old.when.first.had.sex+Ever.told.by.MD.you.had.HPV	7	0.720697707308136	0.719436304441846	0.721959110174426	-0.0117	-0.0561	0.0327	0.60627	-0.1382	-0.2363	-0.04	0.00579	-0.0221	-0.03	-0.0141	0
Roche.HPV.linear.array.summary.result~Age+Education.Adults+Marital.status+Annual.family.income+Male.sex.partners.lifetime+HPV.vaccine	6	0.720688064695502	0.719433189818125	0.721942939572879	-0.0309	-0.0827	0.0209	0.24172	-0.187	-0.2854	-0.0886	0.00019	-0.0192	-0.0288	-0.0097	8e-05
Roche.HPV.linear.array.summary.result~Education.Adults+Marital.status+Smoker+How.many.vaginal.deliveries+How.old.when.first.had.sex+Male.sex.partners.lifetime+Ever.told.by.MD.you.had.HPV	7	0.72068163628708	0.719426584245509	0.721936688328651	-0.0307	-0.0785	0.0171	0.20819	-0.1613	-0.2598	-0.0628	0.00132	-0.0184	-0.0275	-0.0093	8e-05
Roche.HPV.linear.array.summary.result~Race+Education.Adults+Marital.status+Annual.family.income+Male.sex.partners.lifetime+Ever.told.by.MD.you.had.HPV	6	0.720668779470235	0.719412700607806	0.721924858332664	-0.0315	-0.0815	0.0186	0.21831	-0.147	-0.2455	-0.0485	0.00345	-0.0177	-0.0272	-0.0081	0.00029
Roche.HPV.linear.array.summary.result~Race+Education.Adults+Marital.status+Smoker+Drinking+How.old.when.first.had.sex	6	0.720651904898126	0.719385903244416	0.721917906551836	-0.0155	-0.0622	0.0312	0.51594	-0.1175	-0.2161	-0.0189	0.0195	-0.0224	-0.0317	-0.0132	0
Roche.HPV.linear.array.summary.result~Age+Race+Education.Adults+Marital.status+Annual.family.income+How.old.when.first.had.sex+Ever.told.by.MD.you.had.HPV	7	0.72063583387707	0.719376784877027	0.721894882877112	-0.0137	-0.0671	0.0396	0.61438	-0.1697	-0.268	-0.0713	0.00072	-0.0221	-0.0319	-0.0122	1e-05
Roche.HPV.linear.array.summary.result~Race+Marital.status+Annual.family.income+Drinking+How.many.vaginal.deliveries+How.old.when.first.had.sex+HPV.vaccine+Ever.told.by.MD.you.had.HPV	8	0.720631816121805	0.719373503082917	0.721890129160694	-0.0108	-0.0581	0.0364	0.65249	-0.0418	-0.1405	0.0568	0.40557	-0.0163	-0.0249	-0.0077	0.00021
Roche.HPV.linear.array.summary.result~Education.Adults+Marital.status+Smoker+Drinking+How.many.vaginal.deliveries+How.old.when.first.had.sex+Ever.told.by.MD.you.had.HPV	7	0.7206302090197	0.719371421069374	0.721888996970026	-0.007	-0.0566	0.0427	0.78289	-0.1714	-0.2698	-0.073	0.00064	-0.0226	-0.0321	-0.0131	0
Roche.HPV.linear.array.summary.result~Race+Education.Adults+Marital.status+Drinking+HPV.vaccine+Ever.told.by.MD.you.had.HPV	6	0.720622173509172	0.719357850112843	0.721886496905501	-0.0095	-0.0599	0.041	0.71297	-0.0606	-0.1593	0.0381	0.22915	-0.0214	-0.031	-0.0118	1e-05
Roche.HPV.linear.array.summary.result~Age+Race+Marital.status+Male.sex.partners.lifetime+HPV.vaccine+Ever.told.by.MD.you.had.HPV	6	0.720616548651802	0.719362770325107	0.721870326978497	-0.105	-0.1485	-0.0615	0	-0.2528	-0.3508	-0.1548	0	-0.0189	-0.0259	-0.012	0
Roche.HPV.linear.array.summary.result~Education.Adults+Marital.status+Drinking+How.many.vaginal.deliveries+Male.sex.partners.lifetime+Ever.told.by.MD.you.had.HPV	6	0.720614137998644	0.719362763290111	0.721865512707176	0.0069	-0.0403	0.0541	0.77498	-0.0642	-0.1628	0.0344	0.20177	-0.0163	-0.0249	-0.0077	0.00022
Roche.HPV.linear.array.summary.result~Age+Race+Education.Adults+Marital.status+Smoker+How.old.when.first.had.sex+HPV.vaccine	7	0.720607709590221	0.719344628098643	0.721870791081799	-0.0187	-0.0706	0.0331	0.4788	-0.151	-0.2494	-0.0526	0.00264	-0.0224	-0.0316	-0.0132	0
Roche.HPV.linear.array.summary.result~Race+Marital.status+Smoker+Drinking+How.many.vaginal.deliveries+How.old.when.first.had.sex	6	0.720583603058637	0.719322412445987	0.721844793671287	-0.0226	-0.067	0.0219	0.32022	-0.1616	-0.2601	-0.0632	0.00129	-0.0212	-0.029	-0.0134	0
Roche.HPV.linear.array.summary.result~Race+Marital.status+Annual.family.income+How.many.vaginal.deliveries+How.old.when.first.had.sex+Male.sex.partners.lifetime+HPV.vaccine	7	0.720541014852838	0.719290133063336	0.721791896642339	-0.0442	-0.093	0.0045	0.07506	-0.2082	-0.3064	-0.11	3e-05	-0.019	-0.0281	-0.0099	4e-05
Roche.HPV.linear.array.summary.result~Age+Marital.status+Smoker+Male.sex.partners.lifetime+HPV.vaccine+Ever.told.by.MD.you.had.HPV	6	0.720511283463884	0.719254911156286	0.721767655771481	-0.0789	-0.1192	-0.0385	0.00013	-0.2281	-0.3262	-0.13	1e-05	-0.0199	-0.0272	-0.0127	0
Roche.HPV.linear.array.summary.result~Education.Adults+Marital.status+Annual.family.income+Drinking+How.many.vaginal.deliveries+How.old.when.first.had.sex+HPV.vaccine+Ever.told.by.MD.you.had.HPV	8	0.720508872810725	0.719251591824853	0.721766153796597	-0.0046	-0.057	0.0478	0.86323	-0.1221	-0.2204	-0.0238	0.01494	-0.0201	-0.0304	-0.0098	0.00013
Roche.HPV.linear.array.summary.result~Education.Adults+Marital.status+Annual.family.income+Smoker+How.many.vaginal.deliveries+How.old.when.first.had.sex+Male.sex.partners.lifetime	7	0.720499230198091	0.719244671803528	0.721753788592655	-0.0189	-0.0676	0.0297	0.44509	-0.1285	-0.2271	-0.03	0.01059	-0.019	-0.0287	-0.0093	0.00012
Roche.HPV.linear.array.summary.result~Age+Race+Education.Adults+Marital.status+Smoker+How.many.vaginal.deliveries	6	0.720498426647039	0.719231652602976	0.721765200691101	-0.0293	-0.0783	0.0196	0.24014	-0.1978	-0.2949	-0.1006	7e-05	-0.023	-0.0318	-0.0143	0
Roche.HPV.linear.array.summary.result~Age+Education.Adults+Marital.status+How.many.vaginal.deliveries+Male.sex.partners.lifetime+HPV.vaccine	6	0.720449410032817	0.719196101731204	0.72170271833443	-0.041	-0.0919	0.01	0.11512	-0.1761	-0.2745	-0.0777	0.00045	-0.0192	-0.0283	-0.0101	3e-05
Roche.HPV.linear.array.summary.result~Age+Race+Education.Adults+Marital.status+Annual.family.income+How.many.vaginal.deliveries+How.old.when.first.had.sex+HPV.vaccine	8	0.720442981624395	0.719183321748676	0.721702641500113	-0.0297	-0.0837	0.0244	0.28188	-0.1255	-0.2239	-0.0271	0.01241	-0.0221	-0.0323	-0.012	2e-05
Roche.HPV.linear.array.summary.result~Age+Marital.status+Annual.family.income+Drinking+Male.sex.partners.lifetime+Ever.told.by.MD.you.had.HPV	6	0.720435749664919	0.71917870213453	0.721692797195309	-0.0131	-0.0558	0.0296	0.54867	-0.282	-0.379	-0.185	0	-0.0153	-0.0227	-0.0079	5e-05
Roche.HPV.linear.array.summary.result~Race+Marital.status+Smoker+How.many.vaginal.deliveries+How.old.when.first.had.sex+Male.sex.partners.lifetime+HPV.vaccine	7	0.720425303501233	0.719173028180703	0.721677578821762	-0.0387	-0.0833	0.006	0.08975	-0.252	-0.3498	-0.1542	0	-0.0174	-0.0249	-0.0098	1e-05
Roche.HPV.linear.array.summary.result~Age+Education.Adults+Marital.status+Smoker+Drinking+HPV.vaccine+Ever.told.by.MD.you.had.HPV	7	0.720412446684388	0.719146921517422	0.721677971851353	0.0107	-0.038	0.0593	0.66737	-0.1151	-0.2136	-0.0165	0.02209	-0.0218	-0.0307	-0.0129	0
Roche.HPV.linear.array.summary.result~Race+Marital.status+Smoker+How.many.vaginal.deliveries+How.old.when.first.had.sex+Male.sex.partners.lifetime+Ever.told.by.MD.you.had.HPV	7	0.720409232480176	0.71915683547547	0.721661629484883	-0.0313	-0.0744	0.0118	0.15492	-0.1986	-0.2969	-0.1003	8e-05	-0.0166	-0.0235	-0.0097	0
Roche.HPV.linear.array.summary.result~Age+Race+Marital.status+Drinking+How.old.when.first.had.sex+HPV.vaccine+Ever.told.by.MD.you.had.HPV	7	0.720394768561226	0.719131319730317	0.721658217392134	-0.0051	-0.049	0.0388	0.81983	-0.1286	-0.2269	-0.0302	0.01042	-0.0188	-0.0263	-0.0113	0
Roche.HPV.linear.array.summary.result~Age+Race+Marital.status+Annual.family.income+Male.sex.partners.lifetime	5	0.720371465580694	0.719115670129996	0.721627261031392	-0.1067	-0.152	-0.0614	0	-0.2265	-0.3246	-0.1285	1e-05	-0.0175	-0.0253	-0.0098	1e-05
Roche.HPV.linear.array.summary.result~Age+Race+Education.Adults+Marital.status+How.many.vaginal.deliveries+HPV.vaccine+Ever.told.by.MD.you.had.HPV	7	0.720363430070166	0.719100876667967	0.721625983472365	-0.0136	-0.0659	0.0388	0.61159	-0.1423	-0.2402	-0.0444	0.00438	-0.0246	-0.0343	-0.0149	0
Roche.HPV.linear.array.summary.result~Age+Race+Education.Adults+Marital.status+Annual.family.income+Smoker+How.old.when.first.had.sex	7	0.72033610933437	0.719073819782752	0.721598398885989	-0.0245	-0.0772	0.0282	0.36218	-0.1388	-0.2372	-0.0403	0.00572	-0.0218	-0.0311	-0.0125	0
Roche.HPV.linear.array.summary.result~Age+Education.Adults+Marital.status+Smoker+Male.sex.partners.lifetime	5	0.72032164541542	0.719064659004757	0.721578631826083	-0.0376	-0.0849	0.0098	0.11983	-0.199	-0.2973	-0.1007	7e-05	-0.0189	-0.0273	-0.0105	1e-05
Roche.HPV.linear.array.summary.result~Race+Marital.status+Smoker+How.old.when.first.had.sex+Male.sex.partners.lifetime+HPV.vaccine+Ever.told.by.MD.you.had.HPV	7	0.72031602055805	0.719064158671819	0.721567882444281	-0.0338	-0.0775	0.0099	0.12997	-0.1508	-0.2493	-0.0523	0.00269	-0.018	-0.0256	-0.0104	0
Roche.HPV.linear.array.summary.result~Age+Education.Adults+Marital.status+Drinking+How.many.vaginal.deliveries+How.old.when.first.had.sex+HPV.vaccine+Ever.told.by.MD.you.had.HPV	8	0.720306377945416	0.719045669719482	0.721567086171351	-0.002	-0.053	0.0489	0.93754	-0.1377	-0.2359	-0.0394	0.00602	-0.0204	-0.0299	-0.0109	3e-05
Roche.HPV.linear.array.summary.result~Age+Marital.status+Annual.family.income+Smoker+How.old.when.first.had.sex+Male.sex.partners.lifetime	6	0.720297538883835	0.719041648844059	0.721553428923612	-0.0897	-0.1353	-0.044	0.00012	-0.1815	-0.2799	-0.0832	0.0003	-0.0192	-0.0274	-0.011	0
Roche.HPV.linear.array.summary.result~Education.Adults+Marital.status+Annual.family.income+Drinking+How.many.vaginal.deliveries+Male.sex.partners.lifetime	6	0.720287092720149	0.719032499858895	0.721541685581403	-0.0388	-0.0834	0.0057	0.08739	-0.2156	-0.3138	-0.1174	2e-05	-0.0157	-0.0248	-0.0066	0.00074
Roche.HPV.linear.array.summary.result~Age+Education.Adults+Marital.status+Smoker+How.many.vaginal.deliveries+How.old.when.first.had.sex+HPV.vaccine+Ever.told.by.MD.you.had.HPV	8	0.720277450107515	0.719018199686493	0.721536700528537	-0.0587	-0.1101	-0.0073	0.02521	-0.1205	-0.219	-0.022	0.01652	-0.0236	-0.0333	-0.0139	0
Roche.HPV.linear.array.summary.result~Age+Race+Education.Adults+Annual.family.income+Smoker+Drinking+How.many.vaginal.deliveries+Male.sex.partners.lifetime+HPV.vaccine+Ever.told.by.MD.you.had.HPV	10	0.720268611045934	0.719019606219932	0.721517615871936	-0.0219	-0.0701	0.0263	0.37323	-0.1349	-0.2335	-0.0364	0.00729	-0.0161	-0.0255	-0.0067	0.00078
Roche.HPV.linear.array.summary.result~Age+Race+Marital.status+Smoker+How.many.vaginal.deliveries+Ever.told.by.MD.you.had.HPV	6	0.720266200392776	0.719006057904815	0.721526342880737	0.0038	-0.0429	0.0506	0.87269	-0.3329	-0.4289	-0.2369	0	-0.0233	-0.0306	-0.016	0
Roche.HPV.linear.array.summary.result~Education.Adults+Marital.status+Drinking+How.many.vaginal.deliveries+How.old.when.first.had.sex+Male.sex.partners.lifetime	6	0.720255754229089	0.719001545571417	0.721509962886761	-0.0216	-0.067	0.0238	0.35101	-0.1552	-0.2537	-0.0567	0.00202	-0.0177	-0.0267	-0.0087	0.00012
Roche.HPV.linear.array.summary.result~Age+Race+Marital.status+Drinking+How.many.vaginal.deliveries+How.old.when.first.had.sex+HPV.vaccine	7	0.720251736473825	0.718987786693948	0.721515686253703	-0.0366	-0.0815	0.0083	0.11008	-0.1792	-0.2775	-0.0808	0.00036	-0.0199	-0.0277	-0.0121	0
Roche.HPV.linear.array.summary.result~Race+Marital.status+Annual.family.income+How.many.vaginal.deliveries+How.old.when.first.had.sex+Male.sex.partners.lifetime+Ever.told.by.MD.you.had.HPV	7	0.720242897412244	0.718991215863792	0.721494578960696	-0.0362	-0.0834	0.0111	0.13358	-0.1757	-0.2739	-0.0776	0.00045	-0.0183	-0.0269	-0.0096	3e-05
Roche.HPV.linear.array.summary.result~Race+Marital.status+Drinking+How.many.vaginal.deliveries+Male.sex.partners.lifetime+HPV.vaccine+Ever.told.by.MD.you.had.HPV	7	0.72023887965698	0.718986739082296	0.721491020231664	-0.0234	-0.0631	0.0163	0.2487	-0.287	-0.3822	-0.1918	0	-0.0155	-0.022	-0.0091	0
Roche.HPV.linear.array.summary.result~Race+Marital.status+Drinking+How.many.vaginal.deliveries+How.old.when.first.had.sex+Male.sex.partners.lifetime+Ever.told.by.MD.you.had.HPV	7	0.720214773125396	0.718962613862391	0.7214669323884	-0.0096	-0.0465	0.0273	0.60957	-0.262	-0.3599	-0.164	0	-0.0145	-0.021	-0.008	1e-05
Roche.HPV.linear.array.summary.result~Race+Education.Adults+Marital.status+Annual.family.income+Smoker+How.many.vaginal.deliveries+How.old.when.first.had.sex+HPV.vaccine	8	0.720212362472237	0.718952907318174	0.7214718176263	-0.0054	-0.0576	0.0468	0.83831	-0.1276	-0.226	-0.0291	0.01107	-0.0213	-0.0314	-0.0112	3e-05
Roche.HPV.linear.array.summary.result~Age+Race+Marital.status+Annual.family.income+Drinking+How.old.when.first.had.sex+HPV.vaccine	7	0.72018182753223	0.718916691121752	0.721446963942709	-0.0154	-0.0627	0.032	0.5244	-0.1005	-0.1991	-0.0019	0.04568	-0.0185	-0.027	-0.0099	2e-05
Roche.HPV.linear.array.summary.result~Age+Education.Adults+Marital.status+Annual.family.income+Smoker+Drinking+How.many.vaginal.deliveries+HPV.vaccine	8	0.720177006225914	0.718911696901258	0.721442315550569	-0.0154	-0.0654	0.0346	0.54516	-0.0673	-0.1659	0.0314	0.18119	-0.0205	-0.0298	-0.0111	2e-05
Roche.HPV.linear.array.summary.result~Race+Marital.status+Annual.family.income+Smoker+Drinking+HPV.vaccine+Ever.told.by.MD.you.had.HPV	7	0.720153703245382	0.718892729035506	0.721414677455257	-0.0651	-0.107	-0.0231	0.00236	-0.1008	-0.1981	-0.0035	0.04231	-0.0181	-0.0261	-0.01	1e-05
Roche.HPV.linear.array.summary.result~Education.Adults+Marital.status+Smoker+Drinking+How.many.vaginal.deliveries+Male.sex.partners.lifetime	6	0.720142453530643	0.718887147800606	0.72139775926068	-0.0067	-0.0492	0.0358	0.75703	-0.2067	-0.305	-0.1085	4e-05	-0.0168	-0.0252	-0.0084	8e-05
Roche.HPV.linear.array.summary.result~Race+Marital.status+Smoker+Drinking+How.old.when.first.had.sex+Male.sex.partners.lifetime	6	0.720132007366956	0.718875104460674	0.721388910273238	-0.024	-0.0621	0.0141	0.21778	-0.1962	-0.2937	-0.0987	8e-05	-0.0168	-0.0235	-0.01	0
Roche.HPV.linear.array.summary.result~Age+Education.Adults+Marital.status+Smoker+How.many.vaginal.deliveries+How.old.when.first.had.sex+Ever.told.by.MD.you.had.HPV	7	0.720127989611692	0.718866959951485	0.721389019271899	-0.0607	-0.1124	-0.009	0.02126	-0.1198	-0.2184	-0.0213	0.01715	-0.0249	-0.0345	-0.0153	0
Roche.HPV.linear.array.summary.result~Education.Adults+Marital.status+Drinking+Male.sex.partners.lifetime+HPV.vaccine+Ever.told.by.MD.you.had.HPV	6	0.720123168305375	0.718869171302817	0.721377165307933	-0.0732	-0.1183	-0.0281	0.00148	-0.169	-0.2675	-0.0706	0.00076	-0.0189	-0.0281	-0.0096	6e-05
Roche.HPV.linear.array.summary.result~Race+Education.Adults+Marital.status+How.many.vaginal.deliveries+How.old.when.first.had.sex+Male.sex.partners.lifetime	6	0.720079776548523	0.718823291048408	0.721336262048639	-0.0168	-0.0662	0.0325	0.50344	-0.1755	-0.2739	-0.0771	0.00047	-0.0189	-0.0282	-0.0095	7e-05
Roche.HPV.linear.array.summary.result~Race+Marital.status+Annual.family.income+Smoker+Drinking+How.many.vaginal.deliveries+HPV.vaccine	7	0.720065312629573	0.718802807051774	0.721327818207371	-0.0664	-0.1086	-0.0242	0.00206	-0.0976	-0.1955	0.0004	0.05093	-0.0187	-0.0268	-0.0105	1e-05
Roche.HPV.linear.array.summary.result~Race+Education.Adults+Marital.status+Annual.family.income+How.many.vaginal.deliveries+How.old.when.first.had.sex+HPV.vaccine+Ever.told.by.MD.you.had.HPV	8	0.720063705527467	0.71880700844286	0.721320402612074	-0.0436	-0.097	0.0098	0.10978	-0.1493	-0.2478	-0.0509	0.00295	-0.0218	-0.0324	-0.0112	6e-05
Roche.HPV.linear.array.summary.result~Age+Race+Marital.status+How.many.vaginal.deliveries+Male.sex.partners.lifetime+HPV.vaccine	6	0.720054062914833	0.718799638520194	0.721308487309473	-0.0649	-0.109	-0.0208	0.00394	-0.2076	-0.3056	-0.1095	3e-05	-0.0205	-0.0277	-0.0134	0
Roche.HPV.linear.array.summary.result~Age+Education.Adults+Marital.status+Male.sex.partners.lifetime+Ever.told.by.MD.you.had.HPV	5	0.7200444203022	0.718788535399919	0.72130030520448	-0.0223	-0.0715	0.0268	0.37288	-0.1908	-0.2891	-0.0924	0.00014	-0.0196	-0.0285	-0.0107	2e-05
Roche.HPV.linear.array.summary.result~Age+Race+Marital.status+Smoker+How.many.vaginal.deliveries+How.old.when.first.had.sex+HPV.vaccine	7	0.72003317058746	0.718774696513874	0.721291644661046	-0.0151	-0.0633	0.0331	0.53989	-0.1825	-0.2797	-0.0853	0.00023	-0.0226	-0.0308	-0.0145	0
Roche.HPV.linear.array.summary.result~Race+Marital.status+Annual.family.income+Drinking+Male.sex.partners.lifetime+HPV.vaccine	6	0.720030759934302	0.71877699529962	0.721284524568983	0.009	-0.0306	0.0487	0.65532	-0.2406	-0.338	-0.1432	0	-0.0158	-0.0238	-0.0077	0.00012
Roche.HPV.linear.array.summary.result~Age+Marital.status+Annual.family.income+How.old.when.first.had.sex+Male.sex.partners.lifetime+HPV.vaccine+Ever.told.by.MD.you.had.HPV	7	0.720029152832196	0.718773705389753	0.721284600274639	-0.07	-0.1183	-0.0217	0.00447	-0.1675	-0.2659	-0.069	0.00086	-0.0201	-0.0289	-0.0112	1e-05
Roche.HPV.linear.array.summary.result~Race+Education.Adults+Marital.status+Annual.family.income+Smoker+Male.sex.partners.lifetime	6	0.720012278260087	0.718756427632403	0.721268128887771	-0.0229	-0.0726	0.0267	0.36462	-0.1756	-0.274	-0.0773	0.00047	-0.0191	-0.0283	-0.0099	5e-05
Roche.HPV.linear.array.summary.result~Age+Race+Marital.status+Annual.family.income+Drinking+HPV.vaccine+Ever.told.by.MD.you.had.HPV	7	0.720001028545348	0.71873503842426	0.721267018666435	-0.0551	-0.0996	-0.0106	0.01519	-0.0419	-0.1394	0.0557	0.4001	-0.0178	-0.0257	-0.01	1e-05
Roche.HPV.linear.array.summary.result~Education.Adults+Marital.status+Annual.family.income+Smoker+Drinking+How.old.when.first.had.sex+Male.sex.partners.lifetime	7	0.719997814341136	0.718739470518256	0.721256158164016	-0.0548	-0.1014	-0.0083	0.02083	-0.1566	-0.2551	-0.0581	0.00184	-0.0188	-0.0281	-0.0094	9e-05
Roche.HPV.linear.array.summary.result~Education.Adults+Marital.status+Smoker+How.many.vaginal.deliveries+How.old.when.first.had.sex+Male.sex.partners.lifetime+HPV.vaccine	7	0.719990582381661	0.718736311635127	0.721244853128195	-0.0358	-0.0839	0.0122	0.14371	-0.1491	-0.2476	-0.0506	0.00301	-0.019	-0.0284	-0.0095	8e-05
Roche.HPV.linear.array.summary.result~Race+Education.Adults+Marital.status+Smoker+How.many.vaginal.deliveries+HPV.vaccine+Ever.told.by.MD.you.had.HPV	7	0.719984957524291	0.71872345664966	0.721246458398923	-0.0117	-0.0624	0.0389	0.65003	-0.1315	-0.2297	-0.0334	0.00864	-0.0229	-0.0324	-0.0134	0
Roche.HPV.linear.array.summary.result~Age+Education.Adults+Marital.status+Annual.family.income+Drinking+How.old.when.first.had.sex+HPV.vaccine+Ever.told.by.MD.you.had.HPV	8	0.719931923154806	0.718667647087299	0.721196199222312	-0.0351	-0.0861	0.0159	0.17703	-0.1256	-0.2242	-0.0271	0.01248	-0.0214	-0.0314	-0.0114	3e-05
Roche.HPV.linear.array.summary.result~Age+Education.Adults+Marital.status+Drinking+How.many.vaginal.deliveries+How.old.when.first.had.sex+Ever.told.by.MD.you.had.HPV	7	0.719931119603753	0.718669077835582	0.721193161371924	0.0008	-0.0499	0.0516	0.97426	-0.1282	-0.2266	-0.0298	0.01063	-0.0214	-0.0308	-0.012	1e-05
Roche.HPV.linear.array.summary.result~Marital.status+Annual.family.income+Smoker+Drinking+How.many.vaginal.deliveries+Male.sex.partners.lifetime+Ever.told.by.MD.you.had.HPV	7	0.71989897756164	0.718646829805162	0.721151125318118	-0.0394	-0.0803	0.0015	0.05915	-0.3024	-0.399	-0.2057	0	-0.0172	-0.0249	-0.0094	1e-05
Roche.HPV.linear.array.summary.result~Age+Marital.status+Smoker+Male.sex.partners.lifetime+Ever.told.by.MD.you.had.HPV	5	0.719888531397954	0.718632000195158	0.72114506260075	-0.0902	-0.1309	-0.0495	1e-05	-0.2218	-0.3198	-0.1237	1e-05	-0.0209	-0.0281	-0.0137	0
Roche.HPV.linear.array.summary.result~Age+Marital.status+Annual.family.income+Smoker+Drinking+How.old.when.first.had.sex+HPV.vaccine+Ever.told.by.MD.you.had.HPV	8	0.719875674581109	0.718610838609903	0.721140510552314	0.0074	-0.0396	0.0543	0.75885	-0.1056	-0.2043	-0.007	0.03578	-0.0211	-0.0299	-0.0123	0
Roche.HPV.linear.array.summary.result~Education.Adults+Marital.status+Annual.family.income+Smoker+Drinking+How.old.when.first.had.sex+HPV.vaccine+Ever.told.by.MD.you.had.HPV	8	0.719850764498472	0.718590863825421	0.721110665171522	-0.013	-0.0645	0.0384	0.61964	-0.1476	-0.2461	-0.0492	0.00329	-0.0227	-0.0329	-0.0125	1e-05
Roche.HPV.linear.array.summary.result~Race+Education.Adults+Marital.status+Drinking+How.old.when.first.had.sex+HPV.vaccine	6	0.719846746743208	0.718580740294818	0.721112753191598	-0.0495	-0.0992	0.0001	0.05065	-0.1067	-0.2053	-0.008	0.03402	-0.0238	-0.0339	-0.0137	0
Roche.HPV.linear.array.summary.result~Race+Education.Adults+Marital.status+Annual.family.income+Smoker+How.many.vaginal.deliveries+Ever.told.by.MD.you.had.HPV	7	0.719815408252148	0.718555568585209	0.721075247919087	0.0093	-0.0422	0.0609	0.72241	-0.125	-0.2229	-0.0271	0.01233	-0.0232	-0.033	-0.0135	0
Roche.HPV.linear.array.summary.result~Age+Education.Adults+Marital.status+Annual.family.income+Smoker+Drinking+Ever.told.by.MD.you.had.HPV	7	0.719795319475828	0.71852692367099	0.721063715280665	-0.01	-0.0584	0.0385	0.68707	-0.1235	-0.222	-0.025	0.01396	-0.0211	-0.0302	-0.012	1e-05
Roche.HPV.linear.array.summary.result~Age+Education.Adults+Marital.status+Annual.family.income+Smoker+Drinking+How.old.when.first.had.sex+HPV.vaccine	8	0.719759159678451	0.718492149188216	0.721026170168686	-0.0083	-0.0585	0.0419	0.74481	-0.1574	-0.2559	-0.059	0.00172	-0.0217	-0.0314	-0.012	1e-05
Roche.HPV.linear.array.summary.result~Age+Race+Marital.status+Male.sex.partners.lifetime+Ever.told.by.MD.you.had.HPV	5	0.719754338372134	0.718499176821474	0.721009499922795	-0.1013	-0.1446	-0.058	0	-0.2799	-0.3777	-0.182	0	-0.0194	-0.0262	-0.0125	0
Roche.HPV.linear.array.summary.result~Marital.status+Annual.family.income+Drinking+How.many.vaginal.deliveries+How.old.when.first.had.sex+Male.sex.partners.lifetime+HPV.vaccine	7	0.719728624738444	0.718476790748519	0.720980458728369	0.0025	-0.043	0.048	0.91377	-0.2027	-0.301	-0.1044	5e-05	-0.0177	-0.0266	-0.0089	9e-05
Roche.HPV.linear.array.summary.result~Age+Marital.status+Smoker+How.many.vaginal.deliveries+Male.sex.partners.lifetime+HPV.vaccine	6	0.719722196330022	0.718464560105206	0.720979832554837	-0.1142	-0.1559	-0.0725	0	-0.1876	-0.2858	-0.0894	0.00018	-0.0208	-0.0282	-0.0134	0
Roche.HPV.linear.array.summary.result~Marital.status+Smoker+Drinking+How.many.vaginal.deliveries+Male.sex.partners.lifetime+HPV.vaccine+Ever.told.by.MD.you.had.HPV	7	0.71971898212581	0.718467370302299	0.720970593949322	-0.0114	-0.0529	0.0302	0.59261	-0.3184	-0.4143	-0.2224	0	-0.0189	-0.0262	-0.0117	0
Roche.HPV.linear.array.summary.result~Education.Adults+Marital.status+Annual.family.income+Drinking+How.old.when.first.had.sex+Male.sex.partners.lifetime	6	0.719706125308965	0.718448663612593	0.720963587005338	-0.0562	-0.1022	-0.0102	0.01659	-0.177	-0.2753	-0.0786	0.00042	-0.0206	-0.0305	-0.0108	4e-05
Roche.HPV.linear.array.summary.result~Age+Race+Education.Adults+Marital.status+How.old.when.first.had.sex+HPV.vaccine+Ever.told.by.MD.you.had.HPV	7	0.71967880457317	0.718417576293329	0.720940032853011	-0.02	-0.0734	0.0334	0.4627	-0.1998	-0.2979	-0.1016	7e-05	-0.024	-0.0338	-0.0142	0
Roche.HPV.linear.array.summary.result~Age+Race+Education.Adults+Marital.status+Annual.family.income+How.many.vaginal.deliveries+How.old.when.first.had.sex	7	0.719675590368958	0.718413924659685	0.720937256078232	-0.0322	-0.0859	0.0215	0.23965	-0.1424	-0.2407	-0.0442	0.00449	-0.0231	-0.0332	-0.0131	1e-05
Roche.HPV.linear.array.summary.result~Marital.status+Annual.family.income+Smoker+Drinking+How.old.when.first.had.sex+Male.sex.partners.lifetime+Ever.told.by.MD.you.had.HPV	7	0.719672376164747	0.718416764992968	0.720927987336526	-0.0794	-0.1239	-0.0349	0.00047	-0.2831	-0.3807	-0.1855	0	-0.0202	-0.0288	-0.0116	0
Roche.HPV.linear.array.summary.result~Race+Marital.status+Annual.family.income+Drinking+Male.sex.partners.lifetime+Ever.told.by.MD.you.had.HPV	6	0.719665144205272	0.718410949515798	0.720919338894746	-0.0271	-0.067	0.0128	0.18328	-0.1787	-0.2758	-0.0817	0.00031	-0.0148	-0.0223	-0.0074	9e-05
Roche.HPV.linear.array.summary.result~Age+Education.Adults+Marital.status+Annual.family.income+Drinking+How.many.vaginal.deliveries+How.old.when.first.had.sex+HPV.vaccine	8	0.719665144205272	0.718401744157308	0.720928544253236	-0.0166	-0.0677	0.0345	0.52312	-0.1476	-0.2459	-0.0492	0.00328	-0.0208	-0.0309	-0.0108	5e-05
Roche.HPV.linear.array.summary.result~Education.Adults+Marital.status+Annual.family.income+Drinking+Male.sex.partners.lifetime+HPV.vaccine	6	0.719634609265265	0.718376682015003	0.720892536515527	-0.0635	-0.1104	-0.0165	0.00807	-0.1724	-0.2708	-0.074	0.0006	-0.0185	-0.0282	-0.0087	0.0002
Roche.HPV.linear.array.summary.result~Age+Race+Education.Adults+Marital.status+How.many.vaginal.deliveries+Ever.told.by.MD.you.had.HPV	6	0.719628984407895	0.718364041426367	0.720893927389423	-0.0108	-0.0628	0.0411	0.68258	-0.1405	-0.2381	-0.043	0.00475	-0.0254	-0.035	-0.0158	0
Roche.HPV.linear.array.summary.result~Age+Race+Marital.status+Annual.family.income+Drinking+How.many.vaginal.deliveries+HPV.vaccine	7	0.719611306284733	0.718344497373482	0.720878115195985	-0.0341	-0.0783	0.01	0.12964	-0.0956	-0.1937	0.0026	0.05628	-0.0197	-0.0279	-0.0116	0
Roche.HPV.linear.array.summary.result~Education.Adults+Marital.status+Annual.family.income+How.old.when.first.had.sex+Male.sex.partners.lifetime+HPV.vaccine+Ever.told.by.MD.you.had.HPV	7	0.719578360691568	0.718324710261564	0.720832011121572	-0.0566	-0.1059	-0.0074	0.02408	-0.1064	-0.205	-0.0077	0.03459	-0.021	-0.0315	-0.0105	9e-05
Roche.HPV.linear.array.summary.result~Age+Marital.status+Annual.family.income+Smoker+Drinking+How.many.vaginal.deliveries+How.old.when.first.had.sex+HPV.vaccine	8	0.719576753589463	0.718312739765852	0.720840767413074	-0.0151	-0.0628	0.0326	0.53532	-0.1477	-0.2463	-0.0492	0.0033	-0.021	-0.0299	-0.0121	0
Roche.HPV.linear.array.summary.result~Age+Education.Adults+Marital.status+How.old.when.first.had.sex+Male.sex.partners.lifetime+HPV.vaccine	6	0.719575146487357	0.718319141008506	0.720831151966208	-0.0585	-0.1079	-0.009	0.02045	-0.1499	-0.2483	-0.0514	0.00284	-0.0211	-0.0305	-0.0117	1e-05
Roche.HPV.linear.array.summary.result~Age+Race+Marital.status+Drinking+How.many.vaginal.deliveries+How.old.when.first.had.sex	6	0.719533361832611	0.718268027615316	0.720798696049905	-0.029	-0.0743	0.0163	0.20931	-0.2015	-0.2996	-0.1033	6e-05	-0.0206	-0.0283	-0.013	0
Roche.HPV.linear.array.summary.result~Age+Race+Education.Adults+Marital.status+Annual.family.income+HPV.vaccine+Ever.told.by.MD.you.had.HPV	7	0.719512469505238	0.718247291042306	0.720777647968169	-0.0208	-0.0746	0.033	0.44899	-0.1421	-0.2403	-0.0438	0.0046	-0.0244	-0.0345	-0.0143	0
Roche.HPV.linear.array.summary.result~Marital.status+Annual.family.income+Smoker+Drinking+How.old.when.first.had.sex+Male.sex.partners.lifetime+HPV.vaccine	7	0.719506844647868	0.718252281954963	0.720761407340773	-0.0624	-0.108	-0.0168	0.00732	-0.2441	-0.3421	-0.1462	0	-0.0194	-0.0283	-0.0106	2e-05
Roche.HPV.linear.array.summary.result~Marital.status+Annual.family.income+Drinking+How.many.vaginal.deliveries+How.old.when.first.had.sex+Male.sex.partners.lifetime+Ever.told.by.MD.you.had.HPV	7	0.7194875594226	0.718234948967488	0.720740169877713	-0.0029	-0.0463	0.0405	0.89574	-0.2959	-0.3936	-0.1982	0	-0.0183	-0.0269	-0.0098	3e-05
Roche.HPV.linear.array.summary.result~Race+Marital.status+Annual.family.income+Smoker+Male.sex.partners.lifetime+Ever.told.by.MD.you.had.HPV	6	0.719481131014178	0.718227753308026	0.72073450872033	-0.0972	-0.1402	-0.0542	1e-05	-0.1995	-0.2978	-0.1012	7e-05	-0.0191	-0.027	-0.0111	0
Roche.HPV.linear.array.summary.result~Race+Education.Adults+Marital.status+Drinking+How.many.vaginal.deliveries	5	0.719452203176277	0.718182292376716	0.720722113975837	-0.0097	-0.0589	0.0394	0.69732	-0.1242	-0.2227	-0.0257	0.01343	-0.0243	-0.0339	-0.0147	0
Roche.HPV.linear.array.summary.result~Age+Marital.status+Annual.family.income+Smoker+Drinking+How.old.when.first.had.sex+Ever.told.by.MD.you.had.HPV	7	0.719432917951009	0.718166136898296	0.720699699003722	0.0254	-0.0221	0.073	0.29453	-0.1277	-0.2262	-0.0291	0.01113	-0.0225	-0.0312	-0.0138	0
Roche.HPV.linear.array.summary.result~Age+Marital.status+Drinking+How.many.vaginal.deliveries+How.old.when.first.had.sex+Male.sex.partners.lifetime+HPV.vaccine	7	0.719404793664161	0.718149538696969	0.720660048631353	-0.0133	-0.0557	0.0291	0.53915	-0.2491	-0.3471	-0.1512	0	-0.0175	-0.0248	-0.0101	0
Roche.HPV.linear.array.summary.result~Age+Marital.status+Annual.family.income+Smoker+Drinking+How.many.vaginal.deliveries+HPV.vaccine+Ever.told.by.MD.you.had.HPV	8	0.719392740398368	0.718129406631609	0.720656074165128	-0.0411	-0.0852	0.003	0.06776	-0.0362	-0.1344	0.0619	0.4691	-0.0217	-0.0301	-0.0133	0
Roche.HPV.linear.array.summary.result~Education.Adults+Marital.status+Drinking+How.many.vaginal.deliveries+Male.sex.partners.lifetime+HPV.vaccine	6	0.71938470488784	0.718130126898285	0.720639282877395	-0.0498	-0.0944	-0.0052	0.02868	-0.1695	-0.2679	-0.0711	0.00074	-0.0171	-0.0261	-0.0081	0.0002
Roche.HPV.linear.array.summary.result~Marital.status+Annual.family.income+Smoker+Drinking+How.many.vaginal.deliveries+How.old.when.first.had.sex+HPV.vaccine+Ever.told.by.MD.you.had.HPV	8	0.719336491824672	0.718077748522693	0.72059523512665	-0.0264	-0.0756	0.0229	0.29442	-0.1109	-0.2095	-0.0123	0.02751	-0.0219	-0.0312	-0.0126	0
Roche.HPV.linear.array.summary.result~Education.Adults+Marital.status+Annual.family.income+Drinking+How.many.vaginal.deliveries+How.old.when.first.had.sex+Ever.told.by.MD.you.had.HPV	7	0.719330063416249	0.718070188005488	0.72058993882701	-0.0272	-0.0774	0.0229	0.28706	-0.1615	-0.2598	-0.0631	0.00129	-0.0229	-0.0333	-0.0126	1e-05
Roche.HPV.linear.array.summary.result~Age+Race+Marital.status+Drinking+How.old.when.first.had.sex+Ever.told.by.MD.you.had.HPV	6	0.719326849212038	0.718061524719092	0.720592173704983	-0.0142	-0.0578	0.0294	0.52195	-0.1367	-0.2352	-0.0383	0.00647	-0.0195	-0.0269	-0.012	0
Roche.HPV.linear.array.summary.result~Age+Marital.status+Annual.family.income+How.many.vaginal.deliveries+How.old.when.first.had.sex+Male.sex.partners.lifetime+HPV.vaccine	7	0.719322027905721	0.718065611311029	0.720578444500413	-0.0649	-0.1142	-0.0157	0.00978	-0.177	-0.2753	-0.0787	0.00042	-0.0199	-0.0288	-0.011	1e-05
Roche.HPV.linear.array.summary.result~Race+Marital.status+Annual.family.income+Smoker+How.many.vaginal.deliveries+Male.sex.partners.lifetime	6	0.71931881370151	0.718065174442203	0.720572452960816	-0.0035	-0.0511	0.0441	0.8862	-0.1749	-0.2729	-0.0769	0.00047	-0.019	-0.0269	-0.011	0
Roche.HPV.linear.array.summary.result~Race+Marital.status+Annual.family.income+Drinking+How.old.when.first.had.sex+Male.sex.partners.lifetime	6	0.719308367537823	0.718052297991814	0.720564437083832	-0.0201	-0.0624	0.0222	0.35186	-0.1517	-0.25	-0.0533	0.0025	-0.0165	-0.0247	-0.0084	7e-05
Roche.HPV.linear.array.summary.result~Age+Race+Education.Adults+Marital.status+Smoker+How.old.when.first.had.sex	6	0.71930756398677	0.718041683514086	0.720573444459455	-0.0429	-0.0937	0.008	0.09875	-0.1808	-0.2789	-0.0826	0.00031	-0.0235	-0.0326	-0.0145	0
Roche.HPV.linear.array.summary.result~Education.Adults+Marital.status+Smoker+Drinking+How.many.vaginal.deliveries+HPV.vaccine+Ever.told.by.MD.you.had.HPV	7	0.71930756398677	0.718046535842917	0.720568592130624	-0.0231	-0.0736	0.0275	0.37068	-0.1276	-0.226	-0.0291	0.01107	-0.0232	-0.0327	-0.0137	0
Roche.HPV.linear.array.summary.result~Race+Marital.status+Drinking+How.old.when.first.had.sex+Male.sex.partners.lifetime+HPV.vaccine+Ever.told.by.MD.you.had.HPV	7	0.719304349782559	0.718051033437944	0.720557666127174	-0.0141	-0.0522	0.0241	0.46961	-0.2045	-0.3026	-0.1063	4e-05	-0.0163	-0.0235	-0.0091	1e-05
Roche.HPV.linear.array.summary.result~Age+Education.Adults+Marital.status+Annual.family.income+Drinking+How.many.vaginal.deliveries+How.old.when.first.had.sex	7	0.719285868108344	0.718020920544009	0.72055081567268	-0.0175	-0.0677	0.0327	0.494	-0.1313	-0.2296	-0.0329	0.0089	-0.0221	-0.032	-0.0122	1e-05
Roche.HPV.linear.array.summary.result~Age+Marital.status+Annual.family.income+Drinking+Male.sex.partners.lifetime+HPV.vaccine	6	0.719271404189394	0.718013055588117	0.720529752790671	-0.0176	-0.0625	0.0273	0.4415	-0.2893	-0.3868	-0.1917	0	-0.0171	-0.025	-0.0091	2e-05
Roche.HPV.linear.array.summary.result~Race+Marital.status+Annual.family.income+Smoker+Male.sex.partners.lifetime+HPV.vaccine	6	0.719253726066232	0.718000789391579	0.720506662740885	-0.1048	-0.1486	-0.0609	0	-0.2372	-0.3353	-0.1391	0	-0.0203	-0.0289	-0.0117	0
Roche.HPV.linear.array.summary.result~Age+Race+Marital.status+Annual.family.income+Smoker+HPV.vaccine+Ever.told.by.MD.you.had.HPV	7	0.719232030187806	0.717966881539057	0.720497178836554	0.0168	-0.0318	0.0653	0.49871	-0.1813	-0.2791	-0.0835	0.00028	-0.0214	-0.0296	-0.0132	0
Roche.HPV.linear.array.summary.result~Age+Race+Marital.status+How.many.vaginal.deliveries+Male.sex.partners.lifetime	5	0.719220780473067	0.717964505337318	0.720477055608815	-0.0645	-0.1086	-0.0205	0.00407	-0.2221	-0.3202	-0.124	1e-05	-0.021	-0.0281	-0.014	0
Roche.HPV.linear.array.summary.result~Race+Education.Adults+Marital.status+How.old.when.first.had.sex+Male.sex.partners.lifetime+HPV.vaccine	6	0.719214352064644	0.717957847947574	0.720470856181714	-0.0531	-0.1014	-0.0047	0.03155	-0.1732	-0.2716	-0.0748	0.00056	-0.0227	-0.0327	-0.0127	1e-05
Roche.HPV.linear.array.summary.result~Age+Education.Adults+Marital.status+How.many.vaginal.deliveries+Male.sex.partners.lifetime	5	0.719186227777796	0.717930113777414	0.720442341778177	-0.0403	-0.0901	0.0094	0.11207	-0.1778	-0.2762	-0.0794	0.0004	-0.02	-0.029	-0.0111	1e-05
Roche.HPV.linear.array.summary.result~Age+Marital.status+Smoker+How.many.vaginal.deliveries+Male.sex.partners.lifetime	5	0.719149264429366	0.717891267583515	0.720407261275218	-0.1128	-0.1542	-0.0714	0	-0.1917	-0.2897	-0.0937	0.00013	-0.0218	-0.0291	-0.0145	0
Roche.HPV.linear.array.summary.result~Marital.status+Smoker+Drinking+How.many.vaginal.deliveries+How.old.when.first.had.sex+Male.sex.partners.lifetime+Ever.told.by.MD.you.had.HPV	7	0.719144443123049	0.717889317316094	0.720399568930004	-0.0186	-0.0589	0.0217	0.3661	-0.3068	-0.4043	-0.2093	0	-0.0196	-0.027	-0.0121	0
Roche.HPV.linear.array.summary.result~Race+Education.Adults+Marital.status+How.old.when.first.had.sex+Male.sex.partners.lifetime+Ever.told.by.MD.you.had.HPV	6	0.719143639571997	0.717886906462677	0.720400372681316	-0.0133	-0.0629	0.0362	0.59854	-0.1727	-0.2712	-0.0743	0.00058	-0.0205	-0.0299	-0.011	2e-05
Roche.HPV.linear.array.summary.result~Education.Adults+Marital.status+Annual.family.income+Smoker+Drinking+How.many.vaginal.deliveries+How.old.when.first.had.sex	7	0.719135604061468	0.717873195584821	0.720398012538116	-0.0194	-0.069	0.0303	0.44501	-0.167	-0.2654	-0.0686	0.00088	-0.0237	-0.0338	-0.0136	0
Roche.HPV.linear.array.summary.result~Age+Race+Marital.status+Smoker+How.many.vaginal.deliveries+How.old.when.first.had.sex	6	0.719105872672514	0.71784565377241	0.720366091572618	-0.0021	-0.0487	0.0445	0.93078	-0.1824	-0.2793	-0.0856	0.00022	-0.0237	-0.0317	-0.0156	0
Roche.HPV.linear.array.summary.result~Race+Marital.status+Smoker+Drinking+How.many.vaginal.deliveries+Ever.told.by.MD.you.had.HPV	6	0.719091408753564	0.717829167029132	0.720353650477995	-0.0529	-0.0916	-0.0141	0.00746	-0.0178	-0.1165	0.0809	0.72355	-0.0215	-0.0285	-0.0145	0
Roche.HPV.linear.array.summary.result~Education.Adults+Marital.status+Smoker+How.old.when.first.had.sex+Male.sex.partners.lifetime+HPV.vaccine+Ever.told.by.MD.you.had.HPV	7	0.719077748385666	0.717821436912408	0.720334059858924	-0.0406	-0.0881	0.007	0.09442	-0.1816	-0.28	-0.0833	0.0003	-0.0213	-0.031	-0.0116	2e-05
Roche.HPV.linear.array.summary.result~Age+Race+Marital.status+Annual.family.income+Drinking+How.old.when.first.had.sex	6	0.719066498670927	0.717798928619612	0.720334068722241	-0.0159	-0.0631	0.0313	0.50837	-0.0835	-0.1821	0.015	0.09673	-0.0194	-0.0278	-0.011	1e-05
Roche.HPV.linear.array.summary.result~Age+Education.Adults+Marital.status+Annual.family.income+Drinking+How.many.vaginal.deliveries+HPV.vaccine+Ever.told.by.MD.you.had.HPV	8	0.719065695119874	0.71780124689755	0.720330143342198	-0.0386	-0.09	0.0128	0.14089	-0.1323	-0.2305	-0.034	0.00835	-0.021	-0.0308	-0.0112	3e-05
Roche.HPV.linear.array.summary.result~Race+Marital.status+Annual.family.income+Smoker+Drinking+Ever.told.by.MD.you.had.HPV	6	0.71905605250724	0.717793230164085	0.720318874850395	-0.0797	-0.1227	-0.0368	0.00028	-0.1251	-0.2234	-0.0268	0.01258	-0.0219	-0.0301	-0.0138	0
Roche.HPV.linear.array.summary.result~Age+Marital.status+Annual.family.income+Smoker+Male.sex.partners.lifetime+HPV.vaccine	6	0.719041588588289	0.717784238896375	0.720298938280204	-0.1392	-0.1853	-0.093	0	-0.2531	-0.3511	-0.1551	0	-0.0196	-0.0278	-0.0114	0
Roche.HPV.linear.array.summary.result~Race+Education.Adults+Marital.status+Annual.family.income+How.old.when.first.had.sex+Male.sex.partners.lifetime	6	0.719037570833025	0.717779055096948	0.720296086569103	-0.0402	-0.0886	0.0082	0.10366	-0.1681	-0.2666	-0.0697	0.00082	-0.0213	-0.0313	-0.0112	3e-05
Roche.HPV.linear.array.summary.result~Age+Race+Education.Adults+Annual.family.income+Smoker+Drinking+How.many.vaginal.deliveries+How.old.when.first.had.sex+Male.sex.partners.lifetime+Ever.told.by.MD.you.had.HPV	10	0.719035160179867	0.717784138137486	0.720286182222248	-0.0369	-0.0849	0.011	0.13135	-0.1587	-0.2571	-0.0602	0.00158	-0.0174	-0.0268	-0.008	0.00027
Roche.HPV.linear.array.summary.result~Education.Adults+Marital.status+Annual.family.income+Drinking+Male.sex.partners.lifetime+Ever.told.by.MD.you.had.HPV	6	0.719033553077761	0.71777488300471	0.720292223150812	-0.0652	-0.1099	-0.0204	0.00431	-0.1883	-0.2865	-0.09	0.00017	-0.0178	-0.0272	-0.0085	0.00019
Roche.HPV.linear.array.summary.result~Marital.status+Smoker+Drinking+How.many.vaginal.deliveries+How.old.when.first.had.sex+Male.sex.partners.lifetime+HPV.vaccine	7	0.719011857199335	0.717756758595082	0.720266955803589	-0.0098	-0.0517	0.0322	0.648	-0.2895	-0.3872	-0.1919	0	-0.0189	-0.0267	-0.011	0
Roche.HPV.linear.array.summary.result~Age+Race+Marital.status+Annual.family.income+Smoker+How.many.vaginal.deliveries+HPV.vaccine	7	0.71901025009723	0.717748417551534	0.720272082642926	-0.0151	-0.0656	0.0354	0.55722	-0.185	-0.2833	-0.0866	0.00023	-0.0241	-0.0327	-0.0156	0
Roche.HPV.linear.array.summary.result~Race+Marital.status+Annual.family.income+Smoker+How.many.vaginal.deliveries+How.old.when.first.had.sex+Ever.told.by.MD.you.had.HPV	7	0.719002214586702	0.717746337449175	0.720258091724228	0.0348	-0.0158	0.0853	0.1781	-0.2081	-0.3059	-0.1103	3e-05	-0.024	-0.0331	-0.0149	0
Roche.HPV.linear.array.summary.result~Age+Education.Adults+Marital.status+Smoker+Drinking+How.many.vaginal.deliveries+HPV.vaccine	7	0.718986947116698	0.717719363565554	0.720254530667842	-0.0337	-0.0829	0.0154	0.17892	-0.1693	-0.2677	-0.0709	0.00074	-0.0228	-0.0318	-0.0137	0
Roche.HPV.linear.array.summary.result~Race+Marital.status+Annual.family.income+How.many.vaginal.deliveries+Male.sex.partners.lifetime+HPV.vaccine+Ever.told.by.MD.you.had.HPV	7	0.718974090299853	0.717717903161978	0.720230277437729	-0.087	-0.1323	-0.0416	0.00017	-0.2102	-0.3082	-0.1122	3e-05	-0.0195	-0.0283	-0.0108	1e-05
Roche.HPV.linear.array.summary.result~Age+Education.Adults+Marital.status+Annual.family.income+Smoker+Drinking+How.many.vaginal.deliveries	7	0.718970072544589	0.717701267633966	0.720238877455212	-0.0105	-0.0599	0.0389	0.67647	-0.1039	-0.2025	-0.0053	0.03886	-0.0219	-0.0312	-0.0127	0
Roche.HPV.linear.array.summary.result~Age+Race+Marital.status+Drinking+How.many.vaginal.deliveries+HPV.vaccine+Ever.told.by.MD.you.had.HPV	7	0.718967661891431	0.717702713766385	0.720232610016476	-0.0392	-0.0798	0.0014	0.05836	-0.0144	-0.1131	0.0843	0.77433	-0.0209	-0.0281	-0.0138	0
Roche.HPV.linear.array.summary.result~Age+Marital.status+Drinking+How.old.when.first.had.sex+Male.sex.partners.lifetime+HPV.vaccine+Ever.told.by.MD.you.had.HPV	7	0.718948376666163	0.717690393942947	0.720206359389379	-0.038	-0.0804	0.0044	0.07919	-0.2535	-0.3515	-0.1555	0	-0.0176	-0.0248	-0.0103	0
Roche.HPV.linear.array.summary.result~Age+Education.Adults+Marital.status+Smoker+Drinking+Ever.told.by.MD.you.had.HPV	6	0.718936323400371	0.717666352566879	0.720206294233863	0.0014	-0.0475	0.0502	0.95641	-0.1333	-0.2317	-0.0349	0.0079	-0.0231	-0.0319	-0.0143	0
Roche.HPV.linear.array.summary.result~Age+Race+Marital.status+Annual.family.income+Drinking+How.many.vaginal.deliveries	6	0.718933912747213	0.7176657699174	0.720202055577025	-0.048	-0.0923	-0.0037	0.03359	-0.0987	-0.1969	-0.0004	0.04908	-0.0206	-0.0287	-0.0126	0
Roche.HPV.linear.array.summary.result~Age+Education.Adults+Marital.status+Annual.family.income+Smoker+How.old.when.first.had.sex+HPV.vaccine+Ever.told.by.MD.you.had.HPV	8	0.718925073685632	0.717664335699499	0.720185811671764	-0.0039	-0.0577	0.05	0.88753	-0.1199	-0.2185	-0.0213	0.01716	-0.0256	-0.0358	-0.0153	0
Roche.HPV.linear.array.summary.result~Age+Education.Adults+Marital.status+Annual.family.income+Drinking+How.old.when.first.had.sex+Ever.told.by.MD.you.had.HPV	7	0.718914627521945	0.717647298109879	0.720181956934011	-0.0297	-0.0807	0.0214	0.25447	-0.1592	-0.2576	-0.0607	0.00153	-0.0226	-0.0325	-0.0127	1e-05
Roche.HPV.linear.array.summary.result~Race+Marital.status+Smoker+How.many.vaginal.deliveries+Male.sex.partners.lifetime+Ever.told.by.MD.you.had.HPV	6	0.718902574256153	0.717648387215506	0.7201567612968	-0.0063	-0.0505	0.0378	0.77815	-0.1497	-0.2482	-0.0512	0.00289	-0.0199	-0.0267	-0.013	0
Roche.HPV.linear.array.summary.result~Age+Education.Adults+Marital.status+Annual.family.income+Male.sex.partners.lifetime	5	0.718896949398783	0.717638976668383	0.720154922129183	-0.0188	-0.0699	0.0323	0.47115	-0.1745	-0.2729	-0.076	0.00051	-0.0203	-0.0297	-0.0108	3e-05
Roche.HPV.linear.array.summary.result~Race+Marital.status+Drinking+How.many.vaginal.deliveries+How.old.when.first.had.sex+Male.sex.partners.lifetime	6	0.718879271275621	0.71762422688761	0.720134315663633	-0.0269	-0.0648	0.011	0.16433	-0.2878	-0.3855	-0.19	0	-0.0177	-0.0248	-0.0106	0
Roche.HPV.linear.array.summary.result~Age+Race+Marital.status+Annual.family.income+Drinking+Ever.told.by.MD.you.had.HPV	6	0.71884471858035	0.717576314519873	0.720113122640827	-0.0487	-0.0923	-0.0051	0.02841	-0.0707	-0.168	0.0267	0.15496	-0.0187	-0.0264	-0.0109	0
Roche.HPV.linear.array.summary.result~Race+Education.Adults+Marital.status+Annual.family.income+Drinking+Ever.told.by.MD.you.had.HPV	6	0.718814183640343	0.71754629187325	0.720082075407436	0.0148	-0.0362	0.0658	0.56914	-0.1	-0.1984	-0.0017	0.04615	-0.0205	-0.0302	-0.0108	3e-05
Roche.HPV.linear.array.summary.result~Marital.status+Annual.family.income+Drinking+How.old.when.first.had.sex+Male.sex.partners.lifetime+HPV.vaccine+Ever.told.by.MD.you.had.HPV	7	0.718814183640343	0.717561544160051	0.720066823120636	-0.0776	-0.1231	-0.0321	0.00084	-0.245	-0.3431	-0.1469	0	-0.0201	-0.0292	-0.0109	2e-05
Roche.HPV.linear.array.summary.result~Education.Adults+Marital.status+Smoker+How.many.vaginal.deliveries+Male.sex.partners.lifetime+Ever.told.by.MD.you.had.HPV	6	0.718813380089291	0.717556197278451	0.72007056290013	-0.0565	-0.1045	-0.0086	0.02082	-0.1874	-0.2858	-0.0891	0.00019	-0.0206	-0.0297	-0.0114	1e-05
Roche.HPV.linear.array.summary.result~Education.Adults+Marital.status+Annual.family.income+Smoker+How.old.when.first.had.sex+Male.sex.partners.lifetime+HPV.vaccine	7	0.718811772987185	0.717555894507493	0.720067651466877	-0.0559	-0.1056	-0.0063	0.02725	-0.1684	-0.2669	-0.07	0.0008	-0.0222	-0.0325	-0.0119	2e-05
Roche.HPV.linear.array.summary.result~Race+Marital.status+Annual.family.income+Drinking+How.many.vaginal.deliveries+How.old.when.first.had.sex+Ever.told.by.MD.you.had.HPV	7	0.718809362334026	0.717548173582157	0.720070551085896	-0.0231	-0.0709	0.0248	0.34474	-0.0885	-0.1872	0.0101	0.07867	-0.0189	-0.0276	-0.0103	2e-05
Roche.HPV.linear.array.summary.result~Age+Marital.status+Annual.family.income+How.many.vaginal.deliveries+How.old.when.first.had.sex+Male.sex.partners.lifetime	6	0.718786059353495	0.717527817422376	0.720044301284613	-0.0583	-0.1071	-0.0095	0.01911	-0.1767	-0.275	-0.0784	0.00043	-0.0209	-0.0296	-0.0121	0
Roche.HPV.linear.array.summary.result~Race+Education.Adults+Marital.status+Annual.family.income+Drinking+How.old.when.first.had.sex	6	0.718786059353495	0.71751855602165	0.720053562685339	-0.0038	-0.0525	0.045	0.87928	-0.114	-0.2125	-0.0155	0.02326	-0.0231	-0.0333	-0.0129	1e-05
Roche.HPV.linear.array.summary.result~Race+Education.Adults+Marital.status+Annual.family.income+Smoker+Drinking	6	0.718783648700337	0.717512153192147	0.720055144208526	-0.0025	-0.053	0.048	0.92257	-0.0674	-0.1661	0.0314	0.18109	-0.0224	-0.0319	-0.0129	0
Roche.HPV.linear.array.summary.result~Education.Adults+Marital.status+Smoker+Drinking+How.many.vaginal.deliveries+How.old.when.first.had.sex+HPV.vaccine	7	0.718780434496125	0.717516978278968	0.720043890713282	-0.039	-0.0885	0.0105	0.12232	-0.1859	-0.2843	-0.0876	0.00021	-0.0235	-0.0334	-0.0136	0
Roche.HPV.linear.array.summary.result~Education.Adults+Marital.status+Annual.family.income+Smoker+Drinking+Male.sex.partners.lifetime	6	0.71876757767928	0.717507430173112	0.720027725185448	-0.0482	-0.0946	-0.0019	0.04125	-0.225	-0.3232	-0.1268	1e-05	-0.02	-0.0293	-0.0107	3e-05
Roche.HPV.linear.array.summary.result~Education.Adults+Marital.status+Annual.family.income+Smoker+Drinking+How.many.vaginal.deliveries+Ever.told.by.MD.you.had.HPV	7	0.718764363475069	0.717501159742528	0.72002756720761	-0.0335	-0.0839	0.0168	0.19144	-0.1459	-0.2443	-0.0475	0.00367	-0.0234	-0.0331	-0.0136	0
Roche.HPV.linear.array.summary.result~Race+Marital.status+Annual.family.income+How.old.when.first.had.sex+Male.sex.partners.lifetime+HPV.vaccine+Ever.told.by.MD.you.had.HPV	7	0.718762756372963	0.71750895365187	0.720016559094057	-0.0385	-0.0865	0.0095	0.1161	-0.1631	-0.2615	-0.0647	0.00116	-0.02	-0.0292	-0.0108	2e-05
Roche.HPV.linear.array.summary.result~Age+Race+Education.Adults+Marital.status+How.old.when.first.had.sex+Ever.told.by.MD.you.had.HPV	6	0.718757935066647	0.717494630823781	0.720021239309512	-0.0124	-0.0656	0.0408	0.6482	-0.2068	-0.3048	-0.1088	4e-05	-0.0248	-0.0346	-0.0151	0
Roche.HPV.linear.array.summary.result~Age+Marital.status+Drinking+How.many.vaginal.deliveries+How.old.when.first.had.sex+Male.sex.partners.lifetime	6	0.71874748890296	0.717490954140881	0.720004023665039	0.0063	-0.0355	0.0481	0.76881	-0.2952	-0.3929	-0.1975	0	-0.0182	-0.0254	-0.011	0
Roche.HPV.linear.array.summary.result~Education.Adults+Marital.status+Smoker+Drinking+Male.sex.partners.lifetime+HPV.vaccine	6	0.718736239188221	0.717477266423488	0.719995211952953	-0.0652	-0.1105	-0.0198	0.00485	-0.209	-0.3073	-0.1108	3e-05	-0.0196	-0.0286	-0.0105	2e-05
Roche.HPV.linear.array.summary.result~Education.Adults+Marital.status+Smoker+Drinking+Male.sex.partners.lifetime+Ever.told.by.MD.you.had.HPV	6	0.718720971718217	0.717461110601354	0.71998083283508	-0.0645	-0.1075	-0.0215	0.0033	-0.2127	-0.3109	-0.1145	2e-05	-0.019	-0.0277	-0.0103	2e-05
Roche.HPV.linear.array.summary.result~Age+Race+Marital.status+Drinking+How.many.vaginal.deliveries+Ever.told.by.MD.you.had.HPV	6	0.718719364616112	0.717454141954185	0.719984587278038	-0.0456	-0.0858	-0.0055	0.02597	-0.0177	-0.1163	0.0808	0.72412	-0.0216	-0.0286	-0.0145	0
Roche.HPV.linear.array.summary.result~Age+Marital.status+Annual.family.income+How.old.when.first.had.sex+Male.sex.partners.lifetime+Ever.told.by.MD.you.had.HPV	6	0.718684008369788	0.717426761508969	0.719941255230606	-0.0702	-0.1188	-0.0216	0.00464	-0.2218	-0.3198	-0.1237	1e-05	-0.021	-0.0298	-0.0123	0
Roche.HPV.linear.array.summary.result~Race+Education.Adults+Marital.status+Smoker+How.old.when.first.had.sex+Male.sex.partners.lifetime	6	0.718671955103996	0.717413884517112	0.719930025690879	-0.002	-0.0508	0.0469	0.93739	-0.1591	-0.2574	-0.0607	0.00153	-0.0211	-0.0301	-0.012	0
Roche.HPV.linear.array.summary.result~Education.Adults+Marital.status+Annual.family.income+How.many.vaginal.deliveries+How.old.when.first.had.sex+Male.sex.partners.lifetime	6	0.718671151552943	0.717415056498906	0.71992724660698	-0.0048	-0.055	0.0455	0.85213	-0.163	-0.2614	-0.0645	0.00118	-0.0217	-0.032	-0.0114	4e-05
Roche.HPV.linear.array.summary.result~Age+Race+Education.Adults+Marital.status+Annual.family.income+Smoker+HPV.vaccine	7	0.718669544450837	0.717399541423687	0.719939547477987	0.0004	-0.052	0.0528	0.98901	-0.1621	-0.2603	-0.0639	0.00122	-0.0233	-0.0328	-0.0139	0
Roche.HPV.linear.array.summary.result~Age+Education.Adults+Marital.status+Annual.family.income+Smoker+Drinking+How.old.when.first.had.sex	7	0.718666330246626	0.717396282866396	0.719936377626856	-0.0189	-0.0686	0.0309	0.4576	-0.1561	-0.2546	-0.0577	0.00188	-0.0232	-0.0328	-0.0136	0
Roche.HPV.linear.array.summary.result~Age+Marital.status+Annual.family.income+Smoker+Drinking+How.many.vaginal.deliveries+How.old.when.first.had.sex	7	0.718655884082939	0.717389212837936	0.719922555327942	-0.0039	-0.0522	0.0444	0.87373	-0.1809	-0.2793	-0.0825	0.00031	-0.0225	-0.0313	-0.0136	0
Roche.HPV.linear.array.summary.result~Age+Race+Marital.status+Annual.family.income+Smoker+How.old.when.first.had.sex+HPV.vaccine	7	0.718642223715041	0.717381102156541	0.719903345273542	-0.0001	-0.0512	0.051	0.99695	-0.1363	-0.2347	-0.038	0.00657	-0.0232	-0.0321	-0.0142	0
Roche.HPV.linear.array.summary.result~Race+Education.Adults+Marital.status+How.many.vaginal.deliveries+Male.sex.partners.lifetime	5	0.718622134938721	0.717362374667497	0.719881895209945	-0.0491	-0.0985	0.0003	0.05118	-0.2043	-0.3026	-0.1061	5e-05	-0.0217	-0.0311	-0.0123	1e-05
Roche.HPV.linear.array.summary.result~Race+Marital.status+Annual.family.income+Smoker+Drinking+How.old.when.first.had.sex+HPV.vaccine	7	0.718606063917665	0.717342360230445	0.719869767604885	0.0045	-0.0432	0.0521	0.85452	-0.0857	-0.1844	0.013	0.0888	-0.0199	-0.0288	-0.011	1e-05
Roche.HPV.linear.array.summary.result~Race+Marital.status+Smoker+Drinking+How.old.when.first.had.sex+Ever.told.by.MD.you.had.HPV	6	0.718585975141345	0.717323883787677	0.719848066495013	0.0244	-0.0201	0.0689	0.28225	-0.1457	-0.2443	-0.0472	0.00374	-0.0223	-0.0301	-0.0145	0
Roche.HPV.linear.array.summary.result~Age+Race+Marital.status+How.old.when.first.had.sex+Male.sex.partners.lifetime+HPV.vaccine	6	0.718574725426605	0.717318302614513	0.719831148238697	-0.0406	-0.0861	0.0049	0.0803	-0.1931	-0.2915	-0.0948	0.00012	-0.0199	-0.0275	-0.0124	0
Roche.HPV.linear.array.summary.result~Age+Marital.status+Smoker+How.old.when.first.had.sex+Male.sex.partners.lifetime+HPV.vaccine	6	0.718558654405549	0.71730089695082	0.719816411860278	-0.0729	-0.1169	-0.0289	0.00116	-0.1877	-0.2861	-0.0894	0.00018	-0.0214	-0.0293	-0.0135	0
Roche.HPV.linear.array.summary.result~Age+Marital.status+Annual.family.income+Smoker+Drinking+How.many.vaginal.deliveries+Ever.told.by.MD.you.had.HPV	7	0.718558654405549	0.717293267217587	0.719824041593511	-0.0372	-0.08	0.0056	0.08826	-0.0881	-0.186	0.0099	0.07798	-0.0231	-0.0314	-0.0148	0
Roche.HPV.linear.array.summary.result~Education.Adults+Marital.status+Drinking+How.old.when.first.had.sex+Male.sex.partners.lifetime+Ever.told.by.MD.you.had.HPV	6	0.71854740469081	0.717289396112446	0.719805413269173	-0.0567	-0.1006	-0.0129	0.0112	-0.1616	-0.2601	-0.0631	0.0013	-0.0208	-0.0302	-0.0115	1e-05
Roche.HPV.linear.array.summary.result~Age+Race+Education.Adults+Marital.status+How.many.vaginal.deliveries+How.old.when.first.had.sex+HPV.vaccine	7	0.718526512363436	0.717262426211766	0.719790598515107	-0.0363	-0.0892	0.0166	0.17876	-0.1909	-0.2891	-0.0928	0.00014	-0.0251	-0.0352	-0.0151	0
Roche.HPV.linear.array.summary.result~Race+Education.Adults+Marital.status+Smoker+How.many.vaginal.deliveries+How.old.when.first.had.sex+HPV.vaccine	7	0.718523298159225	0.717258943040807	0.719787653277644	-0.0588	-0.1102	-0.0075	0.02479	-0.129	-0.2275	-0.0305	0.01029	-0.0242	-0.0341	-0.0142	0
Roche.HPV.linear.array.summary.result~Age+Education.Adults+Marital.status+Annual.family.income+Drinking+How.many.vaginal.deliveries+Ever.told.by.MD.you.had.HPV	7	0.718518476852908	0.717251906275636	0.719785047430181	-0.0439	-0.0949	0.0072	0.09193	-0.155	-0.2532	-0.0568	0.00198	-0.0222	-0.0319	-0.0125	1e-05
Roche.HPV.linear.array.summary.result~Education.Adults+Marital.status+Annual.family.income+Smoker+How.many.vaginal.deliveries+How.old.when.first.had.sex+HPV.vaccine+Ever.told.by.MD.you.had.HPV	8	0.718517673301856	0.717256893698192	0.719778452905519	-0.0536	-0.1075	0.0003	0.05111	-0.1243	-0.2229	-0.0257	0.01347	-0.0251	-0.0359	-0.0144	0
Roche.HPV.linear.array.summary.result~Age+Marital.status+Smoker+Drinking+How.old.when.first.had.sex+HPV.vaccine+Ever.told.by.MD.you.had.HPV	7	0.718493566770271	0.717227411988099	0.719759721552444	0.0288	-0.0182	0.0758	0.22935	-0.1556	-0.2541	-0.0571	0.00196	-0.024	-0.0324	-0.0156	0
Roche.HPV.linear.array.summary.result~Education.Adults+Marital.status+How.many.vaginal.deliveries+How.old.when.first.had.sex+Male.sex.partners.lifetime+HPV.vaccine+Ever.told.by.MD.you.had.HPV	7	0.718491156117113	0.717236397336076	0.71974591489815	-0.004	-0.0545	0.0465	0.87662	-0.1521	-0.2506	-0.0536	0.00247	-0.0196	-0.0295	-0.0098	9e-05
Roche.HPV.linear.array.summary.result~Age+Education.Adults+Marital.status+Smoker+Drinking+How.old.when.first.had.sex+HPV.vaccine	7	0.718461424728159	0.717191701245371	0.719731148210946	-0.0237	-0.0733	0.0258	0.34772	-0.1931	-0.2915	-0.0948	0.00012	-0.0238	-0.0333	-0.0144	0
Roche.HPV.linear.array.summary.result~Age+Marital.status+Drinking+How.old.when.first.had.sex+Male.sex.partners.lifetime+Ever.told.by.MD.you.had.HPV	6	0.718446960809208	0.717187770309763	0.719706151308653	-0.0507	-0.0925	-0.0089	0.01742	-0.2721	-0.37	-0.1742	0	-0.0183	-0.0255	-0.0111	0
Roche.HPV.linear.array.summary.result~Race+Education.Adults+Marital.status+Annual.family.income+How.many.vaginal.deliveries+How.old.when.first.had.sex+Ever.told.by.MD.you.had.HPV	7	0.718397944194986	0.717137725508999	0.719658162880974	-0.0435	-0.0975	0.0105	0.11466	-0.1402	-0.2386	-0.0417	0.00528	-0.0245	-0.0351	-0.0138	1e-05
Roche.HPV.linear.array.summary.result~Education.Adults+Marital.status+Drinking+How.old.when.first.had.sex+Male.sex.partners.lifetime+HPV.vaccine	6	0.71839312288867	0.717135554470776	0.719650691306563	-0.0606	-0.1063	-0.0149	0.00938	-0.182	-0.2804	-0.0837	0.00029	-0.0215	-0.0312	-0.0118	1e-05
Roche.HPV.linear.array.summary.result~Marital.status+Annual.family.income+Smoker+Drinking+Male.sex.partners.lifetime+HPV.vaccine+Ever.told.by.MD.you.had.HPV	7	0.718315178436547	0.717064510660596	0.719565846212498	0.0308	-0.0127	0.0742	0.165	-0.2616	-0.3589	-0.1642	0	-0.0179	-0.0262	-0.0096	2e-05
Roche.HPV.linear.array.summary.result~Race+Marital.status+Smoker+Drinking+Male.sex.partners.lifetime	5	0.718309553579177	0.71705150896541	0.719567598192944	0	-0.038	0.038	1	-0.2521	-0.3476	-0.1566	0	-0.0189	-0.0255	-0.0123	0
Roche.HPV.linear.array.summary.result~Age+Race+Marital.status+How.old.when.first.had.sex+Male.sex.partners.lifetime	5	0.718273393781801	0.717016738129931	0.71953004943367	-0.0438	-0.0891	0.0015	0.05821	-0.2264	-0.3245	-0.1282	1e-05	-0.0204	-0.0279	-0.013	0
Roche.HPV.linear.array.summary.result~Age+Race+Education.Adults+Annual.family.income+Smoker+Drinking+How.many.vaginal.deliveries+Male.sex.partners.lifetime+Ever.told.by.MD.you.had.HPV	9	0.718272590230748	0.717020325562248	0.719524854899248	-0.048	-0.0954	-0.0005	0.04756	-0.1634	-0.2618	-0.0649	0.00115	-0.0179	-0.0272	-0.0086	0.00016
Roche.HPV.linear.array.summary.result~Education.Adults+Marital.status+Annual.family.income+Smoker+How.many.vaginal.deliveries+Male.sex.partners.lifetime	6	0.71825330500548	0.716995799953262	0.719510810057699	-0.0394	-0.0887	0.0099	0.11693	-0.1614	-0.2598	-0.0629	0.00131	-0.0212	-0.0309	-0.0115	2e-05
Roche.HPV.linear.array.summary.result~Race+Education.Adults+Marital.status+Drinking+Ever.told.by.MD.you.had.HPV	5	0.718221162963368	0.716951604618857	0.719490721307878	0.005	-0.0462	0.0561	0.84954	-0.1132	-0.2115	-0.015	0.0239	-0.0246	-0.0342	-0.0149	0
Roche.HPV.linear.array.summary.result~Race+Education.Adults+Marital.status+Annual.family.income+Smoker+How.many.vaginal.deliveries+How.old.when.first.had.sex	7	0.718189020921255	0.716926298129219	0.719451743713291	-0.0453	-0.098	0.0073	0.0913	-0.154	-0.2524	-0.0556	0.00215	-0.0245	-0.0346	-0.0144	0
Roche.HPV.linear.array.summary.result~Race+Education.Adults+Marital.status+Annual.family.income+Smoker+How.old.when.first.had.sex+Ever.told.by.MD.you.had.HPV	7	0.718176967655463	0.716916956355589	0.719436978955337	-0.0424	-0.0947	0.0099	0.11209	-0.147	-0.2454	-0.0485	0.00344	-0.0254	-0.0356	-0.0152	0
Roche.HPV.linear.array.summary.result~Marital.status+Annual.family.income+Smoker+How.many.vaginal.deliveries+How.old.when.first.had.sex+Male.sex.partners.lifetime+HPV.vaccine	7	0.718164914389671	0.716908839301698	0.719420989477644	-0.0723	-0.1217	-0.0229	0.00415	-0.1462	-0.2446	-0.0479	0.00355	-0.0212	-0.0305	-0.0119	1e-05
Roche.HPV.linear.array.summary.result~Race+Marital.status+Smoker+How.many.vaginal.deliveries+Male.sex.partners.lifetime+HPV.vaccine	6	0.718158485981248	0.716902069891595	0.719414902070902	-0.0166	-0.0628	0.0296	0.48089	-0.1877	-0.286	-0.0893	0.00018	-0.0207	-0.0282	-0.0132	0
Roche.HPV.linear.array.summary.result~Age+Race+Marital.status+Annual.family.income+Smoker+How.many.vaginal.deliveries	6	0.718112683571238	0.716849012607872	0.719376354534604	-0.0055	-0.0552	0.0443	0.82996	-0.2066	-0.3048	-0.1084	4e-05	-0.0253	-0.0338	-0.0169	0
Roche.HPV.linear.array.summary.result~Education.Adults+Marital.status+Annual.family.income+Smoker+How.old.when.first.had.sex+Male.sex.partners.lifetime+Ever.told.by.MD.you.had.HPV	7	0.718108665815974	0.71684901463807	0.719368316993878	-0.0476	-0.0962	0.0009	0.05461	-0.1816	-0.28	-0.0833	0.0003	-0.0217	-0.0317	-0.0118	2e-05
Roche.HPV.linear.array.summary.result~Education.Adults+Marital.status+Smoker+How.many.vaginal.deliveries+How.old.when.first.had.sex+Male.sex.partners.lifetime	6	0.718095005448076	0.716836747044042	0.71935326385211	-0.0193	-0.0676	0.029	0.43356	-0.1844	-0.2827	-0.086	0.00024	-0.0224	-0.0319	-0.0129	0
Roche.HPV.linear.array.summary.result~Age+Marital.status+Drinking+How.many.vaginal.deliveries+Male.sex.partners.lifetime+HPV.vaccine+Ever.told.by.MD.you.had.HPV	7	0.718091791243865	0.716834628017161	0.719348954470569	-0.0066	-0.0484	0.0353	0.75838	-0.3472	-0.4442	-0.2501	0	-0.0179	-0.0247	-0.0111	0
Roche.HPV.linear.array.summary.result~Race+Marital.status+Smoker+Drinking+HPV.vaccine+Ever.told.by.MD.you.had.HPV	6	0.718081345080178	0.716817932662732	0.719344757497625	-0.0801	-0.1216	-0.0385	0.00016	-0.1422	-0.2407	-0.0437	0.00465	-0.0224	-0.03	-0.0147	0
Roche.HPV.linear.array.summary.result~Age+Marital.status+Annual.family.income+Smoker+How.many.vaginal.deliveries+How.old.when.first.had.sex+HPV.vaccine+Ever.told.by.MD.you.had.HPV	8	0.718067684712281	0.716803393447698	0.719331975976863	-0.0067	-0.0587	0.0453	0.80056	-0.1323	-0.2305	-0.034	0.00835	-0.0258	-0.0353	-0.0162	0
Roche.HPV.linear.array.summary.result~Education.Adults+Marital.status+Annual.family.income+How.many.vaginal.deliveries+Male.sex.partners.lifetime+Ever.told.by.MD.you.had.HPV	6	0.7180588456507	0.716801976069811	0.719315715231588	-0.0459	-0.0961	0.0044	0.07358	-0.1779	-0.2763	-0.0795	0.0004	-0.0206	-0.0306	-0.0105	6e-05
Roche.HPV.linear.array.summary.result~Race+Marital.status+Smoker+Male.sex.partners.lifetime+HPV.vaccine+Ever.told.by.MD.you.had.HPV	6	0.718037953323326	0.71678353483561	0.719292371811043	-0.0971	-0.1392	-0.0551	1e-05	-0.303	-0.4006	-0.2054	0	-0.0205	-0.028	-0.013	0
Roche.HPV.linear.array.summary.result~Age+Education.Adults+Marital.status+How.old.when.first.had.sex+Male.sex.partners.lifetime	5	0.718006614832267	0.716747504172934	0.7192657254916	-0.07	-0.1196	-0.0203	0.00576	-0.1678	-0.2662	-0.0693	0.00084	-0.022	-0.0313	-0.0127	0
Roche.HPV.linear.array.summary.result~Age+Race+Education.Adults+Marital.status+Annual.family.income+How.many.vaginal.deliveries+HPV.vaccine	7	0.718000186423844	0.716732689123893	0.719267683723795	-0.0401	-0.095	0.0147	0.15104	-0.143	-0.241	-0.045	0.00424	-0.0266	-0.0369	-0.0162	0
Roche.HPV.linear.array.summary.result~Race+Marital.status+Smoker+How.many.vaginal.deliveries+How.old.when.first.had.sex+HPV.vaccine+Ever.told.by.MD.you.had.HPV	7	0.71799616866858	0.71673763530661	0.719254702030551	0.0195	-0.0291	0.0681	0.43078	-0.1723	-0.2706	-0.074	0.00059	-0.0251	-0.0338	-0.0163	0
Roche.HPV.linear.array.summary.result~Age+Race+Marital.status+Annual.family.income+Smoker+Ever.told.by.MD.you.had.HPV	6	0.717988133158052	0.716720750067884	0.71925551624822	0.0342	-0.014	0.0823	0.16402	-0.1938	-0.2916	-0.0961	0.0001	-0.0225	-0.0306	-0.0145	0
Roche.HPV.linear.array.summary.result~Age+Education.Adults+Marital.status+Annual.family.income+Smoker+How.many.vaginal.deliveries+HPV.vaccine+Ever.told.by.MD.you.had.HPV	8	0.717984918953841	0.716720751632581	0.7192490862751	-0.0086	-0.0629	0.0456	0.75501	-0.1139	-0.2121	-0.0157	0.02302	-0.0252	-0.0353	-0.0152	0
Roche.HPV.linear.array.summary.result~Marital.status+Annual.family.income+Drinking+How.many.vaginal.deliveries+Male.sex.partners.lifetime+HPV.vaccine+Ever.told.by.MD.you.had.HPV	7	0.717983311851735	0.716730347725637	0.719236275977834	-0.0147	-0.0594	0.0299	0.51701	-0.2809	-0.3782	-0.1835	0	-0.0186	-0.0271	-0.0101	2e-05
Roche.HPV.linear.array.summary.result~Age+Marital.status+Smoker+How.old.when.first.had.sex+Male.sex.partners.lifetime	5	0.717978490545418	0.716720259041808	0.719236722049028	-0.0657	-0.11	-0.0213	0.00369	-0.2455	-0.3434	-0.1476	0	-0.0224	-0.0302	-0.0146	0
Roche.HPV.linear.array.summary.result~Age+Marital.status+Annual.family.income+Smoker+Male.sex.partners.lifetime	5	0.717972865688049	0.716714254574069	0.719231476802028	-0.1163	-0.1596	-0.0729	0	-0.2369	-0.335	-0.1388	0	-0.0207	-0.0288	-0.0126	0
Roche.HPV.linear.array.summary.result~Marital.status+Annual.family.income+Smoker+How.many.vaginal.deliveries+How.old.when.first.had.sex+Male.sex.partners.lifetime+Ever.told.by.MD.you.had.HPV	7	0.717969651483837	0.716709643041243	0.719229659926432	-0.0672	-0.1157	-0.0187	0.00657	-0.1575	-0.2557	-0.0593	0.00167	-0.0218	-0.0308	-0.0128	0
Roche.HPV.linear.array.summary.result~Age+Race+Education.Adults+Marital.status+HPV.vaccine+Ever.told.by.MD.you.had.HPV	6	0.71795599111594	0.716686409089882	0.719225573141997	-0.0522	-0.1054	0.0009	0.0541	-0.2044	-0.3025	-0.1064	4e-05	-0.0275	-0.0375	-0.0176	0
Roche.HPV.linear.array.summary.result~Age+Marital.status+Annual.family.income+How.many.vaginal.deliveries+Male.sex.partners.lifetime+HPV.vaccine+Ever.told.by.MD.you.had.HPV	7	0.717933491686461	0.716671882189888	0.719195101183033	-0.1153	-0.1614	-0.0691	0	-0.2105	-0.3087	-0.1124	3e-05	-0.0205	-0.0291	-0.0119	0
Roche.HPV.linear.array.summary.result~Age+Marital.status+Annual.family.income+Drinking+Male.sex.partners.lifetime	5	0.71792465262488	0.716664417781541	0.719184887468219	-0.0183	-0.0629	0.0263	0.42198	-0.2703	-0.3679	-0.1727	0	-0.018	-0.0259	-0.0102	1e-05
Roche.HPV.linear.array.summary.result~Age+Race+Marital.status+Annual.family.income+Smoker+How.old.when.first.had.sex	6	0.717921438420669	0.716658734165091	0.719184142676247	-0.0045	-0.0557	0.0468	0.86462	-0.1738	-0.2717	-0.076	0.0005	-0.0244	-0.0332	-0.0155	0
Roche.HPV.linear.array.summary.result~Age+Education.Adults+Marital.status+Annual.family.income+Smoker+How.many.vaginal.deliveries+Ever.told.by.MD.you.had.HPV	7	0.717915010012246	0.716649434107206	0.719180585917286	-0.0096	-0.0632	0.0439	0.7246	-0.101	-0.1993	-0.0028	0.04389	-0.0267	-0.0366	-0.0168	0
Roche.HPV.linear.array.summary.result~Race+Education.Adults+Marital.status+Smoker+How.old.when.first.had.sex+HPV.vaccine+Ever.told.by.MD.you.had.HPV	7	0.717908581603824	0.716646195008948	0.719170968198699	-0.0361	-0.0879	0.0157	0.17182	-0.1415	-0.24	-0.043	0.00486	-0.0248	-0.0348	-0.0149	0
Roche.HPV.linear.array.summary.result~Age+Marital.status+Smoker+Drinking+How.many.vaginal.deliveries+HPV.vaccine+Ever.told.by.MD.you.had.HPV	7	0.71789331413382	0.716628736773476	0.719157891494165	-0.0296	-0.0713	0.0121	0.16355	-0.1288	-0.2274	-0.0302	0.01046	-0.0251	-0.033	-0.0171	0
Roche.HPV.linear.array.summary.result~Age+Education.Adults+Marital.status+Male.sex.partners.lifetime+HPV.vaccine	5	0.717879653765922	0.716620795773055	0.719138511758789	-0.035	-0.0862	0.0162	0.18045	-0.2066	-0.3048	-0.1084	4e-05	-0.0226	-0.032	-0.0132	0
Roche.HPV.linear.array.summary.result~Age+Education.Adults+Marital.status+Smoker+Drinking+How.many.vaginal.deliveries	6	0.717853940132232	0.716583655632543	0.719124224631922	-0.0362	-0.085	0.0125	0.14511	-0.1436	-0.2421	-0.0451	0.00428	-0.0241	-0.0331	-0.0151	0
Roche.HPV.linear.array.summary.result~Education.Adults+Marital.status+Annual.family.income+Smoker+Male.sex.partners.lifetime+HPV.vaccine	6	0.717839476213282	0.71658366834382	0.719095284082743	0.0225	-0.0304	0.0754	0.40416	-0.146	-0.2445	-0.0475	0.00368	-0.0238	-0.0341	-0.0135	1e-05
Roche.HPV.linear.array.summary.result~Age+Race+Education.Adults+Marital.status+How.many.vaginal.deliveries+How.old.when.first.had.sex	6	0.717801709313799	0.716535607121738	0.719067811505861	-0.0236	-0.0763	0.0291	0.38021	-0.1838	-0.2821	-0.0856	0.00025	-0.026	-0.0359	-0.0161	0
Roche.HPV.linear.array.summary.result~Marital.status+Annual.family.income+Smoker+How.old.when.first.had.sex+Male.sex.partners.lifetime+HPV.vaccine+Ever.told.by.MD.you.had.HPV	7	0.717751085597472	0.716497832685782	0.719004338509163	-0.1488	-0.1964	-0.1012	0	-0.216	-0.3141	-0.1179	2e-05	-0.0233	-0.0329	-0.0138	0
Roche.HPV.linear.array.summary.result~Education.Adults+Marital.status+Smoker+How.many.vaginal.deliveries+Male.sex.partners.lifetime+HPV.vaccine	6	0.717729389719046	0.716471726092834	0.718987053345259	-0.0518	-0.1013	-0.0023	0.0403	-0.1735	-0.2719	-0.0751	0.00055	-0.0213	-0.0307	-0.0118	1e-05
Roche.HPV.linear.array.summary.result~Race+Marital.status+Annual.family.income+Drinking+How.many.vaginal.deliveries+How.old.when.first.had.sex+HPV.vaccine	7	0.717729389719046	0.716464302605193	0.7189944768329	-0.03	-0.0793	0.0194	0.23374	-0.0976	-0.1963	0.0011	0.05262	-0.02	-0.0291	-0.0109	2e-05
Roche.HPV.linear.array.summary.result~Age+Education.Adults+Marital.status+Smoker+How.old.when.first.had.sex+HPV.vaccine+Ever.told.by.MD.you.had.HPV	7	0.717704479636409	0.716440791059264	0.718968168213555	-0.0122	-0.0658	0.0414	0.65637	-0.1541	-0.2525	-0.0556	0.00216	-0.0278	-0.0378	-0.0178	0
Roche.HPV.linear.array.summary.result~Education.Adults+Marital.status+Annual.family.income+How.many.vaginal.deliveries+Male.sex.partners.lifetime+HPV.vaccine	6	0.717683587309036	0.716427290449241	0.718939884168831	-0.0434	-0.0949	0.0081	0.09832	-0.1423	-0.2409	-0.0438	0.00465	-0.0214	-0.0317	-0.011	5e-05
Roche.HPV.linear.array.summary.result~Age+Race+Education.Adults+Annual.family.income+Drinking+How.many.vaginal.deliveries+How.old.when.first.had.sex+Male.sex.partners.lifetime+HPV.vaccine+Ever.told.by.MD.you.had.HPV	10	0.717601625101649	0.716347188127366	0.718856062075932	-0.0392	-0.0896	0.0112	0.12762	-0.1566	-0.2551	-0.0581	0.00184	-0.0199	-0.0303	-0.0095	0.00018
Roche.HPV.linear.array.summary.result~Age+Education.Adults+Marital.status+Annual.family.income+Smoker+How.many.vaginal.deliveries+How.old.when.first.had.sex+HPV.vaccine	8	0.717577518570065	0.716313992446022	0.718841044694107	-0.0536	-0.1072	0	0.05015	-0.0951	-0.1937	0.0035	0.05873	-0.0256	-0.036	-0.0153	0
Roche.HPV.linear.array.summary.result~Age+Marital.status+Smoker+Drinking+How.old.when.first.had.sex+Ever.told.by.MD.you.had.HPV	6	0.717569483059537	0.716300958740561	0.718838007378513	0.0238	-0.0229	0.0705	0.31866	-0.1745	-0.2729	-0.0761	0.00051	-0.0252	-0.0335	-0.0169	0
Roche.HPV.linear.array.summary.result~Education.Adults+Marital.status+Annual.family.income+Drinking+How.many.vaginal.deliveries+How.old.when.first.had.sex+HPV.vaccine	7	0.717558233344797	0.716294437102486	0.718822029587109	-0.0357	-0.0878	0.0165	0.18042	-0.1514	-0.2498	-0.0529	0.00259	-0.0239	-0.0346	-0.0132	1e-05
Roche.HPV.linear.array.summary.result~Marital.status+Annual.family.income+Smoker+How.many.vaginal.deliveries+Male.sex.partners.lifetime+HPV.vaccine+Ever.told.by.MD.you.had.HPV	7	0.717557429793744	0.71630127266846	0.718813586919029	-0.0904	-0.1336	-0.0472	4e-05	-0.1775	-0.2759	-0.0791	0.00041	-0.0213	-0.0302	-0.0124	0
Roche.HPV.linear.array.summary.result~Age+Race+Education.Adults+Marital.status+Annual.family.income+Ever.told.by.MD.you.had.HPV	6	0.717514038036893	0.716244401108298	0.718783674965487	-0.0259	-0.08	0.0282	0.34827	-0.1837	-0.2817	-0.0857	0.00024	-0.0254	-0.0354	-0.0154	0
Roche.HPV.linear.array.summary.result~Education.Adults+Marital.status+Annual.family.income+Smoker+Drinking+How.many.vaginal.deliveries+HPV.vaccine	7	0.717494752811625	0.716229478924205	0.718760026699045	-0.0382	-0.0901	0.0137	0.14874	-0.1002	-0.1989	-0.0016	0.04644	-0.0246	-0.0347	-0.0144	0
Roche.HPV.linear.array.summary.result~Age+Marital.status+Annual.family.income+Smoker+How.many.vaginal.deliveries+How.old.when.first.had.sex+Ever.told.by.MD.you.had.HPV	7	0.717479485341622	0.7162135369475	0.718745433735743	-0.0376	-0.0899	0.0147	0.15844	-0.1897	-0.2875	-0.092	0.00014	-0.0272	-0.0366	-0.0177	0
Roche.HPV.linear.array.summary.result~Age+Marital.status+Smoker+Drinking+How.many.vaginal.deliveries+How.old.when.first.had.sex+HPV.vaccine	7	0.71746180721846	0.716194211892162	0.718729402544757	-0.0014	-0.049	0.0461	0.95388	-0.1269	-0.2254	-0.0283	0.01161	-0.0241	-0.0326	-0.0156	0
Roche.HPV.linear.array.summary.result~Race+Education.Adults+Marital.status+Smoker+Drinking	5	0.71745618236109	0.71618037415725	0.71873199056493	-0.077	-0.123	-0.0311	0.00102	-0.1151	-0.2137	-0.0165	0.02211	-0.0255	-0.0348	-0.0162	0
Roche.HPV.linear.array.summary.result~Race+Education.Adults+Marital.status+Male.sex.partners.lifetime+HPV.vaccine	5	0.71742484387003	0.716163057909036	0.718686629831025	-0.0157	-0.066	0.0345	0.54005	-0.1993	-0.2976	-0.101	7e-05	-0.0249	-0.0349	-0.0149	0
Roche.HPV.linear.array.summary.result~Race+Education.Adults+Marital.status+Annual.family.income+Male.sex.partners.lifetime	5	0.717417611910555	0.716155144468191	0.718680079352919	-0.0354	-0.0871	0.0163	0.17927	-0.187	-0.2854	-0.0886	0.00019	-0.0233	-0.0334	-0.0132	1e-05
Roche.HPV.linear.array.summary.result~Race+Education.Adults+Marital.status+Smoker+How.many.vaginal.deliveries+Ever.told.by.MD.you.had.HPV	6	0.717416808359502	0.716150822664006	0.718682794054998	0.0003	-0.0511	0.0517	0.99056	-0.1387	-0.2368	-0.0405	0.00564	-0.0264	-0.0359	-0.0168	0
Roche.HPV.linear.array.summary.result~Age+Marital.status+Drinking+How.many.vaginal.deliveries+Male.sex.partners.lifetime+Ever.told.by.MD.you.had.HPV	6	0.717415201257397	0.716156949720277	0.718673452794517	-0.015	-0.0563	0.0262	0.4753	-0.3624	-0.4594	-0.2655	0	-0.0186	-0.0253	-0.0119	0
Roche.HPV.linear.array.summary.result~Education.Adults+Marital.status+Smoker+Drinking+How.old.when.first.had.sex+HPV.vaccine+Ever.told.by.MD.you.had.HPV	7	0.71740475509371	0.716141062103716	0.718668448083705	-0.021	-0.0717	0.0298	0.41825	-0.1879	-0.2861	-0.0897	0.00018	-0.026	-0.0361	-0.0159	0
Roche.HPV.linear.array.summary.result~Education.Adults+Marital.status+Annual.family.income+Male.sex.partners.lifetime+HPV.vaccine+Ever.told.by.MD.you.had.HPV	6	0.717395916032129	0.716140293799023	0.718651538265235	0.0378	-0.0138	0.0895	0.15117	-0.1789	-0.2773	-0.0805	0.00037	-0.0229	-0.0334	-0.0123	2e-05
Roche.HPV.linear.array.summary.result~Age+Marital.status+Smoker+Drinking+How.many.vaginal.deliveries+Ever.told.by.MD.you.had.HPV	6	0.71737341660265	0.716107428335446	0.718639404869855	-0.032	-0.0729	0.0089	0.12525	-0.1845	-0.2827	-0.0862	0.00023	-0.0263	-0.0341	-0.0184	0
Roche.HPV.linear.array.summary.result~Race+Education.Adults+Annual.family.income+Smoker+Drinking+How.many.vaginal.deliveries+How.old.when.first.had.sex+Male.sex.partners.lifetime+HPV.vaccine+Ever.told.by.MD.you.had.HPV	10	0.717367791745281	0.716114640355285	0.718620943135277	-0.0277	-0.0789	0.0234	0.28739	-0.1318	-0.2304	-0.0332	0.00877	-0.0189	-0.0291	-0.0087	0.00029
Roche.HPV.linear.array.summary.result~Age+Education.Adults+Marital.status+Smoker+Drinking+How.old.when.first.had.sex	6	0.717359756234753	0.716087184372676	0.718632328096829	-0.0289	-0.0774	0.0196	0.24358	-0.2083	-0.3066	-0.1101	3e-05	-0.0252	-0.0345	-0.0158	0
Roche.HPV.linear.array.summary.result~Race+Education.Adults+Marital.status+Male.sex.partners.lifetime+Ever.told.by.MD.you.had.HPV	5	0.7173589526837	0.716098722809759	0.71861918255764	-0.0046	-0.0533	0.0442	0.85371	-0.1691	-0.2675	-0.0707	0.00076	-0.0225	-0.032	-0.013	0
Roche.HPV.linear.array.summary.result~Age+Marital.status+Annual.family.income+How.many.vaginal.deliveries+Male.sex.partners.lifetime+Ever.told.by.MD.you.had.HPV	6	0.717346899417908	0.716084599784475	0.71860919905134	-0.121	-0.1671	-0.0749	0	-0.2402	-0.3383	-0.1422	0	-0.0214	-0.0299	-0.013	0
Roche.HPV.linear.array.summary.result~Education.Adults+Marital.status+Smoker+Male.sex.partners.lifetime+HPV.vaccine+Ever.told.by.MD.you.had.HPV	6	0.717334846152115	0.716077684998286	0.718592007305945	0.0324	-0.0182	0.083	0.20932	-0.1736	-0.272	-0.0752	0.00054	-0.0228	-0.0324	-0.0131	0
Roche.HPV.linear.array.summary.result~Race+Marital.status+Drinking+How.many.vaginal.deliveries+Male.sex.partners.lifetime+HPV.vaccine	6	0.717319578682112	0.716062305759021	0.718576851605203	-0.0243	-0.0646	0.016	0.23742	-0.3507	-0.4473	-0.2542	0	-0.0189	-0.026	-0.0119	0
Roche.HPV.linear.array.summary.result~Race+Marital.status+Drinking+How.many.vaginal.deliveries+Male.sex.partners.lifetime+Ever.told.by.MD.you.had.HPV	6	0.717318775131059	0.716062581209874	0.718574969052244	-0.0162	-0.0547	0.0224	0.4113	-0.3844	-0.4801	-0.2886	0	-0.0182	-0.0247	-0.0117	0
Roche.HPV.linear.array.summary.result~Race+Education.Adults+Marital.status+How.many.vaginal.deliveries+How.old.when.first.had.sex+HPV.vaccine+Ever.told.by.MD.you.had.HPV	7	0.717298686354739	0.716035697948784	0.718561674760694	-0.061	-0.1147	-0.0074	0.02571	-0.2126	-0.3107	-0.1145	2e-05	-0.0261	-0.0367	-0.0155	0
Roche.HPV.linear.array.summary.result~Age+Race+Education.Adults+Marital.status+Smoker+HPV.vaccine	6	0.71728181178263	0.716007528208858	0.718556095356402	-0.0369	-0.0889	0.0152	0.1652	-0.1648	-0.263	-0.0666	0.001	-0.0252	-0.0344	-0.016	0
Roche.HPV.linear.array.summary.result~Race+Education.Adults+Marital.status+Annual.family.income+Drinking+HPV.vaccine	6	0.71727618692526	0.716003404914034	0.718548968936486	-0.0375	-0.0869	0.0119	0.13664	-0.1361	-0.2346	-0.0376	0.00677	-0.0233	-0.0335	-0.013	1e-05
Roche.HPV.linear.array.summary.result~Race+Marital.status+Smoker+How.many.vaginal.deliveries+How.old.when.first.had.sex+Male.sex.partners.lifetime	6	0.717268151414732	0.716011078832884	0.71852522399658	-0.0442	-0.0888	0.0003	0.05164	-0.2584	-0.3562	-0.1606	0	-0.0207	-0.0283	-0.0131	0
Roche.HPV.linear.array.summary.result~Education.Adults+Marital.status+Annual.family.income+Smoker+Drinking+How.old.when.first.had.sex+Ever.told.by.MD.you.had.HPV	7	0.717245651985253	0.715979273803575	0.718512030166931	-0.0571	-0.1092	-0.005	0.03165	-0.1767	-0.275	-0.0784	0.00042	-0.0266	-0.037	-0.0163	0
Roche.HPV.linear.array.summary.result~Age+Race+Marital.status+Annual.family.income+How.many.vaginal.deliveries+How.old.when.first.had.sex+HPV.vaccine+Ever.told.by.MD.you.had.HPV	8	0.717233598719461	0.715969491323108	0.718497706115814	-0.024	-0.0762	0.0281	0.36621	-0.1768	-0.2741	-0.0795	0.00037	-0.0237	-0.033	-0.0144	0
Roche.HPV.linear.array.summary.result~Age+Education.Adults+Marital.status+Drinking+How.old.when.first.had.sex+HPV.vaccine+Ever.told.by.MD.you.had.HPV	7	0.717200653126296	0.715932478062894	0.718468828189698	-0.0502	-0.1009	0.0005	0.05236	-0.1914	-0.2897	-0.0931	0.00014	-0.0245	-0.0343	-0.0146	0
Roche.HPV.linear.array.summary.result~Age+Education.Adults+Marital.status+Smoker+How.many.vaginal.deliveries+HPV.vaccine+Ever.told.by.MD.you.had.HPV	7	0.717150832961021	0.715884298961643	0.718417366960399	-0.03	-0.083	0.023	0.26728	-0.1136	-0.212	-0.0152	0.0236	-0.0276	-0.0374	-0.0178	0
Roche.HPV.linear.array.summary.result~Age+Education.Adults+Marital.status+Annual.family.income+Smoker+How.old.when.first.had.sex+Ever.told.by.MD.you.had.HPV	7	0.717133958388912	0.715868792612293	0.718399124165532	-0.0248	-0.0776	0.0281	0.35837	-0.149	-0.2475	-0.0505	0.00302	-0.027	-0.0371	-0.0169	0
Roche.HPV.linear.array.summary.result~Age+Education.Adults+Marital.status+Drinking+How.many.vaginal.deliveries+How.old.when.first.had.sex+HPV.vaccine	7	0.717117887367856	0.715849983868062	0.71838579086765	-0.0343	-0.0852	0.0166	0.18698	-0.1723	-0.2706	-0.074	0.00059	-0.024	-0.0339	-0.0142	0
Roche.HPV.linear.array.summary.result~Marital.status+Annual.family.income+Drinking+How.many.vaginal.deliveries+How.old.when.first.had.sex+Male.sex.partners.lifetime	6	0.717102619897853	0.71584707318939	0.718358166606315	-0.0761	-0.1199	-0.0322	0.00068	-0.2664	-0.3643	-0.1686	0	-0.0208	-0.0297	-0.0119	0
Roche.HPV.linear.array.summary.result~Age+Marital.status+Annual.family.income+Drinking+How.many.vaginal.deliveries+How.old.when.first.had.sex+HPV.vaccine+Ever.told.by.MD.you.had.HPV	8	0.717097798591536	0.715831407841075	0.718364189341996	-0.0038	-0.054	0.0464	0.88276	-0.1318	-0.2303	-0.0332	0.00879	-0.0233	-0.0326	-0.0139	0
Roche.HPV.linear.array.summary.result~Education.Adults+Marital.status+Smoker+Drinking+How.old.when.first.had.sex+Male.sex.partners.lifetime	6	0.71709619148943	0.71583249353689	0.71835988944197	-0.0526	-0.0971	-0.0081	0.02052	-0.1962	-0.2945	-0.0978	9e-05	-0.0223	-0.0315	-0.0131	0
Roche.HPV.linear.array.summary.result~Education.Adults+Marital.status+Drinking+How.many.vaginal.deliveries+Male.sex.partners.lifetime	5	0.717086548876796	0.715828378400124	0.718344719353469	-0.0545	-0.0982	-0.0108	0.01453	-0.2196	-0.3178	-0.1215	1e-05	-0.0201	-0.0291	-0.0111	1e-05
Roche.HPV.linear.array.summary.result~Education.Adults+Marital.status+Smoker+Drinking+How.many.vaginal.deliveries+Ever.told.by.MD.you.had.HPV	6	0.717086548876796	0.715820233200334	0.718352864553259	-0.005	-0.0548	0.0449	0.8453	-0.1841	-0.2823	-0.086	0.00024	-0.0267	-0.0363	-0.017	0
Roche.HPV.linear.array.summary.result~Age+Race+Education.Adults+Annual.family.income+Smoker+Drinking+How.old.when.first.had.sex+Male.sex.partners.lifetime+HPV.vaccine+Ever.told.by.MD.you.had.HPV	10	0.717080924019427	0.715827387012034	0.718334461026819	-0.0311	-0.0793	0.0171	0.20567	-0.1899	-0.2881	-0.0916	0.00015	-0.0194	-0.0291	-0.0096	0.0001
Roche.HPV.linear.array.summary.result~Race+Education.Adults+Marital.status+Annual.family.income+Smoker+How.many.vaginal.deliveries+HPV.vaccine	7	0.717069674304687	0.715802431814736	0.718336916794638	-0.0018	-0.0555	0.0519	0.94807	-0.179	-0.277	-0.081	0.00034	-0.026	-0.0363	-0.0157	0
Roche.HPV.linear.array.summary.result~Education.Adults+Marital.status+How.many.vaginal.deliveries+How.old.when.first.had.sex+Male.sex.partners.lifetime+Ever.told.by.MD.you.had.HPV	6	0.717068067202582	0.715810180126121	0.718325954279042	-0.0209	-0.0695	0.0278	0.40013	-0.1392	-0.2378	-0.0407	0.00562	-0.0225	-0.0324	-0.0126	1e-05
Roche.HPV.linear.array.summary.result~Age+Marital.status+Smoker+Male.sex.partners.lifetime+HPV.vaccine	5	0.717066460100476	0.715807386628874	0.718325533572079	-0.0946	-0.1358	-0.0533	1e-05	-0.2675	-0.3653	-0.1697	0	-0.0232	-0.0309	-0.0154	0
Roche.HPV.linear.array.summary.result~Race+Marital.status+Annual.family.income+Smoker+Drinking+How.many.vaginal.deliveries	6	0.717060835243106	0.715792394836671	0.718329275649542	-0.0581	-0.1014	-0.0148	0.00856	-0.1167	-0.2152	-0.0183	0.02016	-0.0222	-0.0304	-0.014	0
Roche.HPV.linear.array.summary.result~Race+Education.Adults+Marital.status+Drinking+How.old.when.first.had.sex	5	0.717007800873621	0.715736364222138	0.718279237525103	-0.0427	-0.0918	0.0064	0.08824	-0.147	-0.2454	-0.0485	0.00344	-0.0271	-0.0373	-0.017	0
Roche.HPV.linear.array.summary.result~Education.Adults+Marital.status+Annual.family.income+Smoker+Drinking+HPV.vaccine+Ever.told.by.MD.you.had.HPV	7	0.716994944056776	0.715729291899315	0.718260596214237	0.01	-0.0436	0.0637	0.71384	-0.1418	-0.2402	-0.0434	0.00473	-0.0256	-0.0359	-0.0153	0
Roche.HPV.linear.array.summary.result~Age+Race+Marital.status+Smoker+HPV.vaccine+Ever.told.by.MD.you.had.HPV	6	0.716992533403617	0.71572283620823	0.718262230599004	0.0285	-0.0194	0.0765	0.24393	-0.2344	-0.3314	-0.1373	0	-0.0243	-0.032	-0.0166	0
Roche.HPV.linear.array.summary.result~Age+Race+Education.Adults+Marital.status+Annual.family.income+How.old.when.first.had.sex+HPV.vaccine	7	0.716990926301512	0.715725478914844	0.718256373688179	-0.0429	-0.0972	0.0113	0.121	-0.1497	-0.2481	-0.0512	0.00289	-0.0263	-0.0368	-0.0158	0
Roche.HPV.linear.array.summary.result~Race+Education.Adults+Marital.status+Annual.family.income+Smoker+HPV.vaccine+Ever.told.by.MD.you.had.HPV	7	0.716984497893089	0.715719827321969	0.71824916846421	-0.0162	-0.0694	0.037	0.5499	-0.1228	-0.2212	-0.0244	0.01445	-0.0252	-0.0354	-0.015	0
Roche.HPV.linear.array.summary.result~Age+Race+Marital.status+Smoker+How.many.vaginal.deliveries+HPV.vaccine	6	0.716970033974138	0.715703358754801	0.718236709193476	-0.0122	-0.0622	0.0379	0.63373	-0.2873	-0.3843	-0.1903	0	-0.0272	-0.0353	-0.0191	0
Roche.HPV.linear.array.summary.result~Age+Race+Education.Adults+Marital.status+Annual.family.income+How.many.vaginal.deliveries	6	0.716955570055188	0.715684826255902	0.718226313854474	-0.0374	-0.0918	0.0169	0.17674	-0.1592	-0.2568	-0.0616	0.0014	-0.0276	-0.0378	-0.0173	0
Roche.HPV.linear.array.summary.result~Age+Education.Adults+Marital.status+Annual.family.income+Smoker+How.many.vaginal.deliveries+How.old.when.first.had.sex	7	0.716951552299924	0.715685143574364	0.718217961025484	-0.0497	-0.1032	0.0038	0.06862	-0.1537	-0.2522	-0.0553	0.00221	-0.0271	-0.0373	-0.0168	0
Roche.HPV.linear.array.summary.result~Age+Race+Education.Adults+Annual.family.income+Smoker+Drinking+How.many.vaginal.deliveries+How.old.when.first.had.sex+Male.sex.partners.lifetime+HPV.vaccine	10	0.716937088380973	0.715681126337709	0.718193050424237	-0.0599	-0.1084	-0.0113	0.01566	-0.1889	-0.2871	-0.0908	0.00016	-0.0208	-0.0308	-0.0107	5e-05
Roche.HPV.linear.array.summary.result~Race+Marital.status+Annual.family.income+Smoker+How.old.when.first.had.sex+Male.sex.partners.lifetime	6	0.716919410257811	0.715661877061691	0.718176943453932	-0.0488	-0.0956	-0.002	0.04113	-0.1779	-0.2763	-0.0795	0.0004	-0.0218	-0.0306	-0.013	0
Roche.HPV.linear.array.summary.result~Race+Marital.status+Annual.family.income+Smoker+How.many.vaginal.deliveries+How.old.when.first.had.sex+HPV.vaccine	7	0.716911374747283	0.715651012924658	0.718171736569908	0.0163	-0.036	0.0686	0.54126	-0.1929	-0.2909	-0.0949	0.00011	-0.0254	-0.0351	-0.0158	0
Roche.HPV.linear.array.summary.result~Race+Education.Adults+Marital.status+Smoker+Male.sex.partners.lifetime	5	0.716858340377798	0.715596736770571	0.718119943985024	-0.0306	-0.0805	0.0193	0.22992	-0.2042	-0.3022	-0.1063	4e-05	-0.0228	-0.0319	-0.0138	0
Roche.HPV.linear.array.summary.result~Age+Race+Marital.status+Drinking+How.old.when.first.had.sex+HPV.vaccine	6	0.716847894214111	0.715576836606611	0.718118951821611	-0.0352	-0.0805	0.01	0.12726	-0.145	-0.2435	-0.0464	0.00393	-0.0228	-0.031	-0.0146	0
Roche.HPV.linear.array.summary.result~Age+Race+Education.Adults+Marital.status+Annual.family.income+Smoker	6	0.716812537967787	0.715538022558437	0.718087053377137	-0.0087	-0.0609	0.0434	0.74243	-0.181	-0.2788	-0.0831	0.00029	-0.0245	-0.0339	-0.0152	0
Roche.HPV.linear.array.summary.result~Education.Adults+Marital.status+Smoker+Drinking+How.many.vaginal.deliveries+How.old.when.first.had.sex	6	0.716788431436203	0.715520416649638	0.718056446222768	-0.0366	-0.0861	0.0129	0.14722	-0.2171	-0.3153	-0.1189	1e-05	-0.0268	-0.0368	-0.0168	0
Roche.HPV.linear.array.summary.result~Race+Marital.status+Annual.family.income+Drinking+How.many.vaginal.deliveries+HPV.vaccine+Ever.told.by.MD.you.had.HPV	7	0.716747450332509	0.715480331543266	0.718014569121753	-0.0522	-0.0956	-0.0088	0.01831	-0.0696	-0.1682	0.0289	0.16621	-0.0219	-0.0306	-0.0131	0
Roche.HPV.linear.array.summary.result~Age+Marital.status+Smoker+Drinking+How.many.vaginal.deliveries+How.old.when.first.had.sex	6	0.716729772209348	0.715460140932964	0.717999403485731	-0.0116	-0.0584	0.0352	0.62822	-0.162	-0.2605	-0.0635	0.00126	-0.0253	-0.0337	-0.0169	0
Roche.HPV.linear.array.summary.result~Age+Education.Adults+Marital.status+Drinking+How.many.vaginal.deliveries+How.old.when.first.had.sex	6	0.716725754454083	0.715456595729008	0.717994913179159	-0.0382	-0.0886	0.0123	0.13791	-0.1722	-0.2704	-0.0741	0.00058	-0.0251	-0.0349	-0.0153	0
Roche.HPV.linear.array.summary.result~Marital.status+Annual.family.income+Smoker+Drinking+How.many.vaginal.deliveries+Male.sex.partners.lifetime	6	0.716724950903031	0.715468759835017	0.717981141971044	-0.0115	-0.0538	0.0308	0.59433	-0.2911	-0.3882	-0.194	0	-0.0203	-0.0284	-0.0121	0
Roche.HPV.linear.array.summary.result~Marital.status+Smoker+Drinking+How.old.when.first.had.sex+Male.sex.partners.lifetime+HPV.vaccine+Ever.told.by.MD.you.had.HPV	7	0.71671048698408	0.715454127987448	0.717966845980712	-0.0399	-0.0826	0.0028	0.06718	-0.317	-0.4144	-0.2196	0	-0.0212	-0.0293	-0.0131	0
Roche.HPV.linear.array.summary.result~Age+Race+Marital.status+Male.sex.partners.lifetime+HPV.vaccine	5	0.716685576901443	0.715424712150002	0.717946441652884	-0.1037	-0.1466	-0.0608	0	-0.2864	-0.3842	-0.1887	0	-0.0224	-0.0299	-0.0149	0
Roche.HPV.linear.array.summary.result~Age+Race+Education.Adults+Annual.family.income+Smoker+Drinking+Male.sex.partners.lifetime+HPV.vaccine+Ever.told.by.MD.you.had.HPV	9	0.71666468457407	0.715410200051046	0.717919169097094	-0.0443	-0.0915	0.0029	0.06579	-0.176	-0.2743	-0.0776	0.00045	-0.0196	-0.0293	-0.0099	8e-05
Roche.HPV.linear.array.summary.result~Age+Race+Education.Adults+Marital.status+Ever.told.by.MD.you.had.HPV	5	0.716651827757225	0.715379575264962	0.717924080249488	-0.0609	-0.114	-0.0078	0.02469	-0.2125	-0.3103	-0.1147	2e-05	-0.0284	-0.0382	-0.0185	0
Roche.HPV.linear.array.summary.result~Age+Marital.status+Annual.family.income+Drinking+How.many.vaginal.deliveries+How.old.when.first.had.sex+Ever.told.by.MD.you.had.HPV	7	0.716639774491433	0.715371881724351	0.717907667258514	-0.0015	-0.0513	0.0482	0.95162	-0.1403	-0.2388	-0.0417	0.00528	-0.0244	-0.0337	-0.0152	0
Roche.HPV.linear.array.summary.result~Race+Marital.status+Smoker+Drinking+How.many.vaginal.deliveries+HPV.vaccine	6	0.716617275061954	0.71534765748249	0.717886892641417	-0.0573	-0.0987	-0.0158	0.00679	-0.1003	-0.199	-0.0016	0.04638	-0.023	-0.0307	-0.0152	0
Roche.HPV.linear.array.summary.result~Age+Education.Adults+Marital.status+Drinking+How.many.vaginal.deliveries+HPV.vaccine+Ever.told.by.MD.you.had.HPV	7	0.716609239551426	0.715341988947811	0.71787649015504	-0.0256	-0.0765	0.0254	0.32526	-0.1674	-0.2654	-0.0694	0.00081	-0.0244	-0.034	-0.0148	0
Roche.HPV.linear.array.summary.result~Age+Race+Marital.status+Annual.family.income+How.many.vaginal.deliveries+How.old.when.first.had.sex+Ever.told.by.MD.you.had.HPV	7	0.716597989836686	0.715332569674594	0.717863409998779	-0.014	-0.0658	0.0377	0.59459	-0.2227	-0.319	-0.1264	1e-05	-0.0246	-0.0338	-0.0154	0
Roche.HPV.linear.array.summary.result~Age+Race+Marital.status+Smoker+How.old.when.first.had.sex+HPV.vaccine	6	0.716592364979317	0.71532581846914	0.717858911489493	-0.0086	-0.0594	0.0421	0.73882	-0.1793	-0.2773	-0.0813	0.00034	-0.0258	-0.0344	-0.0173	0
Roche.HPV.linear.array.summary.result~Age+Education.Adults+Marital.status+Annual.family.income+Drinking+HPV.vaccine+Ever.told.by.MD.you.had.HPV	7	0.716587543673	0.715315300296021	0.717859787049978	-0.005	-0.0567	0.0466	0.84815	-0.1471	-0.2452	-0.049	0.00329	-0.0244	-0.0345	-0.0144	0
Roche.HPV.linear.array.summary.result~Age+Race+Marital.status+Annual.family.income+Drinking+HPV.vaccine	6	0.716572276202996	0.715298330986712	0.71784622141928	-0.066	-0.111	-0.021	0.00402	-0.101	-0.1993	-0.0028	0.04389	-0.0221	-0.0306	-0.0136	0
Roche.HPV.linear.array.summary.result~Age+Education.Adults+Marital.status+Annual.family.income+Smoker+HPV.vaccine+Ever.told.by.MD.you.had.HPV	7	0.716569865549838	0.715302915986411	0.717836815113264	-0.0257	-0.0812	0.0298	0.36437	-0.1885	-0.2867	-0.0904	0.00017	-0.0288	-0.039	-0.0185	0
Roche.HPV.linear.array.summary.result~Age+Marital.status+How.many.vaginal.deliveries+How.old.when.first.had.sex+Male.sex.partners.lifetime+HPV.vaccine+Ever.told.by.MD.you.had.HPV	7	0.716539330609831	0.715278897857393	0.717799763362269	-0.0404	-0.0887	0.0078	0.10035	-0.2488	-0.3468	-0.1507	0	-0.0234	-0.0317	-0.0151	0
Roche.HPV.linear.array.summary.result~Age+Education.Adults+Marital.status+Drinking+How.old.when.first.had.sex+Ever.told.by.MD.you.had.HPV	6	0.716538527058778	0.715268025337126	0.717809028780431	-0.0503	-0.1007	0.0001	0.05034	-0.1869	-0.2853	-0.0886	0.00019	-0.0255	-0.0352	-0.0158	0
Roche.HPV.linear.array.summary.result~Race+Marital.status+Smoker+Drinking+How.old.when.first.had.sex+HPV.vaccine	6	0.716536919956673	0.715268853672059	0.717804986241287	0.0401	-0.0063	0.0866	0.09052	-0.1309	-0.2294	-0.0323	0.00923	-0.0238	-0.0324	-0.0153	0
Roche.HPV.linear.array.summary.result~Education.Adults+Marital.status+Annual.family.income+Smoker+Male.sex.partners.lifetime+Ever.told.by.MD.you.had.HPV	6	0.716535312854567	0.715275198351893	0.717795427357241	0.038	-0.013	0.0891	0.14448	-0.1647	-0.2631	-0.0662	0.00104	-0.0232	-0.0331	-0.0132	0
Roche.HPV.linear.array.summary.result~Education.Adults+Marital.status+Annual.family.income+How.old.when.first.had.sex+Male.sex.partners.lifetime+Ever.told.by.MD.you.had.HPV	6	0.71653049154825	0.715270715174639	0.717790267921861	-0.0559	-0.1056	-0.0063	0.02725	-0.1751	-0.2735	-0.0767	0.00049	-0.0247	-0.0352	-0.0141	0
Roche.HPV.linear.array.summary.result~Marital.status+Annual.family.income+Smoker+Drinking+How.many.vaginal.deliveries+How.old.when.first.had.sex+Ever.told.by.MD.you.had.HPV	7	0.716520045384563	0.715255437433971	0.717784653335156	0.0149	-0.034	0.0638	0.55034	-0.1816	-0.28	-0.0832	0.0003	-0.0255	-0.0349	-0.0161	0
Roche.HPV.linear.array.summary.result~Age+Race+Education.Adults+Marital.status+How.many.vaginal.deliveries+HPV.vaccine	6	0.716506385016666	0.715235301870139	0.717777468163192	-0.0493	-0.1041	0.0056	0.07852	-0.1921	-0.2898	-0.0944	0.00012	-0.0298	-0.04	-0.0196	0
Roche.HPV.linear.array.summary.result~Race+Marital.status+Smoker+How.old.when.first.had.sex+Male.sex.partners.lifetime+Ever.told.by.MD.you.had.HPV	6	0.716479867831923	0.715221118815109	0.717738616848737	-0.0213	-0.066	0.0235	0.35142	-0.1818	-0.28	-0.0835	0.00029	-0.0217	-0.0294	-0.0141	0
Roche.HPV.linear.array.summary.result~Race+Marital.status+Annual.family.income+Drinking+How.many.vaginal.deliveries+How.old.when.first.had.sex	6	0.716468618117183	0.715202023954959	0.717735212279408	-0.0366	-0.086	0.0129	0.1474	-0.1331	-0.2316	-0.0345	0.00812	-0.0228	-0.032	-0.0136	0
Roche.HPV.linear.array.summary.result~Age+Race+Marital.status+Drinking+HPV.vaccine+Ever.told.by.MD.you.had.HPV	6	0.71645897550455	0.715188124258624	0.717729826750476	-0.0692	-0.1101	-0.0284	0.00089	-0.1095	-0.2077	-0.0113	0.02884	-0.0227	-0.0301	-0.0152	0
Roche.HPV.linear.array.summary.result~Age+Education.Adults+Marital.status+Male.sex.partners.lifetime	4	0.716458171953497	0.715196571039654	0.71771977286734	-0.0281	-0.0793	0.0232	0.28362	-0.2026	-0.3009	-0.1043	5e-05	-0.0235	-0.0328	-0.0142	0
Roche.HPV.linear.array.summary.result~Education.Adults+Marital.status+Drinking+How.many.vaginal.deliveries+How.old.when.first.had.sex+HPV.vaccine+Ever.told.by.MD.you.had.HPV	7	0.716457368402444	0.715193615468837	0.717721121336051	-0.0426	-0.0929	0.0078	0.09731	-0.1749	-0.2731	-0.0768	0.00048	-0.0243	-0.0346	-0.0141	0
Roche.HPV.linear.array.summary.result~Age+Education.Adults+Marital.status+Smoker+How.old.when.first.had.sex+Ever.told.by.MD.you.had.HPV	6	0.716445315136652	0.715178340659914	0.71771228961339	-0.0326	-0.0855	0.0204	0.22827	-0.1747	-0.2731	-0.0764	0.0005	-0.0291	-0.039	-0.0191	0
Roche.HPV.linear.array.summary.result~Age+Education.Adults+Marital.status+Annual.family.income+Smoker+Drinking+HPV.vaccine	7	0.716434868972965	0.71516013604692	0.717709601899011	-0.0077	-0.0589	0.0434	0.76737	-0.1388	-0.2372	-0.0403	0.00572	-0.0243	-0.034	-0.0146	0
Roche.HPV.linear.array.summary.result~Age+Marital.status+Annual.family.income+Smoker+Drinking+HPV.vaccine+Ever.told.by.MD.you.had.HPV	7	0.716426833462437	0.715154948659001	0.717698718265873	-0.0516	-0.0947	-0.0085	0.01886	-0.1893	-0.2876	-0.091	0.00016	-0.0244	-0.0331	-0.0156	0
Roche.HPV.linear.array.summary.result~Age+Education.Adults+Marital.status+Smoker+How.many.vaginal.deliveries+Ever.told.by.MD.you.had.HPV	6	0.716424422809279	0.715155461225559	0.717693384392998	-0.0225	-0.0756	0.0306	0.40576	-0.115	-0.2133	-0.0166	0.02191	-0.0289	-0.0386	-0.0192	0
Roche.HPV.linear.array.summary.result~Race+Education.Adults+Marital.status+Annual.family.income+How.many.vaginal.deliveries+How.old.when.first.had.sex+HPV.vaccine	7	0.716419601502962	0.715156235578885	0.717682967427039	-0.0544	-0.1101	0.0012	0.05512	-0.1734	-0.2717	-0.075	0.00055	-0.0268	-0.0379	-0.0157	0
Roche.HPV.linear.array.summary.result~Age+Race+Education.Adults+Annual.family.income+Drinking+How.many.vaginal.deliveries+Male.sex.partners.lifetime+HPV.vaccine+Ever.told.by.MD.you.had.HPV	9	0.716405941135064	0.715149854177213	0.717662028092915	-0.0383	-0.0884	0.0117	0.13355	-0.1437	-0.2422	-0.0452	0.00426	-0.0207	-0.0311	-0.0103	9e-05
Roche.HPV.linear.array.summary.result~Race+Marital.status+Annual.family.income+Smoker+How.old.when.first.had.sex+HPV.vaccine+Ever.told.by.MD.you.had.HPV	7	0.716401119828747	0.715140856453657	0.717661383203837	-0.0781	-0.1299	-0.0263	0.00313	-0.1753	-0.2736	-0.0771	0.00047	-0.0259	-0.0357	-0.0162	0
Roche.HPV.linear.array.summary.result~Race+Marital.status+Annual.family.income+Drinking+Male.sex.partners.lifetime	5	0.716398709175589	0.715139885058669	0.717657533292508	-0.0071	-0.0478	0.0336	0.73246	-0.2345	-0.332	-0.1369	0	-0.0191	-0.0272	-0.011	0
Roche.HPV.linear.array.summary.result~Education.Adults+Marital.status+Annual.family.income+How.old.when.first.had.sex+Male.sex.partners.lifetime+HPV.vaccine	6	0.716384245256638	0.715125508152658	0.717642982360618	-0.0645	-0.1151	-0.014	0.01237	-0.1481	-0.2466	-0.0495	0.00323	-0.0253	-0.0362	-0.0145	1e-05
Roche.HPV.linear.array.summary.result~Age+Race+Marital.status+Drinking+How.old.when.first.had.sex	5	0.716336835744522	0.7150650274026	0.717608644086445	-0.0418	-0.0867	0.0031	0.06785	-0.1506	-0.2491	-0.0522	0.0027	-0.0235	-0.0316	-0.0154	0
Roche.HPV.linear.array.summary.result~Age+Race+Education.Adults+Annual.family.income+Drinking+How.many.vaginal.deliveries+How.old.when.first.had.sex+Male.sex.partners.lifetime+Ever.told.by.MD.you.had.HPV	9	0.716315943417149	0.715059318664368	0.717572568169931	-0.0564	-0.1064	-0.0065	0.02667	-0.1607	-0.2591	-0.0622	0.00138	-0.0215	-0.0318	-0.0111	5e-05
Roche.HPV.linear.array.summary.result~Race+Marital.status+Annual.family.income+How.many.vaginal.deliveries+How.old.when.first.had.sex+Male.sex.partners.lifetime	6	0.716265319700822	0.715006869277287	0.717523770124356	-0.0518	-0.1006	-0.003	0.03731	-0.2177	-0.3158	-0.1195	1e-05	-0.0218	-0.0309	-0.0127	0
Roche.HPV.linear.array.summary.result~Education.Adults+Marital.status+How.many.vaginal.deliveries+Male.sex.partners.lifetime+HPV.vaccine+Ever.told.by.MD.you.had.HPV	6	0.716219517290812	0.714961814256076	0.717477220325548	-0.0272	-0.0774	0.0231	0.28896	-0.2257	-0.3238	-0.1275	1e-05	-0.0224	-0.0323	-0.0125	1e-05
Roche.HPV.linear.array.summary.result~Age+Marital.status+Drinking+Male.sex.partners.lifetime+HPV.vaccine+Ever.told.by.MD.you.had.HPV	6	0.716218713739759	0.714956973874634	0.717480453604883	-0.0099	-0.0529	0.033	0.65008	-0.2998	-0.3971	-0.2025	0	-0.0197	-0.0268	-0.0125	0
Roche.HPV.linear.array.summary.result~Age+Marital.status+Annual.family.income+Male.sex.partners.lifetime+HPV.vaccine+Ever.told.by.MD.you.had.HPV	6	0.716198624963438	0.714937634588328	0.717459615338549	-0.1183	-0.164	-0.0726	0	-0.2606	-0.3586	-0.1627	0	-0.0225	-0.0313	-0.0137	0
Roche.HPV.linear.array.summary.result~Race+Marital.status+Annual.family.income+Drinking+How.old.when.first.had.sex+HPV.vaccine+Ever.told.by.MD.you.had.HPV	7	0.716188178799752	0.714922601136625	0.717453756462879	-0.0462	-0.0926	0.0003	0.05139	-0.0928	-0.1915	0.0059	0.06526	-0.0211	-0.0303	-0.0119	1e-05
Roche.HPV.linear.array.summary.result~Age+Marital.status+How.many.vaginal.deliveries+How.old.when.first.had.sex+Male.sex.partners.lifetime+Ever.told.by.MD.you.had.HPV	6	0.71617050067659	0.714908991201639	0.717432010151541	-0.05	-0.0977	-0.0024	0.03972	-0.2534	-0.3515	-0.1554	0	-0.024	-0.0323	-0.0158	0
Roche.HPV.linear.array.summary.result~Education.Adults+Marital.status+Annual.family.income+Smoker+How.many.vaginal.deliveries+How.old.when.first.had.sex+Ever.told.by.MD.you.had.HPV	7	0.716165679370273	0.714898771352554	0.717432587387992	-0.0565	-0.1106	-0.0023	0.04096	-0.1945	-0.2928	-0.0961	0.00011	-0.0285	-0.0394	-0.0177	0
Roche.HPV.linear.array.summary.result~Age+Race+Education.Adults+Marital.status+Smoker	5	0.716149608349217	0.714872438416346	0.717426778282088	-0.0469	-0.0989	0.0052	0.0779	-0.2169	-0.3147	-0.1191	1e-05	-0.0264	-0.0355	-0.0173	0
Roche.HPV.linear.array.summary.result~Age+Race+Marital.status+Smoker+How.many.vaginal.deliveries	5	0.716131930226055	0.714863779453786	0.717400080998324	-0.0212	-0.0711	0.0288	0.4065	-0.3336	-0.4295	-0.2377	0	-0.0283	-0.0363	-0.0203	0
Roche.HPV.linear.array.summary.result~Race+Education.Adults+Annual.family.income+Smoker+Drinking+How.many.vaginal.deliveries+Male.sex.partners.lifetime+HPV.vaccine+Ever.told.by.MD.you.had.HPV	9	0.71612469826658	0.714869507333792	0.717379889199368	-0.0438	-0.0949	0.0072	0.09238	-0.1092	-0.2078	-0.0106	0.03003	-0.0198	-0.0299	-0.0096	0.00014
Roche.HPV.linear.array.summary.result~Age+Marital.status+Smoker+How.many.vaginal.deliveries+How.old.when.first.had.sex+HPV.vaccine+Ever.told.by.MD.you.had.HPV	7	0.716056396427091	0.714788923448588	0.717323869405593	-0.0179	-0.069	0.0332	0.49173	-0.1801	-0.2783	-0.0819	0.00033	-0.0292	-0.0384	-0.0201	0
Roche.HPV.linear.array.summary.result~Age+Education.Adults+Marital.status+Drinking+How.many.vaginal.deliveries+Ever.told.by.MD.you.had.HPV	6	0.716051575120774	0.714782476331488	0.71732067391006	-0.03	-0.0807	0.0207	0.24683	-0.1573	-0.2553	-0.0592	0.00167	-0.0254	-0.0349	-0.0159	0
Roche.HPV.linear.array.summary.result~Race+Marital.status+Smoker+How.old.when.first.had.sex+Male.sex.partners.lifetime+HPV.vaccine	6	0.716037111201823	0.71477830761772	0.717295914785926	-0.041	-0.0865	0.0044	0.0769	-0.1781	-0.2763	-0.08	0.00037	-0.0228	-0.0312	-0.0145	0
Roche.HPV.linear.array.summary.result~Race+Education.Adults+Marital.status+Annual.family.income+How.many.vaginal.deliveries+HPV.vaccine+Ever.told.by.MD.you.had.HPV	7	0.716034700548665	0.714767278884238	0.717302122213091	0.0093	-0.0453	0.0638	0.73865	-0.1464	-0.2443	-0.0484	0.0034	-0.0271	-0.038	-0.0162	0
Roche.HPV.linear.array.summary.result~Education.Adults+Marital.status+Annual.family.income+Drinking+How.old.when.first.had.sex+HPV.vaccine+Ever.told.by.MD.you.had.HPV	7	0.716017022425503	0.714750377710012	0.717283667140994	-0.0797	-0.1322	-0.0272	0.00293	-0.1509	-0.2492	-0.0526	0.00262	-0.0264	-0.0374	-0.0155	0
Roche.HPV.linear.array.summary.result~Age+Marital.status+Annual.family.income+How.many.vaginal.deliveries+Male.sex.partners.lifetime+HPV.vaccine	6	0.715998540751288	0.714735913272368	0.717261168230209	-0.1149	-0.1616	-0.0682	0	-0.239	-0.337	-0.1411	0	-0.0231	-0.032	-0.0142	0
Roche.HPV.linear.array.summary.result~Race+Education.Adults+Marital.status+How.old.when.first.had.sex+Male.sex.partners.lifetime	5	0.715992915893918	0.714729419663758	0.717256412124078	-0.0598	-0.1085	-0.0111	0.01602	-0.2118	-0.31	-0.1136	2e-05	-0.0261	-0.0361	-0.016	0
Roche.HPV.linear.array.summary.result~Education.Adults+Marital.status+Smoker+How.many.vaginal.deliveries+How.old.when.first.had.sex+HPV.vaccine+Ever.told.by.MD.you.had.HPV	7	0.715972827117598	0.714707960664533	0.717237693570663	-0.0637	-0.1168	-0.0107	0.01851	-0.1741	-0.2724	-0.0757	0.00052	-0.0284	-0.039	-0.0178	0
Roche.HPV.linear.array.summary.result~Age+Race+Education.Adults+Marital.status+How.many.vaginal.deliveries	5	0.715961577402859	0.714687933879367	0.71723522092635	-0.0422	-0.0969	0.0125	0.13093	-0.2142	-0.3121	-0.1164	2e-05	-0.0307	-0.0408	-0.0206	0
Roche.HPV.linear.array.summary.result~Education.Adults+Marital.status+Annual.family.income+Drinking+How.many.vaginal.deliveries+How.old.when.first.had.sex	6	0.715948720586014	0.714681658615999	0.717215782556028	-0.0442	-0.0957	0.0073	0.09234	-0.193	-0.2913	-0.0948	0.00012	-0.0268	-0.0376	-0.0161	0
Roche.HPV.linear.array.summary.result~Age+Education.Adults+Marital.status+Annual.family.income+Drinking+How.old.when.first.had.sex+HPV.vaccine	7	0.71594470283075	0.714670913430953	0.717218492230546	-0.0347	-0.0873	0.0178	0.1953	-0.1374	-0.2359	-0.039	0.00623	-0.0254	-0.0358	-0.015	0
Roche.HPV.linear.array.summary.result~Race+Marital.status+Drinking+How.old.when.first.had.sex+Male.sex.partners.lifetime+Ever.told.by.MD.you.had.HPV	6	0.715940685075486	0.714681799583044	0.717199570567927	-0.03	-0.0681	0.0081	0.12218	-0.2628	-0.3605	-0.165	0	-0.0192	-0.0265	-0.012	0
Roche.HPV.linear.array.summary.result~Race+Marital.status+Drinking+How.many.vaginal.deliveries+How.old.when.first.had.sex+HPV.vaccine+Ever.told.by.MD.you.had.HPV	7	0.715931042462852	0.714665361289782	0.717196723635921	-0.0183	-0.0654	0.0287	0.44528	-0.1764	-0.2748	-0.0781	0.00044	-0.0228	-0.0313	-0.0144	0
Roche.HPV.linear.array.summary.result~Education.Adults+Marital.status+Smoker+How.old.when.first.had.sex+Male.sex.partners.lifetime+HPV.vaccine	6	0.715924614054429	0.714664505525415	0.717184722583444	-0.0557	-0.1053	-0.0062	0.02753	-0.224	-0.3221	-0.1258	1e-05	-0.0259	-0.0361	-0.0158	0
Roche.HPV.linear.array.summary.result~Age+Marital.status+Annual.family.income+Smoker+Drinking+Ever.told.by.MD.you.had.HPV	6	0.71591336433969	0.71463920488878	0.7171875237906	-0.057	-0.0999	-0.0141	0.00914	-0.2272	-0.3252	-0.1292	1e-05	-0.0258	-0.0344	-0.0172	0
Roche.HPV.linear.array.summary.result~Age+Education.Adults+Marital.status+Smoker+How.many.vaginal.deliveries+How.old.when.first.had.sex+HPV.vaccine	7	0.715912560788637	0.714645536433487	0.717179585143787	-0.0589	-0.1125	-0.0052	0.03142	-0.1611	-0.2595	-0.0628	0.00132	-0.0279	-0.038	-0.0177	0
Roche.HPV.linear.array.summary.result~Age+Race+Marital.status+Smoker+How.old.when.first.had.sex	5	0.715885240052841	0.714618080043586	0.717152400062097	-0.0194	-0.0702	0.0314	0.45365	-0.2037	-0.3014	-0.1059	4e-05	-0.0269	-0.0353	-0.0184	0
Roche.HPV.linear.array.summary.result~Race+Marital.status+Annual.family.income+How.old.when.first.had.sex+Male.sex.partners.lifetime+HPV.vaccine	6	0.715880418746525	0.714623246569695	0.717137590923354	-0.0483	-0.0977	0.0011	0.05543	-0.205	-0.3033	-0.1067	4e-05	-0.0242	-0.034	-0.0145	0
Roche.HPV.linear.array.summary.result~Age+Race+Marital.status+Drinking+How.many.vaginal.deliveries+HPV.vaccine	6	0.715852294459676	0.714580817398526	0.717123771520826	-0.0469	-0.0906	-0.0033	0.0351	-0.1241	-0.2225	-0.0258	0.01336	-0.0248	-0.0326	-0.0171	0
Roche.HPV.linear.array.summary.result~Age+Marital.status+Smoker+Male.sex.partners.lifetime	4	0.715838634091778	0.714578781876822	0.717098486306735	-0.1054	-0.1469	-0.0639	0	-0.2509	-0.3488	-0.1531	0	-0.0242	-0.0318	-0.0165	0
Roche.HPV.linear.array.summary.result~Marital.status+Annual.family.income+How.many.vaginal.deliveries+How.old.when.first.had.sex+Male.sex.partners.lifetime+HPV.vaccine+Ever.told.by.MD.you.had.HPV	7	0.715828187928092	0.714570158294802	0.717086217561381	-0.09	-0.1409	-0.0391	0.00053	-0.2103	-0.3083	-0.1122	3e-05	-0.0238	-0.0336	-0.0139	0
Roche.HPV.linear.array.summary.result~Age+Race+Marital.status+Male.sex.partners.lifetime	4	0.715813724009141	0.714551687799727	0.717075760218556	-0.0958	-0.1382	-0.0534	1e-05	-0.2817	-0.3794	-0.1841	0	-0.0229	-0.0302	-0.0155	0
Roche.HPV.linear.array.summary.result~Race+Marital.status+Annual.family.income+Smoker+Drinking+How.old.when.first.had.sex	6	0.715806492049666	0.714536738390939	0.717076245708393	0.0281	-0.0197	0.0759	0.2489	-0.1338	-0.2324	-0.0352	0.0078	-0.0237	-0.0327	-0.0147	0
Roche.HPV.linear.array.summary.result~Age+Race+Education.Adults+Marital.status+Annual.family.income+How.old.when.first.had.sex	6	0.715786403273346	0.714517963620267	0.717054842926424	-0.0453	-0.1002	0.0096	0.10611	-0.1605	-0.2589	-0.0621	0.00139	-0.0273	-0.0377	-0.0169	0
Roche.HPV.linear.array.summary.result~Age+Education.Adults+Marital.status+Annual.family.income+How.many.vaginal.deliveries+How.old.when.first.had.sex+HPV.vaccine+Ever.told.by.MD.you.had.HPV	8	0.715765510945972	0.714501728020658	0.717029293871287	-0.0606	-0.116	-0.0051	0.03225	-0.1365	-0.2351	-0.038	0.00663	-0.0267	-0.0375	-0.0158	0
Roche.HPV.linear.array.summary.result~Marital.status+Smoker+Drinking+How.many.vaginal.deliveries+How.old.when.first.had.sex+Male.sex.partners.lifetime	6	0.715741404414388	0.714480439234889	0.717002369593887	-0.0168	-0.0583	0.0246	0.42565	-0.318	-0.4154	-0.2207	0	-0.0224	-0.0303	-0.0145	0
Roche.HPV.linear.array.summary.result~Age+Race+Education.Adults+Annual.family.income+Smoker+Drinking+How.many.vaginal.deliveries+Male.sex.partners.lifetime+HPV.vaccine	9	0.71573899376123	0.714481395458261	0.716996592064198	-0.0604	-0.1083	-0.0124	0.0136	-0.2066	-0.3046	-0.1085	4e-05	-0.0214	-0.0314	-0.0114	3e-05
Roche.HPV.linear.array.summary.result~Race+Marital.status+Drinking+How.old.when.first.had.sex+Male.sex.partners.lifetime+HPV.vaccine	6	0.715722119189121	0.714463103461463	0.716981134916778	-0.0786	-0.1203	-0.0369	0.00022	-0.2749	-0.3727	-0.1772	0	-0.0202	-0.028	-0.0123	0
Roche.HPV.linear.array.summary.result~Race+Education.Adults+Marital.status+Annual.family.income+Smoker+How.old.when.first.had.sex+HPV.vaccine	7	0.71571328012754	0.71444756899389	0.716978991261189	-0.0596	-0.1136	-0.0057	0.03029	-0.1368	-0.2353	-0.0383	0.0065	-0.0281	-0.0389	-0.0174	0
Roche.HPV.linear.array.summary.result~Age+Marital.status+Annual.family.income+Male.sex.partners.lifetime+Ever.told.by.MD.you.had.HPV	5	0.71570765527017	0.714446677707656	0.716968632832684	-0.1076	-0.1537	-0.0615	0	-0.2678	-0.3656	-0.1699	0	-0.0234	-0.0321	-0.0147	0
Roche.HPV.linear.array.summary.result~Race+Education.Adults+Marital.status+How.many.vaginal.deliveries+How.old.when.first.had.sex+Ever.told.by.MD.you.had.HPV	6	0.715698012657536	0.71443215212846	0.716963873186613	-0.0524	-0.107	0.0021	0.0597	-0.2281	-0.326	-0.1303	0	-0.0288	-0.0394	-0.0181	0
Roche.HPV.linear.array.summary.result~Age+Education.Adults+Marital.status+Annual.family.income+How.many.vaginal.deliveries+How.old.when.first.had.sex+Ever.told.by.MD.you.had.HPV	7	0.715685959391744	0.714420779544935	0.716951139238553	-0.0528	-0.108	0.0025	0.06126	-0.1846	-0.2829	-0.0862	0.00023	-0.0279	-0.0386	-0.0171	0
Roche.HPV.linear.array.summary.result~Age+Education.Adults+Marital.status+Smoker+How.many.vaginal.deliveries+How.old.when.first.had.sex	6	0.715682745187533	0.714413845835777	0.716951644539289	-0.0565	-0.1092	-0.0038	0.03559	-0.1751	-0.2734	-0.0767	0.00048	-0.0292	-0.0392	-0.0191	0
Roche.HPV.linear.array.summary.result~Marital.status+Annual.family.income+Smoker+Drinking+Male.sex.partners.lifetime+HPV.vaccine	6	0.715678727432269	0.714426025394648	0.71693142946989	0.0188	-0.0261	0.0638	0.41203	-0.2524	-0.3499	-0.1549	0	-0.0215	-0.0303	-0.0127	0
Roche.HPV.linear.array.summary.result~Race+Education.Adults+Marital.status+Drinking+HPV.vaccine	5	0.715664263513318	0.714387832873839	0.716940694152797	-0.0793	-0.1286	-0.03	0.00161	-0.1463	-0.2449	-0.0478	0.0036	-0.0275	-0.0378	-0.0173	0
Roche.HPV.linear.array.summary.result~Age+Marital.status+Annual.family.income+Smoker+Drinking+How.many.vaginal.deliveries+HPV.vaccine	7	0.715653817349632	0.714383878165706	0.716923756533557	-0.0505	-0.097	-0.0041	0.03288	-0.1625	-0.2608	-0.0642	0.0012	-0.0253	-0.0342	-0.0165	0
[truncated: 2,801 more rows]
