# Supplementary material for: Factors affecting HPV infection in U.S. and Beijing females: A modeling study
Source: Front Public Health. 2022 Dec 14;10:1052210. doi: 10.3389/fpubh.2022.1052210 (PMC9794849; doi:10.3389/fpubh.2022.1052210)
Supplement: Supplementary file 3 [file Table_3.XLSX]

## Sheet: modelbest_results
model_formula	number_of_variables	C_index	%95_CI_lower	%95_CI_higher	NRI_Categorical	%95_CI_lower	%95_CI_higher	p-value	NRI_Continuous	%95_CI_lower	%95_CI_higher	p-value	IDI	%95_CI_lower	%95_CI_higher	p-value
HPV~Number.of.sexual.partners+Number.of.previous.pregnancies+Number.of.deliveries+Menstruation.status+Main.contraceptive.measures+Marital.status+Smoking.status+History.of.cervical.leisions+History.of.HPV.infection+Knowledge.about.HPV.prevention+Hygiene.practices.during.sexual.activity+Participation.in.routine.cervical.screening+HPV.vaccination.status	13	0.765431182181611	0.761956026723564	0.768906337639657	0.1756	0.0921	0.2592	4e-05	0.4294	0.2137	0.645	0.0001	0.0265	0.0102	0.0427	0.00138
HPV~Number.of.sexual.partners+Number.of.deliveries+Menstruation.status+Marital.status+Smoking.status+History.of.cervical.leisions+History.of.HPV.infection+Knowledge.about.HPV.prevention+Hygiene.practices.during.sexual.activity+Participation.in.routine.cervical.screening+HPV.vaccination.status	11	0.765351227869789	0.76197952826021	0.768722927479367	0.1345	0.0573	0.2116	0.00063	0.3541	0.1406	0.5676	0.00115	0.0219	0.0065	0.0372	0.00517
HPV~Number.of.sexual.partners+Number.of.deliveries+Menstruation.status+Main.contraceptive.measures+Marital.status+Smoking.status+History.of.cervical.leisions+History.of.HPV.infection+Knowledge.about.HPV.prevention+Hygiene.practices.during.sexual.activity+Participation.in.routine.cervical.screening+HPV.vaccination.status	12	0.764237578526556	0.760824989475987	0.767650167577126	0.1324	0.058	0.2068	0.00048	0.4636	0.2457	0.6816	3e-05	0.0237	0.008	0.0394	0.00316
HPV~Number.of.sexual.partners+Number.of.previous.pregnancies+Number.of.deliveries+Menstruation.status+Marital.status+Smoking.status+History.of.cervical.leisions+History.of.HPV.infection+Knowledge.about.HPV.prevention+Hygiene.practices.during.sexual.activity+Participation.in.routine.cervical.screening+HPV.vaccination.status	12	0.76422615648201	0.760760609423436	0.767691703540585	0.1187	0.0469	0.1906	0.0012	0.4032	0.1844	0.622	0.0003	0.024	0.0082	0.0399	0.00301
HPV~Number.of.sexual.partners+Number.of.previous.pregnancies+Menstruation.status+Main.contraceptive.measures+Marital.status+Smoking.status+History.of.cervical.leisions+History.of.HPV.infection+Knowledge.about.HPV.prevention+Hygiene.practices.during.sexual.activity+Participation.in.routine.cervical.screening+HPV.vaccination.status	12	0.762935465448315	0.759413793353609	0.766457137543022	0.1756	0.0921	0.2592	4e-05	0.5277	0.3101	0.7453	0	0.0261	0.0102	0.042	0.00126
HPV~Number.of.sexual.partners+Number.of.previous.pregnancies+Menstruation.status+Marital.status+Smoking.status+History.of.cervical.leisions+History.of.HPV.infection+Knowledge.about.HPV.prevention+Hygiene.practices.during.sexual.activity+Participation.in.routine.cervical.screening+HPV.vaccination.status	11	0.762495716733295	0.7590144037897	0.765977029676891	0.1187	0.0469	0.1906	0.0012	0.3993	0.1805	0.6182	0.00035	0.0237	0.008	0.0394	0.00302
HPV~Number.of.sexual.partners+Number.of.deliveries+Menstruation.status+Main.contraceptive.measures+Marital.status+Smoking.status+History.of.cervical.leisions+History.of.HPV.infection+Knowledge.about.HPV.prevention+Hygiene.practices.during.sexual.activity+HPV.vaccination.status	11	0.762427184466019	0.759007134797522	0.765847234134517	0.1011	0.0322	0.1701	0.00406	0.3877	0.1688	0.6066	0.00052	0.0186	0.0037	0.0334	0.0144
HPV~Number.of.sexual.partners+Number.of.deliveries+Menstruation.status+Main.contraceptive.measures+Marital.status+Smoking.status+History.of.cervical.leisions+History.of.HPV.infection+Knowledge.about.HPV.prevention+Participation.in.routine.cervical.screening+HPV.vaccination.status	11	0.762044545973729	0.758659934579256	0.765429157368203	0.1216	0.0429	0.2004	0.00247	0.4733	0.2554	0.6912	2e-05	0.0225	0.007	0.0381	0.00453
HPV~Number.of.sexual.partners+Number.of.deliveries+Menstruation.status+Marital.status+Smoking.status+History.of.cervical.leisions+History.of.HPV.infection+Knowledge.about.HPV.prevention+Participation.in.routine.cervical.screening+HPV.vaccination.status	10	0.761884637350086	0.758535928436649	0.765233346263522	0.1198	0.0452	0.1944	0.00164	0.3344	0.1196	0.5492	0.00228	0.0202	0.0049	0.0355	0.00978
HPV~Number.of.sexual.partners+Number.of.previous.pregnancies+Number.of.deliveries+Menstruation.status+Main.contraceptive.measures+Marital.status+Smoking.status+History.of.cervical.leisions+History.of.HPV.infection+Knowledge.about.HPV.prevention+Hygiene.practices.during.sexual.activity+HPV.vaccination.status	12	0.76137635636779	0.757858352948403	0.764894359787177	0.1286	0.0541	0.203	0.00071	0.4835	0.2671	0.6999	1e-05	0.0227	0.007	0.0384	0.00464
HPV~Number.of.sexual.partners+Menstruation.status+Marital.status+Smoking.status+History.of.cervical.leisions+History.of.HPV.infection+Knowledge.about.HPV.prevention+Hygiene.practices.during.sexual.activity+Participation.in.routine.cervical.screening+HPV.vaccination.status	10	0.761056539120503	0.757651338217389	0.764461740023616	0.1452	0.0683	0.2221	0.00022	0.5505	0.3322	0.7689	0	0.0204	0.0057	0.035	0.00635
HPV~Number.of.sexual.partners+Number.of.previous.pregnancies+Number.of.deliveries+Menstruation.status+Marital.status+Smoking.status+History.of.cervical.leisions+History.of.HPV.infection+Knowledge.about.HPV.prevention+Participation.in.routine.cervical.screening+HPV.vaccination.status	11	0.760799543118218	0.757368550090167	0.76423053614627	0.106	0.037	0.175	0.00259	0.3697	0.1499	0.5895	0.00098	0.0224	0.0064	0.0385	0.0062
HPV~Number.of.sexual.partners+Number.of.deliveries+Menstruation.status+Marital.status+Smoking.status+History.of.cervical.leisions+History.of.HPV.infection+Knowledge.about.HPV.prevention+Hygiene.practices.during.sexual.activity+HPV.vaccination.status	10	0.76061107938321	0.757202187652572	0.764019971113848	0.0992	0.0302	0.1682	0.00486	0.4066	0.187	0.6262	0.00028	0.0169	0.0025	0.0313	0.0214
HPV~Number.of.sexual.partners+Menstruation.status+Main.contraceptive.measures+Marital.status+Smoking.status+History.of.cervical.leisions+History.of.HPV.infection+Knowledge.about.HPV.prevention+Hygiene.practices.during.sexual.activity+Participation.in.routine.cervical.screening+HPV.vaccination.status	11	0.75982866933181	0.756372518537698	0.763284820125922	0.1432	0.0663	0.2201	0.00026	0.4054	0.1871	0.6236	0.00027	0.022	0.0072	0.0369	0.00358
HPV~Number.of.sexual.partners+Number.of.previous.pregnancies+Number.of.deliveries+Menstruation.status+Main.contraceptive.measures+Marital.status+Smoking.status+History.of.cervical.leisions+History.of.HPV.infection+Knowledge.about.HPV.prevention+Participation.in.routine.cervical.screening+HPV.vaccination.status	12	0.759800114220445	0.756327872965849	0.763272355475042	0.1403	0.0568	0.2239	0.00099	0.324	0.1062	0.5418	0.00354	0.0255	0.0092	0.0417	0.00214
HPV~Number.of.sexual.partners+Number.of.deliveries+Marital.status+Smoking.status+History.of.cervical.leisions+History.of.HPV.infection+Knowledge.about.HPV.prevention+Hygiene.practices.during.sexual.activity+Participation.in.routine.cervical.screening+HPV.vaccination.status	10	0.759571673329526	0.756110186413418	0.763033160245634	0.0903	0.0243	0.1564	0.00735	0.4528	0.2332	0.6724	5e-05	0.0153	0.0022	0.0284	0.02247
HPV~Number.of.sexual.partners+Number.of.previous.pregnancies+Number.of.deliveries+Menstruation.status+Marital.status+Smoking.status+History.of.cervical.leisions+History.of.HPV.infection+Knowledge.about.HPV.prevention+Hygiene.practices.during.sexual.activity+HPV.vaccination.status	11	0.759417475728155	0.755900808525473	0.762934142930837	0.1158	0.044	0.1877	0.00158	0.4179	0.2033	0.6325	0.00014	0.0203	0.005	0.0356	0.00931
HPV~Number.of.sexual.partners+Number.of.previous.pregnancies+Menstruation.status+Marital.status+Smoking.status+History.of.cervical.leisions+History.of.HPV.infection+Knowledge.about.HPV.prevention+Participation.in.routine.cervical.screening+HPV.vaccination.status	10	0.758914905768132	0.755440656756394	0.762389154779871	0.106	0.037	0.175	0.00259	0.3816	0.1622	0.601	0.00065	0.0218	0.006	0.0376	0.00671
HPV~Number.of.sexual.partners+Menstruation.status+Marital.status+Smoking.status+History.of.cervical.leisions+History.of.HPV.infection+Knowledge.about.HPV.prevention+Participation.in.routine.cervical.screening+HPV.vaccination.status	9	0.758777841233581	0.755389577651822	0.76216610481534	0.1305	0.0562	0.2048	0.00058	0.2745	0.0609	0.4881	0.01178	0.0181	0.0038	0.0324	0.01328
HPV~Number.of.sexual.partners+Number.of.previous.pregnancies+Menstruation.status+Main.contraceptive.measures+Marital.status+Smoking.status+History.of.cervical.leisions+History.of.HPV.infection+Knowledge.about.HPV.prevention+Participation.in.routine.cervical.screening+HPV.vaccination.status	11	0.758766419189035	0.755249922199348	0.762282916178722	0.1531	0.0738	0.2323	0.00015	0.3122	0.0936	0.5307	0.00512	0.0249	0.009	0.0407	0.00209
HPV~Number.of.sexual.partners+Number.of.deliveries+Menstruation.status+Marital.status+Smoking.status+History.of.cervical.leisions+History.of.HPV.infection+Knowledge.about.HPV.prevention+HPV.vaccination.status	9	0.75868075385494	0.755302145477032	0.762059362232848	0.0992	0.0302	0.1682	0.00486	0.3084	0.0883	0.5285	0.00602	0.0148	0.0005	0.0291	0.04239
HPV~Number.of.sexual.partners+Number.of.previous.pregnancies+Number.of.deliveries+Marital.status+Smoking.status+History.of.cervical.leisions+History.of.HPV.infection+Knowledge.about.HPV.prevention+Hygiene.practices.during.sexual.activity+Participation.in.routine.cervical.screening+HPV.vaccination.status	11	0.758315248429469	0.754776438194852	0.761854058664086	0.0992	0.0301	0.1683	0.00492	0.4541	0.2368	0.6715	4e-05	0.0166	0.0032	0.03	0.01537
HPV~Number.of.sexual.partners+Number.of.deliveries+Menstruation.status+Main.contraceptive.measures+Marital.status+Smoking.status+History.of.cervical.leisions+History.of.HPV.infection+Knowledge.about.HPV.prevention+HPV.vaccination.status	10	0.758001142204455	0.754603635195672	0.761398649213237	0.1403	0.0635	0.2172	0.00035	0.3387	0.1187	0.5586	0.00254	0.0169	0.0023	0.0315	0.02339
HPV~Number.of.sexual.partners+Number.of.previous.pregnancies+Menstruation.status+Marital.status+Smoking.status+History.of.cervical.leisions+History.of.HPV.infection+Knowledge.about.HPV.prevention+Hygiene.practices.during.sexual.activity+HPV.vaccination.status	10	0.757932609937179	0.754413438410538	0.761451781463819	0.1158	0.044	0.1877	0.00158	0.4468	0.2312	0.6624	5e-05	0.0201	0.005	0.0352	0.0093
HPV~Number.of.previous.pregnancies+Number.of.deliveries+Menstruation.status+Main.contraceptive.measures+Marital.status+Smoking.status+History.of.cervical.leisions+History.of.HPV.infection+Knowledge.about.HPV.prevention+Hygiene.practices.during.sexual.activity+Participation.in.routine.cervical.screening+HPV.vaccination.status	12	0.757898343803541	0.754383909058892	0.76141277854819	0.1129	0.0213	0.2045	0.01571	0.3178	0.0986	0.5369	0.00449	0.0153	-0.0059	0.0365	0.15668
HPV~Number.of.previous.pregnancies+Number.of.deliveries+Menstruation.status+Main.contraceptive.measures+Marital.status+Smoking.status+History.of.cervical.leisions+History.of.HPV.infection+Knowledge.about.HPV.prevention+Hygiene.practices.during.sexual.activity+HPV.vaccination.status	11	0.757818389491719	0.754320260475432	0.761316518508006	0.0776	-0.0069	0.1622	0.07197	0.3493	0.1316	0.567	0.00167	0.0094	-0.0117	0.0304	0.38327
HPV~Number.of.sexual.partners+Number.of.previous.pregnancies+Menstruation.status+Main.contraceptive.measures+Marital.status+Smoking.status+History.of.cervical.leisions+History.of.HPV.infection+Knowledge.about.HPV.prevention+Hygiene.practices.during.sexual.activity+HPV.vaccination.status	11	0.757738435179897	0.754168103581994	0.7613087667778	0.1168	0.045	0.1886	0.00144	0.3957	0.1774	0.6139	0.00038	0.0225	0.0071	0.0379	0.00424
HPV~Number.of.sexual.partners+Menstruation.status+Main.contraceptive.measures+Marital.status+Smoking.status+History.of.cervical.leisions+History.of.HPV.infection+Knowledge.about.HPV.prevention+Participation.in.routine.cervical.screening+HPV.vaccination.status	10	0.757647058823529	0.754208052283175	0.761086065363884	0.1315	0.0571	0.2059	0.00053	0.4405	0.2232	0.6579	7e-05	0.0203	0.0059	0.0346	0.00564
HPV~Number.of.previous.pregnancies+Menstruation.status+Main.contraceptive.measures+Marital.status+Smoking.status+History.of.cervical.leisions+History.of.HPV.infection+Knowledge.about.HPV.prevention+Hygiene.practices.during.sexual.activity+Participation.in.routine.cervical.screening+HPV.vaccination.status	11	0.757281553398058	0.753756427668795	0.760806679127322	0.1237	0.03	0.2174	0.00969	0.3139	0.0947	0.5331	0.005	0.0151	-0.006	0.0362	0.15993
HPV~Number.of.sexual.partners+Number.of.previous.pregnancies+Number.of.deliveries+Menstruation.status+Main.contraceptive.measures+Marital.status+Smoking.status+History.of.HPV.infection+Knowledge.about.HPV.prevention+Hygiene.practices.during.sexual.activity+Participation.in.routine.cervical.screening+HPV.vaccination.status	12	0.757235865219874	0.75368981436663	0.760781916073119	0.1384	0.0614	0.2153	0.00042	0.4925	0.2742	0.7109	1e-05	0.0246	0.01	0.0392	0.00094
HPV~Number.of.sexual.partners+Number.of.previous.pregnancies+Number.of.deliveries+Menstruation.status+Main.contraceptive.measures+Marital.status+Smoking.status+History.of.cervical.leisions+History.of.HPV.infection+Knowledge.about.HPV.prevention+HPV.vaccination.status	11	0.757224443175328	0.753727972615674	0.760720913734983	0.1286	0.0541	0.203	0.00071	0.4226	0.2039	0.6414	0.00015	0.0213	0.0056	0.037	0.00791
HPV~Number.of.previous.pregnancies+Number.of.deliveries+Menstruation.status+Marital.status+Smoking.status+History.of.cervical.leisions+History.of.HPV.infection+Knowledge.about.HPV.prevention+Hygiene.practices.during.sexual.activity+Participation.in.routine.cervical.screening+HPV.vaccination.status	11	0.756739006282125	0.753218142963845	0.760259869600404	0.0776	-0.013	0.1683	0.09334	0.3855	0.1661	0.6049	0.00057	0.013	-0.0083	0.0342	0.23201
HPV~Number.of.sexual.partners+Number.of.deliveries+Menstruation.status+Marital.status+Smoking.status+History.of.HPV.infection+Knowledge.about.HPV.prevention+Hygiene.practices.during.sexual.activity+Participation.in.routine.cervical.screening+HPV.vaccination.status	10	0.756687607081668	0.753221100492392	0.760154113670943	0.1423	0.0654	0.2191	0.00029	0.5529	0.3355	0.7704	0	0.0198	0.0062	0.0335	0.00441
HPV~Number.of.deliveries+Menstruation.status+Marital.status+Smoking.status+History.of.cervical.leisions+History.of.HPV.infection+Knowledge.about.HPV.prevention+Hygiene.practices.during.sexual.activity+Participation.in.routine.cervical.screening+HPV.vaccination.status	10	0.756607652769846	0.753118393886289	0.760096911653402	0.0688	-0.0194	0.1569	0.12628	0.2677	0.0498	0.4856	0.01604	0.0112	-0.0094	0.0318	0.28697
HPV~Number.of.sexual.partners+Number.of.deliveries+Menstruation.status+Main.contraceptive.measures+Marital.status+Smoking.status+History.of.HPV.infection+Knowledge.about.HPV.prevention+Hygiene.practices.during.sexual.activity+Participation.in.routine.cervical.screening+HPV.vaccination.status	11	0.756550542547116	0.753072937380634	0.760028147713598	0.1178	0.046	0.1895	0.0013	0.4214	0.2047	0.638	0.00014	0.0215	0.0075	0.0356	0.00269
HPV~Number.of.sexual.partners+Number.of.previous.pregnancies+Menstruation.status+Marital.status+Smoking.status+History.of.cervical.leisions+History.of.HPV.infection+Knowledge.about.HPV.prevention+HPV.vaccination.status	9	0.756253569388921	0.752760685378127	0.759746453399714	0.1158	0.044	0.1876	0.00157	0.3633	0.1475	0.5792	0.00097	0.0178	0.0027	0.0329	0.02078
HPV~Number.of.previous.pregnancies+Menstruation.status+Main.contraceptive.measures+Marital.status+Smoking.status+History.of.cervical.leisions+History.of.HPV.infection+Knowledge.about.HPV.prevention+Hygiene.practices.during.sexual.activity+HPV.vaccination.status	10	0.756253569388921	0.7527278958479	0.759779242929941	0.0884	0.0014	0.1754	0.04651	0.4223	0.2102	0.6343	9e-05	0.0092	-0.0118	0.0302	0.38899
HPV~Number.of.deliveries+Menstruation.status+Main.contraceptive.measures+Marital.status+Smoking.status+History.of.cervical.leisions+History.of.HPV.infection+Knowledge.about.HPV.prevention+Hygiene.practices.during.sexual.activity+Participation.in.routine.cervical.screening+HPV.vaccination.status	11	0.756242147344375	0.752770979664459	0.759713315024291	0.0757	-0.015	0.1664	0.10197	0.3085	0.0907	0.5263	0.00551	0.0129	-0.0076	0.0335	0.21765
HPV~Number.of.sexual.partners+Number.of.previous.pregnancies+Number.of.deliveries+Menstruation.status+Marital.status+Smoking.status+History.of.HPV.infection+Knowledge.about.HPV.prevention+Hygiene.practices.during.sexual.activity+Participation.in.routine.cervical.screening+HPV.vaccination.status	11	0.756127926898915	0.752570937015881	0.759684916781949	0.1197	0.0409	0.1985	0.00292	0.4471	0.2325	0.6616	4e-05	0.0223	0.0081	0.0366	0.00219
HPV~Number.of.sexual.partners+Number.of.previous.pregnancies+Number.of.deliveries+Menstruation.status+Marital.status+Smoking.status+History.of.cervical.leisions+History.of.HPV.infection+Knowledge.about.HPV.prevention+HPV.vaccination.status	10	0.756070816676185	0.752580088645315	0.759561544707055	0.1139	0.0421	0.1857	0.00188	0.3216	0.1025	0.5408	0.00402	0.0183	0.0029	0.0337	0.01978
HPV~Number.of.sexual.partners+Menstruation.status+Main.contraceptive.measures+Marital.status+Smoking.status+History.of.cervical.leisions+History.of.HPV.infection+Knowledge.about.HPV.prevention+Hygiene.practices.during.sexual.activity+HPV.vaccination.status	10	0.755956596230725	0.752481236892698	0.759431955568752	0.1079	0.0391	0.1767	0.00211	0.3775	0.1577	0.5973	0.00076	0.0168	0.0029	0.0308	0.01808
HPV~Number.of.sexual.partners+Menstruation.status+Main.contraceptive.measures+Marital.status+Smoking.status+History.of.cervical.leisions+History.of.HPV.infection+Knowledge.about.HPV.prevention+HPV.vaccination.status	9	0.755865219874358	0.752435987791634	0.759294451957081	0.1079	0.0391	0.1767	0.00211	0.3488	0.1298	0.5679	0.0018	0.0145	0.0012	0.0277	0.03216
HPV~Number.of.deliveries+Menstruation.status+Main.contraceptive.measures+Marital.status+Smoking.status+History.of.cervical.leisions+History.of.HPV.infection+Knowledge.about.HPV.prevention+Hygiene.practices.during.sexual.activity+HPV.vaccination.status	10	0.755848086807539	0.752407025241274	0.759289148373804	0.0737	-0.0169	0.1643	0.11075	0.3937	0.1754	0.612	0.00041	0.0059	-0.0143	0.026	0.56963
HPV~Number.of.previous.pregnancies+Menstruation.status+Marital.status+Smoking.status+History.of.cervical.leisions+History.of.HPV.infection+Knowledge.about.HPV.prevention+Hygiene.practices.during.sexual.activity+Participation.in.routine.cervical.screening+HPV.vaccination.status	10	0.755739577384352	0.752211505194835	0.759267649573869	0.0551	-0.0365	0.1467	0.23877	0.3935	0.1746	0.6124	0.00043	0.0128	-0.0084	0.034	0.23658
HPV~Number.of.sexual.partners+Number.of.deliveries+Main.contraceptive.measures+Marital.status+Smoking.status+History.of.cervical.leisions+History.of.HPV.infection+Knowledge.about.HPV.prevention+Hygiene.practices.during.sexual.activity+Participation.in.routine.cervical.screening+HPV.vaccination.status	11	0.755682467161622	0.752149479741466	0.759215454581778	0.1218	0.0471	0.1964	0.00139	0.346	0.1257	0.5662	0.00208	0.0185	0.0046	0.0324	0.00888
HPV~Number.of.sexual.partners+Number.of.previous.pregnancies+Menstruation.status+Marital.status+Smoking.status+History.of.HPV.infection+Knowledge.about.HPV.prevention+Hygiene.practices.during.sexual.activity+Participation.in.routine.cervical.screening+HPV.vaccination.status	10	0.755619645916619	0.752080855794685	0.759158436038553	0.1089	0.0327	0.1851	0.0051	0.4367	0.2193	0.6541	8e-05	0.0221	0.008	0.0363	0.00216
HPV~Number.of.sexual.partners+Number.of.previous.pregnancies+Menstruation.status+Main.contraceptive.measures+Marital.status+Smoking.status+History.of.cervical.leisions+History.of.HPV.infection+Knowledge.about.HPV.prevention+HPV.vaccination.status	10	0.755431182181611	0.751906542866537	0.758955821496684	0.1168	0.045	0.1886	0.00143	0.4073	0.1891	0.6255	0.00025	0.0208	0.0055	0.036	0.00761
HPV~Number.of.sexual.partners+Number.of.previous.pregnancies+Menstruation.status+Main.contraceptive.measures+Marital.status+Smoking.status+History.of.HPV.infection+Knowledge.about.HPV.prevention+Hygiene.practices.during.sexual.activity+Participation.in.routine.cervical.screening+HPV.vaccination.status	11	0.755271273557967	0.751687035545693	0.758855511570241	0.1295	0.0482	0.2108	0.00179	0.4789	0.2605	0.6974	2e-05	0.0244	0.0101	0.0387	0.00083
HPV~Number.of.sexual.partners+Number.of.previous.pregnancies+Number.of.deliveries+Menstruation.status+Main.contraceptive.measures+Smoking.status+History.of.cervical.leisions+History.of.HPV.infection+Knowledge.about.HPV.prevention+Hygiene.practices.during.sexual.activity+Participation.in.routine.cervical.screening+HPV.vaccination.status	12	0.755145631067961	0.751687056738701	0.758604205397221	0.0864	-0.0099	0.1826	0.07856	0.3624	0.1434	0.5814	0.00118	0.0098	-0.0123	0.0318	0.38506
HPV~Number.of.sexual.partners+Number.of.previous.pregnancies+Number.of.deliveries+Main.contraceptive.measures+Marital.status+Smoking.status+History.of.cervical.leisions+History.of.HPV.infection+Knowledge.about.HPV.prevention+Hygiene.practices.during.sexual.activity+Participation.in.routine.cervical.screening+HPV.vaccination.status	12	0.755088520845231	0.751464255663187	0.758712786027275	0.0786	0.0159	0.1413	0.01404	0.2933	0.0728	0.5138	0.00913	0.0206	0.0065	0.0347	0.00417
HPV~Number.of.sexual.partners+Number.of.previous.pregnancies+Number.of.deliveries+Menstruation.status+Marital.status+Smoking.status+History.of.cervical.leisions+History.of.HPV.infection+Hygiene.practices.during.sexual.activity+Participation.in.routine.cervical.screening+HPV.vaccination.status	11	0.75500856653341	0.751694965257784	0.758322167809035	0.1286	0.0472	0.2099	0.00194	0.211	-0.0085	0.4304	0.0595	0.0109	-0.0053	0.0272	0.18743
HPV~Number.of.sexual.partners+Marital.status+Smoking.status+History.of.cervical.leisions+History.of.HPV.infection+Knowledge.about.HPV.prevention+Hygiene.practices.during.sexual.activity+Participation.in.routine.cervical.screening+HPV.vaccination.status	9	0.7543974871502	0.750945656229191	0.757849318071209	0.0992	0.03	0.1684	0.00496	0.42	0.2003	0.6397	0.00018	0.0132	0.0009	0.0255	0.03483
HPV~Number.of.sexual.partners+Menstruation.status+Marital.status+Smoking.status+History.of.cervical.leisions+History.of.HPV.infection+Knowledge.about.HPV.prevention+Hygiene.practices.during.sexual.activity+HPV.vaccination.status	9	0.754243289548829	0.750805719283473	0.757680859814186	0.1081	0.0361	0.18	0.00325	0.3719	0.1525	0.5913	0.00089	0.0154	0.0016	0.0292	0.02877
HPV~Number.of.sexual.partners+Number.of.previous.pregnancies+Main.contraceptive.measures+Marital.status+Smoking.status+History.of.cervical.leisions+History.of.HPV.infection+Knowledge.about.HPV.prevention+Hygiene.practices.during.sexual.activity+Participation.in.routine.cervical.screening+HPV.vaccination.status	11	0.753723586521987	0.750072772711323	0.757374400332652	0.0786	0.0159	0.1413	0.01404	0.3561	0.1363	0.576	0.0015	0.0199	0.0064	0.0333	0.00382
HPV~Menstruation.status+Marital.status+Smoking.status+History.of.cervical.leisions+History.of.HPV.infection+Knowledge.about.HPV.prevention+Hygiene.practices.during.sexual.activity+Participation.in.routine.cervical.screening+HPV.vaccination.status	9	0.753712164477441	0.75019848509868	0.757225843856203	0.0766	-0.014	0.1673	0.09744	0.3682	0.1493	0.5872	0.00098	0.0102	-0.01	0.0303	0.32417
HPV~Number.of.sexual.partners+Number.of.previous.pregnancies+Marital.status+Smoking.status+History.of.cervical.leisions+History.of.HPV.infection+Knowledge.about.HPV.prevention+Hygiene.practices.during.sexual.activity+Participation.in.routine.cervical.screening+HPV.vaccination.status	10	0.753712164477441	0.750102472321583	0.7573218566333	0.109	0.037	0.1811	0.00301	0.4429	0.2273	0.6586	6e-05	0.0158	0.0028	0.0287	0.01737
HPV~Number.of.previous.pregnancies+Menstruation.status+Marital.status+Smoking.status+History.of.cervical.leisions+History.of.HPV.infection+Knowledge.about.HPV.prevention+Hygiene.practices.during.sexual.activity+HPV.vaccination.status	9	0.753495145631068	0.749970797028937	0.757019494233199	0.0629	-0.0252	0.1511	0.16187	0.4005	0.1858	0.6151	0.00026	0.0069	-0.0142	0.028	0.51971
HPV~Number.of.sexual.partners+Menstruation.status+Marital.status+Smoking.status+History.of.cervical.leisions+History.of.HPV.infection+Knowledge.about.HPV.prevention+HPV.vaccination.status	8	0.753380925185608	0.749973195207648	0.756788655163569	0.0894	0.0234	0.1553	0.00788	0.3246	0.1043	0.545	0.00388	0.0126	-0.0006	0.0257	0.0616
HPV~Number.of.sexual.partners+Number.of.previous.pregnancies+Number.of.deliveries+Menstruation.status+Marital.status+History.of.cervical.leisions+History.of.HPV.infection+Knowledge.about.HPV.prevention+Hygiene.practices.during.sexual.activity+Participation.in.routine.cervical.screening+HPV.vaccination.status	11	0.753363792118789	0.749768438076208	0.75695914616137	0.1089	0.04	0.1778	0.00196	0.3814	0.1616	0.6011	0.00067	0.0217	0.0072	0.0361	0.00333
HPV~Number.of.sexual.partners+Number.of.deliveries+Menstruation.status+Marital.status+Smoking.status+History.of.HPV.infection+Knowledge.about.HPV.prevention+Participation.in.routine.cervical.screening+HPV.vaccination.status	9	0.753226727584238	0.749762296562124	0.756691158606352	0.1305	0.0561	0.2049	0.00059	0.2533	0.0412	0.4655	0.01926	0.0179	0.0045	0.0312	0.00883
HPV~Number.of.sexual.partners+Number.of.deliveries+Main.contraceptive.measures+Marital.status+Smoking.status+History.of.cervical.leisions+History.of.HPV.infection+Knowledge.about.HPV.prevention+Hygiene.practices.during.sexual.activity+HPV.vaccination.status	10	0.753198172472873	0.749581729376082	0.756814615569664	0.0884	0.0225	0.1544	0.00861	0.3183	0.0981	0.5386	0.00461	0.014	0.0008	0.0272	0.03782
HPV~Number.of.sexual.partners+Main.contraceptive.measures+Marital.status+Smoking.status+History.of.cervical.leisions+History.of.HPV.infection+Knowledge.about.HPV.prevention+Hygiene.practices.during.sexual.activity+Participation.in.routine.cervical.screening+HPV.vaccination.status	10	0.753055396916048	0.749519225693373	0.756591568138723	0.109	0.0369	0.1811	0.00303	0.2977	0.0773	0.518	0.00811	0.0163	0.0036	0.029	0.01206
HPV~Number.of.previous.pregnancies+Number.of.deliveries+Menstruation.status+Marital.status+Smoking.status+History.of.HPV.infection+Knowledge.about.HPV.prevention+Hygiene.practices.during.sexual.activity+Participation.in.routine.cervical.screening+HPV.vaccination.status	10	0.753015419760137	0.749452382210932	0.756578457309343	0.0913	0.0043	0.1783	0.03962	0.3668	0.1491	0.5844	0.00096	0.0103	-0.0097	0.0302	0.31172
HPV~Number.of.previous.pregnancies+Number.of.deliveries+Menstruation.status+Marital.status+Smoking.status+History.of.cervical.leisions+History.of.HPV.infection+Knowledge.about.HPV.prevention+Hygiene.practices.during.sexual.activity+HPV.vaccination.status	10	0.752912621359223	0.749373157033008	0.756452085685438	0.0541	-0.0315	0.1397	0.21544	0.3942	0.1774	0.6109	0.00036	0.007	-0.0141	0.0282	0.51369
HPV~Menstruation.status+Main.contraceptive.measures+Marital.status+Smoking.status+History.of.cervical.leisions+History.of.HPV.infection+Knowledge.about.HPV.prevention+Hygiene.practices.during.sexual.activity+Participation.in.routine.cervical.screening+HPV.vaccination.status	10	0.752912621359223	0.749405450530826	0.756419792187621	0.0884	-0.0045	0.1814	0.0623	0.3544	0.1349	0.5739	0.00155	0.0117	-0.0084	0.0318	0.25278
HPV~Number.of.deliveries+Menstruation.status+Marital.status+Smoking.status+History.of.cervical.leisions+History.of.HPV.infection+Knowledge.about.HPV.prevention+Hygiene.practices.during.sexual.activity+HPV.vaccination.status	9	0.752672758423758	0.749231795428272	0.756113721419243	0.0433	-0.0394	0.126	0.305	0.4045	0.1846	0.6243	0.00031	0.0043	-0.016	0.0245	0.67936
HPV~Number.of.sexual.partners+Number.of.previous.pregnancies+Number.of.deliveries+Menstruation.status+Marital.status+Smoking.status+History.of.HPV.infection+Knowledge.about.HPV.prevention+Participation.in.routine.cervical.screening+HPV.vaccination.status	10	0.752649914334666	0.749128708434406	0.756171120234926	0.107	0.0308	0.1832	0.00594	0.3981	0.1813	0.6148	0.00032	0.0205	0.0062	0.0348	0.00498
HPV~Number.of.sexual.partners+Number.of.previous.pregnancies+Number.of.deliveries+Menstruation.status+Smoking.status+History.of.cervical.leisions+History.of.HPV.infection+Knowledge.about.HPV.prevention+Hygiene.practices.during.sexual.activity+Participation.in.routine.cervical.screening+HPV.vaccination.status	11	0.752347230154198	0.74887482594725	0.755819634361145	0.0393	-0.0469	0.1255	0.37164	0.3338	0.116	0.5515	0.00267	0.0077	-0.0141	0.0294	0.48888
HPV~Number.of.sexual.partners+Number.of.previous.pregnancies+Number.of.deliveries+Menstruation.status+Marital.status+Smoking.status+History.of.cervical.leisions+History.of.HPV.infection+Hygiene.practices.during.sexual.activity+HPV.vaccination.status	10	0.75231296402056	0.749024619214879	0.75560130882624	0.1295	0.0483	0.2108	0.00178	0.1909	-0.0298	0.4116	0.09006	0.0091	-0.0067	0.0249	0.26004
HPV~Number.of.sexual.partners+Number.of.previous.pregnancies+Number.of.deliveries+Menstruation.status+Marital.status+Smoking.status+History.of.cervical.leisions+History.of.HPV.infection+Knowledge.about.HPV.prevention+Hygiene.practices.during.sexual.activity+Participation.in.routine.cervical.screening	11	0.752301541976014	0.748774976110043	0.755828107841984	0.107	0.0307	0.1833	0.00601	0.3527	0.1337	0.5718	0.0016	0.0118	-0.0056	0.0292	0.18337
HPV~Number.of.sexual.partners+Number.of.deliveries+Menstruation.status+Main.contraceptive.measures+Marital.status+History.of.cervical.leisions+History.of.HPV.infection+Knowledge.about.HPV.prevention+Hygiene.practices.during.sexual.activity+Participation.in.routine.cervical.screening+HPV.vaccination.status	11	0.752295830953741	0.74874435418739	0.755847307720091	0.1354	0.061	0.2097	0.00036	0.337	0.1174	0.5565	0.00263	0.0212	0.0067	0.0358	0.00408
HPV~Number.of.sexual.partners+Number.of.previous.pregnancies+Number.of.deliveries+Menstruation.status+Main.contraceptive.measures+Marital.status+Smoking.status+History.of.HPV.infection+Knowledge.about.HPV.prevention+Participation.in.routine.cervical.screening+HPV.vaccination.status	11	0.752124500285551	0.748582052312965	0.755666948258138	0.1276	0.0532	0.202	0.00078	0.3078	0.0881	0.5275	0.00603	0.0234	0.009	0.0377	0.00146
HPV~Number.of.sexual.partners+Number.of.deliveries+Menstruation.status+Main.contraceptive.measures+Marital.status+Smoking.status+History.of.cervical.leisions+History.of.HPV.infection+Knowledge.about.HPV.prevention+Hygiene.practices.during.sexual.activity+Participation.in.routine.cervical.screening	11	0.752078812107367	0.748541320750529	0.755616303464205	0.0834	0.0128	0.154	0.02055	0.2897	0.0691	0.5102	0.01004	0.0117	-0.0051	0.0285	0.17359
HPV~Number.of.sexual.partners+Number.of.previous.pregnancies+Number.of.deliveries+Menstruation.status+Main.contraceptive.measures+Marital.status+History.of.cervical.leisions+History.of.HPV.infection+Knowledge.about.HPV.prevention+Hygiene.practices.during.sexual.activity+Participation.in.routine.cervical.screening+HPV.vaccination.status	12	0.752078812107367	0.74843835519367	0.755719269021064	0.155	0.0757	0.2343	0.00013	0.3238	0.1053	0.5424	0.00368	0.0241	0.0091	0.0391	0.00164
HPV~Number.of.sexual.partners+Number.of.deliveries+Menstruation.status+Marital.status+Smoking.status+History.of.cervical.leisions+History.of.HPV.infection+Hygiene.practices.during.sexual.activity+Participation.in.routine.cervical.screening+HPV.vaccination.status	10	0.751827527127356	0.748472332418364	0.755182721836348	0.1286	0.0472	0.2099	0.00194	0.3173	0.0973	0.5373	0.00471	0.009	-0.007	0.0251	0.27
HPV~Number.of.sexual.partners+Number.of.deliveries+Menstruation.status+Main.contraceptive.measures+Marital.status+Smoking.status+History.of.HPV.infection+Knowledge.about.HPV.prevention+Participation.in.routine.cervical.screening+HPV.vaccination.status	10	0.75164477441462	0.748175460209368	0.755114088619872	0.1178	0.046	0.1895	0.0013	0.4216	0.2059	0.6373	0.00013	0.0201	0.0065	0.0336	0.00377
HPV~Number.of.previous.pregnancies+Number.of.deliveries+Menstruation.status+Marital.status+Smoking.status+History.of.cervical.leisions+History.of.HPV.infection+Knowledge.about.HPV.prevention+Participation.in.routine.cervical.screening+HPV.vaccination.status	10	0.751610508280982	0.748045346429145	0.75517567013282	0.0894	-0.0036	0.1823	0.05943	0.3061	0.0869	0.5253	0.0062	0.012	-0.0094	0.0333	0.27286
HPV~Number.of.sexual.partners+Marital.status+Smoking.status+History.of.cervical.leisions+History.of.HPV.infection+Knowledge.about.HPV.prevention+Participation.in.routine.cervical.screening+HPV.vaccination.status	8	0.751604797258709	0.74812696826803	0.755082626249388	0.0766	0.0139	0.1393	0.01659	0.3846	0.1646	0.6046	0.00061	0.0103	-0.0002	0.0208	0.05553
HPV~Number.of.sexual.partners+Number.of.previous.pregnancies+Menstruation.status+Marital.status+Smoking.status+History.of.HPV.infection+Knowledge.about.HPV.prevention+Participation.in.routine.cervical.screening+HPV.vaccination.status	9	0.751593375214163	0.748067990012634	0.755118760415693	0.1079	0.0317	0.1841	0.00549	0.3993	0.1805	0.6182	0.00035	0.02	0.006	0.0341	0.00527
HPV~Number.of.sexual.partners+Number.of.deliveries+Marital.status+Smoking.status+History.of.cervical.leisions+History.of.HPV.infection+Knowledge.about.HPV.prevention+Participation.in.routine.cervical.screening+HPV.vaccination.status	9	0.751553398058252	0.748034369091704	0.755072427024801	0.0894	0.0234	0.1554	0.00793	0.429	0.2095	0.6485	0.00013	0.0131	0.0012	0.025	0.03115
HPV~Number.of.sexual.partners+Number.of.previous.pregnancies+Number.of.deliveries+Menstruation.status+Main.contraceptive.measures+Marital.status+Smoking.status+History.of.HPV.infection+Knowledge.about.HPV.prevention+Hygiene.practices.during.sexual.activity+HPV.vaccination.status	11	0.751462021701885	0.747881329360932	0.755042714042837	0.1315	0.0571	0.2058	0.00053	0.4302	0.211	0.6493	0.00012	0.0206	0.0067	0.0345	0.00371
HPV~Menstruation.status+Main.contraceptive.measures+Marital.status+Smoking.status+History.of.cervical.leisions+History.of.HPV.infection+Knowledge.about.HPV.prevention+Hygiene.practices.during.sexual.activity+HPV.vaccination.status	9	0.751404911479155	0.747940290526892	0.754869532431418	0.0855	-0.0074	0.1784	0.07124	0.3411	0.122	0.5602	0.00228	0.0045	-0.0152	0.0242	0.65445
HPV~Number.of.sexual.partners+Number.of.deliveries+Menstruation.status+Marital.status+Smoking.status+History.of.HPV.infection+Knowledge.about.HPV.prevention+Hygiene.practices.during.sexual.activity+HPV.vaccination.status	9	0.751387778412336	0.74792219560234	0.754853361222332	0.1079	0.0392	0.1767	0.00209	0.3469	0.1278	0.566	0.00191	0.0145	0.002	0.0271	0.02305
HPV~Number.of.sexual.partners+Menstruation.status+Main.contraceptive.measures+Marital.status+Smoking.status+History.of.HPV.infection+Knowledge.about.HPV.prevention+Hygiene.practices.during.sexual.activity+Participation.in.routine.cervical.screening+HPV.vaccination.status	10	0.751307824100514	0.74780674794566	0.754808900255368	0.1295	0.0551	0.2039	0.00065	0.4498	0.2312	0.6684	6e-05	0.0201	0.0068	0.0333	0.00298
HPV~Number.of.previous.pregnancies+Number.of.deliveries+Menstruation.status+Main.contraceptive.measures+Marital.status+Smoking.status+History.of.HPV.infection+Knowledge.about.HPV.prevention+Hygiene.practices.during.sexual.activity+Participation.in.routine.cervical.screening+HPV.vaccination.status	11	0.751250713877784	0.747681736056442	0.754819691699126	0.1119	0.0204	0.2035	0.01656	0.3318	0.114	0.5496	0.00282	0.0125	-0.0074	0.0323	0.21826
HPV~Number.of.sexual.partners+Number.of.previous.pregnancies+Menstruation.status+Main.contraceptive.measures+Marital.status+Smoking.status+History.of.HPV.infection+Knowledge.about.HPV.prevention+Participation.in.routine.cervical.screening+HPV.vaccination.status	10	0.7512050256996	0.747633282955875	0.754776768443326	0.1295	0.0552	0.2039	0.00064	0.3464	0.1265	0.5663	0.00202	0.0229	0.0089	0.0369	0.00136
HPV~Number.of.sexual.partners+Number.of.deliveries+Menstruation.status+Main.contraceptive.measures+Smoking.status+History.of.cervical.leisions+History.of.HPV.infection+Knowledge.about.HPV.prevention+Hygiene.practices.during.sexual.activity+Participation.in.routine.cervical.screening+HPV.vaccination.status	11	0.751142204454597	0.7476971931175	0.754587215791694	0.058	-0.0336	0.1495	0.21474	0.293	0.0751	0.5108	0.0084	0.0065	-0.0152	0.0283	0.55611
HPV~Number.of.sexual.partners+Number.of.previous.pregnancies+Number.of.deliveries+Marital.status+Smoking.status+History.of.cervical.leisions+History.of.HPV.infection+Knowledge.about.HPV.prevention+Participation.in.routine.cervical.screening+HPV.vaccination.status	10	0.751119360365505	0.747528624067783	0.754710096663228	0.0776	0.0149	0.1403	0.01522	0.4403	0.2222	0.6584	8e-05	0.0145	0.002	0.0269	0.02286
HPV~Number.of.previous.pregnancies+Menstruation.status+Main.contraceptive.measures+Marital.status+Smoking.status+History.of.HPV.infection+Knowledge.about.HPV.prevention+Hygiene.practices.during.sexual.activity+Participation.in.routine.cervical.screening+HPV.vaccination.status	10	0.750999428897773	0.747416381728439	0.754582476067106	0.1119	0.0204	0.2035	0.01656	0.3549	0.1364	0.5733	0.00145	0.0124	-0.0073	0.0321	0.21796
HPV~Number.of.sexual.partners+Number.of.deliveries+Menstruation.status+Main.contraceptive.measures+Marital.status+Smoking.status+History.of.HPV.infection+Knowledge.about.HPV.prevention+Hygiene.practices.during.sexual.activity+HPV.vaccination.status	10	0.750965162764135	0.747458634497574	0.754471691030696	0.107	0.0382	0.1757	0.0023	0.335	0.1154	0.5546	0.00279	0.016	0.0031	0.029	0.01544
HPV~Number.of.sexual.partners+Number.of.deliveries+Menstruation.status+Marital.status+History.of.cervical.leisions+History.of.HPV.infection+Knowledge.about.HPV.prevention+Hygiene.practices.during.sexual.activity+Participation.in.routine.cervical.screening+HPV.vaccination.status	10	0.75093660765277	0.747382572802275	0.754490642503265	0.1129	0.0409	0.1849	0.00211	0.2658	0.0479	0.4837	0.01682	0.0195	0.0055	0.0334	0.0063
HPV~Number.of.sexual.partners+Number.of.previous.pregnancies+Menstruation.status+Main.contraceptive.measures+Smoking.status+History.of.cervical.leisions+History.of.HPV.infection+Knowledge.about.HPV.prevention+Hygiene.practices.during.sexual.activity+Participation.in.routine.cervical.screening+HPV.vaccination.status	11	0.750816676185037	0.747285720155927	0.754347632214147	0.0962	0.0093	0.1831	0.03011	0.3331	0.1135	0.5527	0.00295	0.0094	-0.0123	0.0312	0.39581
HPV~Number.of.deliveries+Menstruation.status+Marital.status+Smoking.status+History.of.cervical.leisions+History.of.HPV.infection+Knowledge.about.HPV.prevention+Participation.in.routine.cervical.screening+HPV.vaccination.status	9	0.750731010850942	0.74719931624821	0.754262705453675	0.0649	-0.0233	0.153	0.14912	0.2932	0.0762	0.5102	0.00809	0.0101	-0.0105	0.0306	0.33706
HPV~Number.of.sexual.partners+Number.of.previous.pregnancies+Menstruation.status+Marital.status+History.of.cervical.leisions+History.of.HPV.infection+Knowledge.about.HPV.prevention+Hygiene.practices.during.sexual.activity+Participation.in.routine.cervical.screening+HPV.vaccination.status	10	0.750662478583667	0.747018292865336	0.754306664301997	0.0981	0.0323	0.164	0.0035	0.362	0.1421	0.5818	0.00125	0.0216	0.0072	0.036	0.00324
HPV~Number.of.sexual.partners+Number.of.deliveries+Menstruation.status+Smoking.status+History.of.cervical.leisions+History.of.HPV.infection+Knowledge.about.HPV.prevention+Hygiene.practices.during.sexual.activity+Participation.in.routine.cervical.screening+HPV.vaccination.status	10	0.750588235294118	0.747145297515782	0.754031173072453	0.0668	-0.0214	0.155	0.1377	0.2561	0.0382	0.474	0.02127	0.005	-0.0166	0.0266	0.64956
HPV~Number.of.sexual.partners+Number.of.deliveries+Menstruation.status+Marital.status+Smoking.status+History.of.cervical.leisions+History.of.HPV.infection+Knowledge.about.HPV.prevention+Hygiene.practices.during.sexual.activity+Participation.in.routine.cervical.screening	10	0.750376927470017	0.746856893087101	0.753896961852934	0.1187	0.0398	0.1976	0.00318	0.2095	-0.0085	0.4275	0.05962	0.0097	-0.0071	0.0265	0.25719
HPV~Number.of.sexual.partners+Number.of.previous.pregnancies+Number.of.deliveries+Menstruation.status+Marital.status+Smoking.status+History.of.HPV.infection+Knowledge.about.HPV.prevention+Hygiene.practices.during.sexual.activity+HPV.vaccination.status	10	0.750336950314106	0.746736367446452	0.753937533181761	0.1129	0.0411	0.1847	0.00206	0.4664	0.2469	0.6859	3e-05	0.0184	0.0048	0.0319	0.00803
HPV~Number.of.sexual.partners+Number.of.previous.pregnancies+Menstruation.status+Main.contraceptive.measures+Marital.status+History.of.cervical.leisions+History.of.HPV.infection+Knowledge.about.HPV.prevention+Hygiene.practices.during.sexual.activity+Participation.in.routine.cervical.screening+HPV.vaccination.status	11	0.750308395202741	0.746627045903555	0.753989744501928	0.155	0.0757	0.2343	0.00013	0.2979	0.0778	0.518	0.00799	0.024	0.0092	0.0389	0.00146
HPV~Number.of.previous.pregnancies+Menstruation.status+Main.contraceptive.measures+Marital.status+Smoking.status+History.of.cervical.leisions+History.of.HPV.infection+Knowledge.about.HPV.prevention+HPV.vaccination.status	9	0.750051399200457	0.746516833518261	0.753585964882653	0.0992	0.0098	0.1886	0.02957	0.3934	0.1828	0.604	0.00025	0.0081	-0.0128	0.0289	0.44854
HPV~Number.of.sexual.partners+Number.of.deliveries+Menstruation.status+Main.contraceptive.measures+Marital.status+History.of.cervical.leisions+History.of.HPV.infection+Knowledge.about.HPV.prevention+Participation.in.routine.cervical.screening+HPV.vaccination.status	10	0.74994288977727	0.746428028325714	0.753457751228826	0.1128	0.044	0.1816	0.00131	0.3184	0.1015	0.5354	0.00401	0.0198	0.0057	0.034	0.00605
HPV~Number.of.previous.pregnancies+Number.of.deliveries+Menstruation.status+Main.contraceptive.measures+Marital.status+Smoking.status+History.of.cervical.leisions+History.of.HPV.infection+Knowledge.about.HPV.prevention+Participation.in.routine.cervical.screening+HPV.vaccination.status	11	0.749902912621359	0.746306517143864	0.753499308098855	0.0933	0.0004	0.1861	0.04901	0.2809	0.0616	0.5001	0.01206	0.0148	-0.0063	0.0359	0.16805
HPV~Number.of.deliveries+Menstruation.status+Main.contraceptive.measures+Marital.status+Smoking.status+History.of.cervical.leisions+History.of.HPV.infection+Knowledge.about.HPV.prevention+HPV.vaccination.status	9	0.749862935465448	0.746416289501822	0.753309581429075	0.0658	-0.0222	0.1539	0.14286	0.2617	0.043	0.4804	0.01901	0.0046	-0.0153	0.0245	0.64885
HPV~Number.of.sexual.partners+Number.of.previous.pregnancies+Number.of.deliveries+Menstruation.status+Marital.status+History.of.cervical.leisions+History.of.HPV.infection+Knowledge.about.HPV.prevention+Participation.in.routine.cervical.screening+HPV.vaccination.status	10	0.74982866933181	0.746262606291669	0.753394732371952	0.106	0.037	0.175	0.00259	0.2358	0.0155	0.456	0.03595	0.0198	0.0052	0.0343	0.00764
HPV~Number.of.sexual.partners+Number.of.previous.pregnancies+Menstruation.status+Smoking.status+History.of.cervical.leisions+History.of.HPV.infection+Knowledge.about.HPV.prevention+Hygiene.practices.during.sexual.activity+Participation.in.routine.cervical.screening+HPV.vaccination.status	10	0.749771559109081	0.746240968386432	0.753302149831729	0.0393	-0.0469	0.1255	0.37164	0.2692	0.0499	0.4885	0.01613	0.0074	-0.0143	0.029	0.50375
HPV~Number.of.sexual.partners+Number.of.previous.pregnancies+Menstruation.status+Marital.status+Smoking.status+History.of.cervical.leisions+History.of.HPV.infection+Hygiene.practices.during.sexual.activity+Participation.in.routine.cervical.screening+HPV.vaccination.status	10	0.749743003997716	0.746309175172651	0.75317683282278	0.1207	0.0489	0.1924	0.00098	0.1175	-0.1025	0.3376	0.29514	0.0097	-0.0061	0.0254	0.22922
HPV~Number.of.sexual.partners+Number.of.previous.pregnancies+Number.of.deliveries+Menstruation.status+Main.contraceptive.measures+Marital.status+Smoking.status+History.of.cervical.leisions+History.of.HPV.infection+Knowledge.about.HPV.prevention+Hygiene.practices.during.sexual.activity+Participation.in.routine.cervical.screening	12	0.749651627641348	0.746045508716773	0.753257746565923	0.1168	0.0379	0.1957	0.00373	0.1766	-0.0443	0.3975	0.11712	0.0144	-0.003	0.0318	0.1047
HPV~Number.of.deliveries+Menstruation.status+Marital.status+Smoking.status+History.of.HPV.infection+Knowledge.about.HPV.prevention+Hygiene.practices.during.sexual.activity+Participation.in.routine.cervical.screening+HPV.vaccination.status	9	0.749628783552256	0.746086186134279	0.753171380970233	0.0893	-0.0012	0.1797	0.053	0.3253	0.1057	0.5449	0.0037	0.0081	-0.0113	0.0275	0.41326
HPV~Number.of.previous.pregnancies+Menstruation.status+Main.contraceptive.measures+Marital.status+Smoking.status+History.of.cervical.leisions+History.of.HPV.infection+Knowledge.about.HPV.prevention+Participation.in.routine.cervical.screening+HPV.vaccination.status	10	0.749628783552256	0.746038760834464	0.753218806270047	0.107	0.0177	0.1962	0.01881	0.2811	0.0624	0.4997	0.01174	0.0145	-0.0065	0.0355	0.17592
HPV~Number.of.sexual.partners+Number.of.previous.pregnancies+Number.of.deliveries+Menstruation.status+Main.contraceptive.measures+Marital.status+Smoking.status+History.of.cervical.leisions+History.of.HPV.infection+Hygiene.practices.during.sexual.activity+HPV.vaccination.status	11	0.749611650485437	0.746263429241677	0.752959871729197	0.0952	0.0083	0.1821	0.03169	0.0581	-0.163	0.2793	0.60634	0.0108	-0.0054	0.027	0.19142
HPV~Number.of.sexual.partners+Number.of.previous.pregnancies+Number.of.deliveries+Marital.status+Smoking.status+History.of.HPV.infection+Knowledge.about.HPV.prevention+Hygiene.practices.during.sexual.activity+Participation.in.routine.cervical.screening+HPV.vaccination.status	10	0.749537407195888	0.74589945893699	0.753175355454786	0.0786	0.0159	0.1412	0.01395	0.3608	0.1411	0.5806	0.00129	0.0152	0.0029	0.0275	0.01564
HPV~Number.of.deliveries+Menstruation.status+Main.contraceptive.measures+Marital.status+Smoking.status+History.of.HPV.infection+Knowledge.about.HPV.prevention+Hygiene.practices.during.sexual.activity+Participation.in.routine.cervical.screening+HPV.vaccination.status	10	0.749337521416333	0.745807146434119	0.752867896398547	0.0942	0.0137	0.1748	0.02189	0.3704	0.152	0.5888	0.00089	0.0097	-0.0097	0.0291	0.327
HPV~Number.of.sexual.partners+Menstruation.status+Main.contraceptive.measures+Marital.status+Smoking.status+History.of.HPV.infection+Knowledge.about.HPV.prevention+Participation.in.routine.cervical.screening+HPV.vaccination.status	9	0.749297544260423	0.745810069265047	0.752785019255798	0.1178	0.046	0.1895	0.0013	0.3985	0.1839	0.6132	0.00027	0.018	0.0056	0.0305	0.00443
HPV~Number.of.previous.pregnancies+Menstruation.status+Marital.status+Smoking.status+History.of.cervical.leisions+History.of.HPV.infection+Knowledge.about.HPV.prevention+Participation.in.routine.cervical.screening+HPV.vaccination.status	9	0.749257567104512	0.745677766447253	0.752837367761771	0.0786	-0.0177	0.1749	0.10967	0.2889	0.0702	0.5075	0.00961	0.0116	-0.0097	0.0329	0.28535
HPV~Number.of.sexual.partners+Number.of.deliveries+Marital.status+Smoking.status+History.of.HPV.infection+Knowledge.about.HPV.prevention+Hygiene.practices.during.sexual.activity+Participation.in.routine.cervical.screening+HPV.vaccination.status	9	0.749229011993147	0.74568726658848	0.752770757397813	0.0638	0.0089	0.1187	0.02271	0.2332	0.0167	0.4498	0.03476	0.0136	0.0017	0.0255	0.02492
HPV~Number.of.sexual.partners+Menstruation.status+Marital.status+Smoking.status+History.of.HPV.infection+Knowledge.about.HPV.prevention+Hygiene.practices.during.sexual.activity+Participation.in.routine.cervical.screening+HPV.vaccination.status	9	0.749211878926328	0.745715565835822	0.752708192016834	0.1099	0.0337	0.1861	0.00471	0.5238	0.3062	0.7414	0	0.0185	0.0055	0.0316	0.00539
HPV~Number.of.sexual.partners+Number.of.previous.pregnancies+Menstruation.status+Main.contraceptive.measures+Marital.status+Smoking.status+History.of.HPV.infection+Knowledge.about.HPV.prevention+Hygiene.practices.during.sexual.activity+HPV.vaccination.status	10	0.749131924614506	0.745512678598034	0.752751170630978	0.1207	0.049	0.1924	0.00097	0.4379	0.2188	0.657	9e-05	0.0205	0.0068	0.0341	0.00331
HPV~Number.of.sexual.partners+Number.of.previous.pregnancies+Menstruation.status+Marital.status+Smoking.status+History.of.HPV.infection+Knowledge.about.HPV.prevention+Hygiene.practices.during.sexual.activity+HPV.vaccination.status	9	0.749097658480868	0.745506435927098	0.752688881034639	0.1031	0.0267	0.1794	0.00814	0.4702	0.2508	0.6897	3e-05	0.0182	0.0048	0.0317	0.00791
HPV~Number.of.sexual.partners+Number.of.deliveries+Menstruation.status+Marital.status+Smoking.status+History.of.cervical.leisions+History.of.HPV.infection+Knowledge.about.HPV.prevention+Participation.in.routine.cervical.screening	9	0.749086236436322	0.745596506516674	0.75257596635597	0.1079	0.0317	0.1842	0.00555	0.1937	-0.0251	0.4125	0.08265	0.0087	-0.0081	0.0255	0.30805
HPV~Number.of.previous.pregnancies+Number.of.deliveries+Menstruation.status+Main.contraceptive.measures+Marital.status+Smoking.status+History.of.cervical.leisions+History.of.HPV.infection+Knowledge.about.HPV.prevention+HPV.vaccination.status	10	0.749086236436322	0.745555063021623	0.752617409851021	0.0884	0.0014	0.1754	0.04641	0.3599	0.1464	0.5734	0.00095	0.0084	-0.0126	0.0294	0.43265
HPV~Number.of.deliveries+Marital.status+Smoking.status+History.of.cervical.leisions+History.of.HPV.infection+Knowledge.about.HPV.prevention+Hygiene.practices.during.sexual.activity+Participation.in.routine.cervical.screening+HPV.vaccination.status	9	0.749034837235865	0.7455158424068	0.75255383206493	0.056	-0.0295	0.1416	0.1992	0.3539	0.1391	0.5686	0.00124	0.0054	-0.0132	0.024	0.56983
HPV~Number.of.previous.pregnancies+Number.of.deliveries+Marital.status+Smoking.status+History.of.cervical.leisions+History.of.HPV.infection+Knowledge.about.HPV.prevention+Hygiene.practices.during.sexual.activity+Participation.in.routine.cervical.screening+HPV.vaccination.status	10	0.748960593946316	0.74537248496335	0.752548702929283	0.0776	-0.013	0.1682	0.09305	0.4071	0.1883	0.6259	0.00027	0.0065	-0.0124	0.0254	0.50204
HPV~Number.of.sexual.partners+Number.of.previous.pregnancies+Menstruation.status+Main.contraceptive.measures+Marital.status+Smoking.status+History.of.cervical.leisions+History.of.HPV.infection+Knowledge.about.HPV.prevention+Hygiene.practices.during.sexual.activity+Participation.in.routine.cervical.screening	11	0.748937749857224	0.745302580354124	0.752572919360325	0.1295	0.055	0.204	0.00066	0.3181	0.0981	0.5381	0.0046	0.0142	-0.0029	0.0313	0.10386
HPV~Number.of.sexual.partners+Number.of.previous.pregnancies+Menstruation.status+Marital.status+Smoking.status+History.of.cervical.leisions+History.of.HPV.infection+Knowledge.about.HPV.prevention+Hygiene.practices.during.sexual.activity+Participation.in.routine.cervical.screening	10	0.748897772701314	0.745323738089295	0.752471807313333	0.0834	0.0128	0.154	0.02055	0.3292	0.1096	0.5488	0.00331	0.0116	-0.0056	0.0289	0.18543
HPV~Number.of.previous.pregnancies+Number.of.deliveries+Menstruation.status+Main.contraceptive.measures+Smoking.status+History.of.cervical.leisions+History.of.HPV.infection+Knowledge.about.HPV.prevention+Hygiene.practices.during.sexual.activity+Participation.in.routine.cervical.screening+HPV.vaccination.status	11	0.748823529411765	0.745309776454192	0.752337282369338	0.0717	-0.0279	0.1712	0.15815	0.2187	-0.0007	0.4381	0.0507	-0.0003	-0.0253	0.0247	0.98053
HPV~Number.of.deliveries+Menstruation.status+Marital.status+Smoking.status+History.of.cervical.leisions+History.of.HPV.infection+Knowledge.about.HPV.prevention+HPV.vaccination.status	8	0.7487949743004	0.745356970877986	0.752232977722814	0.0718	-0.0189	0.1624	0.12062	0.3652	0.145	0.5853	0.00115	0.0026	-0.0176	0.0227	0.8034
HPV~Number.of.sexual.partners+Number.of.previous.pregnancies+Number.of.deliveries+Main.contraceptive.measures+Marital.status+Smoking.status+History.of.cervical.leisions+History.of.HPV.infection+Knowledge.about.HPV.prevention+Hygiene.practices.during.sexual.activity+HPV.vaccination.status	11	0.748743575099943	0.744999715187938	0.752487435011948	0.1119	0.04	0.1838	0.00228	0.4837	0.2683	0.6992	1e-05	0.0173	0.0036	0.031	0.0136
HPV~Number.of.sexual.partners+Number.of.previous.pregnancies+Number.of.deliveries+Menstruation.status+Main.contraceptive.measures+Marital.status+Smoking.status+History.of.cervical.leisions+History.of.HPV.infection+Hygiene.practices.during.sexual.activity+Participation.in.routine.cervical.screening+HPV.vaccination.status	12	0.748743575099943	0.745355659725969	0.752131490473917	0.1168	0.0379	0.1957	0.00371	0.2248	0.006	0.4435	0.04399	0.0127	-0.0039	0.0293	0.13397
HPV~Number.of.sexual.partners+Main.contraceptive.measures+Marital.status+Smoking.status+History.of.cervical.leisions+History.of.HPV.infection+Knowledge.about.HPV.prevention+Hygiene.practices.during.sexual.activity+HPV.vaccination.status	9	0.74873786407767	0.745174224980127	0.752301503175213	0.11	0.0381	0.1819	0.00271	0.2366	0.0161	0.457	0.03544	0.0117	-0.0003	0.0236	0.05643
HPV~Number.of.sexual.partners+Number.of.previous.pregnancies+Number.of.deliveries+Menstruation.status+Marital.status+Smoking.status+History.of.cervical.leisions+History.of.HPV.infection+Knowledge.about.HPV.prevention+Participation.in.routine.cervical.screening	10	0.748720731010851	0.745207570558298	0.752233891463403	0.107	0.0307	0.1833	0.00601	0.2726	0.0525	0.4928	0.01523	0.011	-0.0066	0.0286	0.21982
HPV~Number.of.deliveries+Menstruation.status+Main.contraceptive.measures+Marital.status+Smoking.status+History.of.cervical.leisions+History.of.HPV.infection+Knowledge.about.HPV.prevention+Participation.in.routine.cervical.screening+HPV.vaccination.status	10	0.748686464877213	0.745156530479092	0.752216399275334	0.1002	0.0108	0.1896	0.02805	0.3282	0.1112	0.5451	0.00303	0.0123	-0.008	0.0326	0.23576
HPV~Number.of.previous.pregnancies+Number.of.deliveries+Menstruation.status+Main.contraceptive.measures+Marital.status+Smoking.status+History.of.HPV.infection+Knowledge.about.HPV.prevention+Hygiene.practices.during.sexual.activity+HPV.vaccination.status	10	0.748612221587664	0.745054435613979	0.75217000756135	0.0903	-0.0025	0.1832	0.05646	0.2821	0.0617	0.5025	0.01212	0.0058	-0.014	0.0256	0.56285
HPV~Number.of.sexual.partners+Number.of.deliveries+Menstruation.status+Marital.status+Smoking.status+History.of.HPV.infection+Knowledge.about.HPV.prevention+HPV.vaccination.status	8	0.748583666476299	0.745151329636525	0.752016003316074	0.1089	0.0402	0.1776	0.0019	0.2525	0.0319	0.4732	0.0249	0.0121	0	0.0241	0.04997
HPV~Number.of.sexual.partners+Main.contraceptive.measures+Marital.status+Smoking.status+History.of.cervical.leisions+History.of.HPV.infection+Knowledge.about.HPV.prevention+Participation.in.routine.cervical.screening+HPV.vaccination.status	9	0.748549400342661	0.745011323147648	0.752087477537675	0.0982	0.0291	0.1673	0.00534	0.3503	0.1304	0.5702	0.00179	0.0142	0.0033	0.0251	0.01088
HPV~Number.of.sexual.partners+Number.of.deliveries+Marital.status+Smoking.status+History.of.cervical.leisions+History.of.HPV.infection+Knowledge.about.HPV.prevention+Hygiene.practices.during.sexual.activity+HPV.vaccination.status	9	0.748537978298115	0.744958187021001	0.75211776957523	0.0786	0.016	0.1412	0.01386	0.4962	0.2774	0.7149	1e-05	0.0112	-0.0012	0.0236	0.07675
HPV~Number.of.previous.pregnancies+Menstruation.status+Marital.status+Smoking.status+History.of.HPV.infection+Knowledge.about.HPV.prevention+Hygiene.practices.during.sexual.activity+Participation.in.routine.cervical.screening+HPV.vaccination.status	9	0.748440890919475	0.744850689996958	0.752031091841992	0.0913	0.0043	0.1783	0.03962	0.3493	0.1316	0.567	0.00167	0.0103	-0.0096	0.0301	0.31153
HPV~Number.of.sexual.partners+Number.of.previous.pregnancies+Menstruation.status+Marital.status+Smoking.status+History.of.cervical.leisions+History.of.HPV.infection+Hygiene.practices.during.sexual.activity+HPV.vaccination.status	9	0.748423757852656	0.745014373057866	0.751833142647445	0.1089	0.0401	0.1777	0.00193	0.211	-0.0085	0.4304	0.0595	0.0079	-0.0074	0.0233	0.30929
HPV~Number.of.sexual.partners+Number.of.previous.pregnancies+Main.contraceptive.measures+Marital.status+Smoking.status+History.of.cervical.leisions+History.of.HPV.infection+Knowledge.about.HPV.prevention+Hygiene.practices.during.sexual.activity+HPV.vaccination.status	10	0.748423757852656	0.744685132804208	0.752162382901103	0.0786	0.0159	0.1412	0.01395	0.4886	0.2703	0.707	1e-05	0.0167	0.0036	0.0298	0.01262
HPV~Number.of.deliveries+Main.contraceptive.measures+Marital.status+Smoking.status+History.of.cervical.leisions+History.of.HPV.infection+Knowledge.about.HPV.prevention+Hygiene.practices.during.sexual.activity+Participation.in.routine.cervical.screening+HPV.vaccination.status	10	0.748418046830383	0.744861395276518	0.751974698384247	0.0757	-0.009	0.1603	0.07968	0.3285	0.1082	0.5488	0.00348	0.0084	-0.0103	0.0271	0.37709
HPV~Number.of.sexual.partners+Number.of.previous.pregnancies+Number.of.deliveries+Smoking.status+History.of.cervical.leisions+History.of.HPV.infection+Knowledge.about.HPV.prevention+Hygiene.practices.during.sexual.activity+Participation.in.routine.cervical.screening+HPV.vaccination.status	10	0.748406624785837	0.744874184285588	0.751939065286085	0.0452	-0.0309	0.1213	0.24411	0.3561	0.1363	0.576	0.0015	0.0011	-0.0185	0.0207	0.9149
HPV~Number.of.sexual.partners+Number.of.deliveries+Menstruation.status+Marital.status+History.of.cervical.leisions+History.of.HPV.infection+Knowledge.about.HPV.prevention+Participation.in.routine.cervical.screening+HPV.vaccination.status	9	0.747966876070817	0.744442202640867	0.751491549500767	0.0992	0.0302	0.1682	0.00486	0.2716	0.0537	0.4895	0.01456	0.0175	0.0037	0.0313	0.01264
HPV~Number.of.previous.pregnancies+Marital.status+Smoking.status+History.of.cervical.leisions+History.of.HPV.infection+Knowledge.about.HPV.prevention+Hygiene.practices.during.sexual.activity+Participation.in.routine.cervical.screening+HPV.vaccination.status	9	0.747864077669903	0.74424418087379	0.751483974466016	0.0757	-0.0149	0.1662	0.10152	0.3898	0.1715	0.6081	0.00047	0.0059	-0.0128	0.0245	0.53767
HPV~Marital.status+Smoking.status+History.of.cervical.leisions+History.of.HPV.infection+Knowledge.about.HPV.prevention+Hygiene.practices.during.sexual.activity+Participation.in.routine.cervical.screening+HPV.vaccination.status	8	0.747824100513992	0.744321184587354	0.751327016440629	0.0531	-0.0324	0.1387	0.22367	0.3453	0.1255	0.5651	0.00208	0.0038	-0.0143	0.0218	0.68056
HPV~Number.of.sexual.partners+Number.of.previous.pregnancies+Number.of.deliveries+Marital.status+Smoking.status+History.of.cervical.leisions+History.of.HPV.infection+Knowledge.about.HPV.prevention+Hygiene.practices.during.sexual.activity+HPV.vaccination.status	10	0.747824100513992	0.744114798886827	0.751533402141157	0.0913	0.0178	0.1649	0.01496	0.2826	0.0628	0.5024	0.01173	0.0135	0.0006	0.0265	0.041
HPV~Number.of.sexual.partners+Number.of.previous.pregnancies+Menstruation.status+Marital.status+History.of.cervical.leisions+History.of.HPV.infection+Knowledge.about.HPV.prevention+Participation.in.routine.cervical.screening+HPV.vaccination.status	9	0.747761279268989	0.744139532239521	0.751383026298457	0.106	0.037	0.175	0.00259	0.2513	0.031	0.4715	0.02534	0.0195	0.0051	0.0338	0.0078
HPV~Number.of.previous.pregnancies+Menstruation.status+Main.contraceptive.measures+Marital.status+Smoking.status+History.of.HPV.infection+Knowledge.about.HPV.prevention+Hygiene.practices.during.sexual.activity+HPV.vaccination.status	9	0.747727013135351	0.744136018103316	0.751318008167387	0.0894	-0.0035	0.1822	0.05921	0.3059	0.0862	0.5256	0.00636	0.0058	-0.0139	0.0255	0.56176
HPV~Number.of.deliveries+Main.contraceptive.measures+Marital.status+Smoking.status+History.of.cervical.leisions+History.of.HPV.infection+Knowledge.about.HPV.prevention+Hygiene.practices.during.sexual.activity+HPV.vaccination.status	9	0.747698458023986	0.744127536238734	0.751269379809238	0.0649	-0.017	0.1468	0.12047	0.2893	0.0723	0.5063	0.00897	0.002	-0.0164	0.0204	0.83019
HPV~Menstruation.status+Marital.status+Smoking.status+History.of.cervical.leisions+History.of.HPV.infection+Knowledge.about.HPV.prevention+Hygiene.practices.during.sexual.activity+HPV.vaccination.status	8	0.747652769845802	0.744168939826797	0.751136599864808	0.0521	-0.0333	0.1376	0.2319	0.4129	0.1941	0.6317	0.00022	0.0031	-0.0167	0.0229	0.75897
HPV~Number.of.sexual.partners+Number.of.previous.pregnancies+Number.of.deliveries+Menstruation.status+Main.contraceptive.measures+Marital.status+History.of.cervical.leisions+History.of.HPV.infection+Knowledge.about.HPV.prevention+Participation.in.routine.cervical.screening+HPV.vaccination.status	11	0.747635636778983	0.744020117970687	0.75125115558728	0.1315	0.0571	0.2058	0.00053	0.3042	0.085	0.5234	0.00654	0.0228	0.0079	0.0377	0.00275
HPV~Number.of.sexual.partners+Number.of.previous.pregnancies+Number.of.deliveries+Menstruation.status+Marital.status+History.of.HPV.infection+Knowledge.about.HPV.prevention+Hygiene.practices.during.sexual.activity+Participation.in.routine.cervical.screening+HPV.vaccination.status	10	0.747629925756711	0.743965432656332	0.751294418857089	0.1099	0.0411	0.1787	0.00175	0.3508	0.1317	0.5698	0.0017	0.0197	0.0072	0.0322	0.00196
HPV~Number.of.sexual.partners+Menstruation.status+Marital.status+Smoking.status+History.of.HPV.infection+Knowledge.about.HPV.prevention+Participation.in.routine.cervical.screening+HPV.vaccination.status	8	0.747567104511708	0.744066668706409	0.751067540317006	0.1089	0.0327	0.1851	0.0051	0.5275	0.3093	0.7456	0	0.0159	0.0035	0.0283	0.0118
HPV~Number.of.previous.pregnancies+Menstruation.status+Marital.status+Smoking.status+History.of.cervical.leisions+History.of.HPV.infection+Knowledge.about.HPV.prevention+HPV.vaccination.status	8	0.747407195888064	0.743876192730874	0.750938199045254	0.0658	-0.0281	0.1598	0.16959	0.3376	0.1199	0.5554	0.00237	0.0052	-0.016	0.0264	0.63133
HPV~Number.of.sexual.partners+Number.of.previous.pregnancies+Marital.status+Smoking.status+History.of.cervical.leisions+History.of.HPV.infection+Knowledge.about.HPV.prevention+Participation.in.routine.cervical.screening+HPV.vaccination.status	9	0.747384351798972	0.743736897407848	0.751031806190096	0.0982	0.0291	0.1674	0.00538	0.4015	0.1832	0.6197	0.00031	0.0132	0.0013	0.0251	0.02922
HPV~Number.of.sexual.partners+Number.of.deliveries+Marital.status+History.of.cervical.leisions+History.of.HPV.infection+Knowledge.about.HPV.prevention+Hygiene.practices.during.sexual.activity+Participation.in.routine.cervical.screening+HPV.vaccination.status	9	0.747281553398058	0.743765560501039	0.750797546295077	0.0903	0.0244	0.1562	0.00721	0.4191	0.1998	0.6384	0.00018	0.0119	0.0004	0.0233	0.04201
HPV~Number.of.sexual.partners+Number.of.deliveries+Main.contraceptive.measures+Marital.status+Smoking.status+History.of.cervical.leisions+History.of.HPV.infection+Knowledge.about.HPV.prevention+Participation.in.routine.cervical.screening+HPV.vaccination.status	10	0.74724728726442	0.743652467447978	0.750842107080863	0.11	0.0381	0.1819	0.00271	0.2675	0.0488	0.4862	0.0165	0.0171	0.0045	0.0298	0.00791
HPV~Number.of.sexual.partners+Number.of.deliveries+Menstruation.status+Marital.status+Smoking.status+History.of.cervical.leisions+History.of.HPV.infection+Hygiene.practices.during.sexual.activity+HPV.vaccination.status	9	0.747201599086236	0.74386046932748	0.750542728844993	0.0971	0.0103	0.184	0.0283	0.0316	-0.1892	0.2525	0.77885	0.0063	-0.009	0.0216	0.42077
HPV~Number.of.previous.pregnancies+Number.of.deliveries+Main.contraceptive.measures+Marital.status+Smoking.status+History.of.cervical.leisions+History.of.HPV.infection+Knowledge.about.HPV.prevention+Hygiene.practices.during.sexual.activity+Participation.in.routine.cervical.screening+HPV.vaccination.status	11	0.747195888063963	0.743548649454372	0.750843126673555	0.0786	-0.006	0.1631	0.06855	0.3132	0.0929	0.5335	0.00533	0.0102	-0.0087	0.0291	0.2885
HPV~Number.of.sexual.partners+Number.of.previous.pregnancies+Menstruation.status+Main.contraceptive.measures+Marital.status+History.of.cervical.leisions+History.of.HPV.infection+Knowledge.about.HPV.prevention+Participation.in.routine.cervical.screening+HPV.vaccination.status	10	0.747075956596231	0.743421552138211	0.750730361054251	0.1315	0.0571	0.2058	0.00053	0.2457	0.0258	0.4656	0.02852	0.0225	0.0079	0.0372	0.00255
HPV~Menstruation.status+Marital.status+Smoking.status+History.of.cervical.leisions+History.of.HPV.infection+Knowledge.about.HPV.prevention+Participation.in.routine.cervical.screening+HPV.vaccination.status	8	0.74692175899486	0.743364836663999	0.750478681325721	0.0629	-0.0252	0.1511	0.16167	0.2568	0.0419	0.4716	0.01917	0.0086	-0.0114	0.0286	0.40029
HPV~Number.of.previous.pregnancies+Main.contraceptive.measures+Marital.status+Smoking.status+History.of.cervical.leisions+History.of.HPV.infection+Knowledge.about.HPV.prevention+Hygiene.practices.during.sexual.activity+Participation.in.routine.cervical.screening+HPV.vaccination.status	10	0.74692175899486	0.743295897446031	0.75054762054369	0.0658	-0.0161	0.1478	0.11512	0.3076	0.0875	0.5277	0.00615	0.0097	-0.0089	0.0283	0.30771
HPV~Menstruation.status+Main.contraceptive.measures+Marital.status+Smoking.status+History.of.HPV.infection+Knowledge.about.HPV.prevention+Hygiene.practices.during.sexual.activity+Participation.in.routine.cervical.screening+HPV.vaccination.status	9	0.74686464877213	0.743337626511577	0.750391671032684	0.0933	0.0127	0.1739	0.02333	0.3221	0.1043	0.5399	0.00375	0.0087	-0.0101	0.0276	0.36422
HPV~Number.of.sexual.partners+Menstruation.status+Marital.status+Smoking.status+History.of.cervical.leisions+History.of.HPV.infection+Hygiene.practices.during.sexual.activity+Participation.in.routine.cervical.screening+HPV.vaccination.status	9	0.746853226727584	0.743422637602716	0.750283815852453	0.1158	0.044	0.1877	0.00158	0.2183	-0.0021	0.4386	0.05218	0.0059	-0.009	0.0209	0.43518
HPV~Number.of.sexual.partners+Number.of.deliveries+Smoking.status+History.of.cervical.leisions+History.of.HPV.infection+Knowledge.about.HPV.prevention+Hygiene.practices.during.sexual.activity+Participation.in.routine.cervical.screening+HPV.vaccination.status	9	0.746824671616219	0.743354918782484	0.750294424449954	0.0481	-0.0346	0.1309	0.25434	0.307	0.0911	0.523	0.00533	-0.0005	-0.0201	0.019	0.95741
HPV~Menstruation.status+Main.contraceptive.measures+Marital.status+Smoking.status+History.of.cervical.leisions+History.of.HPV.infection+Knowledge.about.HPV.prevention+Participation.in.routine.cervical.screening+HPV.vaccination.status	9	0.746784694460308	0.74323161697739	0.750337771943227	0.0776	-0.013	0.1682	0.09305	0.3204	0.1034	0.5373	0.0038	0.0106	-0.0091	0.0303	0.29016
HPV~Number.of.previous.pregnancies+Menstruation.status+Main.contraceptive.measures+Smoking.status+History.of.cervical.leisions+History.of.HPV.infection+Knowledge.about.HPV.prevention+Hygiene.practices.during.sexual.activity+Participation.in.routine.cervical.screening+HPV.vaccination.status	10	0.746761850371216	0.743214842998121	0.750308857744312	0.0834	-0.0183	0.1852	0.10787	0.2694	0.0508	0.4881	0.01573	-0.0005	-0.0254	0.0244	0.96716
HPV~Number.of.sexual.partners+Number.of.previous.pregnancies+Menstruation.status+Marital.status+Smoking.status+History.of.cervical.leisions+History.of.HPV.infection+Knowledge.about.HPV.prevention+Participation.in.routine.cervical.screening	9	0.746693318103941	0.743137548695234	0.750249087512647	0.0952	0.0217	0.1687	0.01113	0.3192	0.0992	0.5393	0.00446	0.0106	-0.0067	0.028	0.22999
HPV~Number.of.sexual.partners+Number.of.deliveries+Menstruation.status+Main.contraceptive.measures+Marital.status+Smoking.status+History.of.HPV.infection+Knowledge.about.HPV.prevention+HPV.vaccination.status	9	0.746613363792119	0.743134179459631	0.750092548124606	0.1079	0.0392	0.1767	0.00209	0.2741	0.0535	0.4947	0.01486	0.014	0.0017	0.0263	0.02599
HPV~Number.of.previous.pregnancies+Number.of.deliveries+Menstruation.status+Smoking.status+History.of.cervical.leisions+History.of.HPV.infection+Knowledge.about.HPV.prevention+Hygiene.practices.during.sexual.activity+Participation.in.routine.cervical.screening+HPV.vaccination.status	10	0.746584808680754	0.743033538106887	0.750136079254621	0.0128	-0.0855	0.1112	0.79781	0.2517	0.0324	0.4711	0.02448	-0.0023	-0.0274	0.0227	0.85643
HPV~Number.of.sexual.partners+Number.of.previous.pregnancies+Number.of.deliveries+Menstruation.status+Marital.status+Smoking.status+History.of.cervical.leisions+History.of.HPV.infection+Knowledge.about.HPV.prevention+Hygiene.practices.during.sexual.activity	10	0.746544831524843	0.742968706471079	0.750120956578607	0.0962	0.0303	0.162	0.0042	0.2817	0.0611	0.5022	0.01231	0.0079	-0.0095	0.0252	0.37377
HPV~Number.of.sexual.partners+Number.of.deliveries+Menstruation.status+Main.contraceptive.measures+Marital.status+Smoking.status+History.of.cervical.leisions+History.of.HPV.infection+Knowledge.about.HPV.prevention+Hygiene.practices.during.sexual.activity	10	0.746510565391205	0.742943790250795	0.750077340531615	0.0834	0.013	0.1539	0.02027	0.1934	-0.0265	0.4132	0.08472	0.0063	-0.0101	0.0228	0.44931
HPV~Menstruation.status+Marital.status+Smoking.status+History.of.HPV.infection+Knowledge.about.HPV.prevention+Hygiene.practices.during.sexual.activity+Participation.in.routine.cervical.screening+HPV.vaccination.status	8	0.746504854368932	0.742955821788902	0.750053886948962	0.0667	-0.0186	0.1521	0.12555	0.2806	0.0609	0.5004	0.01232	0.0073	-0.0116	0.0262	0.45106
HPV~Number.of.previous.pregnancies+Main.contraceptive.measures+Marital.status+Smoking.status+History.of.cervical.leisions+History.of.HPV.infection+Knowledge.about.HPV.prevention+Hygiene.practices.during.sexual.activity+HPV.vaccination.status	9	0.74648201027984	0.742786564676398	0.750177455883282	0.0884	0.0014	0.1754	0.04641	0.1549	-0.0639	0.3737	0.16528	0.0045	-0.0141	0.0231	0.6369
HPV~Number.of.deliveries+Menstruation.status+Main.contraceptive.measures+Marital.status+Smoking.status+History.of.HPV.infection+Knowledge.about.HPV.prevention+Hygiene.practices.during.sexual.activity+HPV.vaccination.status	9	0.746436322101656	0.7429543083406	0.749918335862712	0.0589	-0.0264	0.1443	0.17609	0.3005	0.0819	0.5191	0.00705	0.0018	-0.0173	0.0209	0.85312
HPV~Number.of.sexual.partners+Number.of.deliveries+Main.contraceptive.measures+Marital.status+History.of.cervical.leisions+History.of.HPV.infection+Knowledge.about.HPV.prevention+Hygiene.practices.during.sexual.activity+Participation.in.routine.cervical.screening+HPV.vaccination.status	10	0.746430611079383	0.742834459652877	0.750026762505889	0.0903	0.0243	0.1564	0.0073	0.1166	-0.1045	0.3377	0.30119	0.0152	0.0025	0.028	0.01937
HPV~Number.of.sexual.partners+Number.of.previous.pregnancies+Number.of.deliveries+Menstruation.status+Marital.status+Smoking.status+History.of.cervical.leisions+History.of.HPV.infection+Participation.in.routine.cervical.screening+HPV.vaccination.status	10	0.746419189034837	0.743034408608567	0.749803969461107	0.1286	0.0472	0.2099	0.00194	0.1836	-0.0364	0.4035	0.10197	0.0105	-0.006	0.027	0.21199
HPV~Number.of.sexual.partners+Number.of.previous.pregnancies+Number.of.deliveries+Menstruation.status+Main.contraceptive.measures+Marital.status+Smoking.status+History.of.cervical.leisions+History.of.HPV.infection+Knowledge.about.HPV.prevention+Hygiene.practices.during.sexual.activity	11	0.746384922901199	0.742763357387599	0.7500064884148	0.0952	0.0216	0.1688	0.01119	0.3134	0.0934	0.5335	0.00524	0.0103	-0.007	0.0277	0.24317
HPV~Number.of.sexual.partners+Menstruation.status+Main.contraceptive.measures+Marital.status+Smoking.status+History.of.HPV.infection+Knowledge.about.HPV.prevention+Hygiene.practices.during.sexual.activity+HPV.vaccination.status	9	0.74636778983438	0.742858294804222	0.749877284864538	0.1079	0.0392	0.1767	0.00209	0.3634	0.1433	0.5836	0.00121	0.0145	0.0024	0.0267	0.0193
HPV~Number.of.sexual.partners+Number.of.previous.pregnancies+Number.of.deliveries+Main.contraceptive.measures+Marital.status+Smoking.status+History.of.HPV.infection+Knowledge.about.HPV.prevention+Hygiene.practices.during.sexual.activity+Participation.in.routine.cervical.screening+HPV.vaccination.status	11	0.746350656767561	0.742681035361002	0.750020278174121	0.1326	0.0554	0.2097	0.00076	0.3814	0.1616	0.6011	0.00067	0.019	0.0061	0.0318	0.00386
HPV~Menstruation.status+Main.contraceptive.measures+Marital.status+Smoking.status+History.of.cervical.leisions+History.of.HPV.infection+Knowledge.about.HPV.prevention+HPV.vaccination.status	8	0.746304968589377	0.742847872183578	0.749762064995177	0.0747	-0.0159	0.1653	0.1059	0.3253	0.1057	0.5449	0.0037	0.0027	-0.0165	0.0219	0.7813
HPV~Number.of.previous.pregnancies+Number.of.deliveries+Menstruation.status+Main.contraceptive.measures+Smoking.status+History.of.cervical.leisions+History.of.HPV.infection+Knowledge.about.HPV.prevention+Hygiene.practices.during.sexual.activity+HPV.vaccination.status	10	0.746282124500286	0.742807823756514	0.749756425244057	0.0227	-0.0728	0.1181	0.64149	0.2615	0.0421	0.4808	0.01947	-0.0072	-0.0329	0.0186	0.58655
HPV~Number.of.previous.pregnancies+Menstruation.status+Marital.status+Smoking.status+History.of.HPV.infection+Knowledge.about.HPV.prevention+Hygiene.practices.during.sexual.activity+HPV.vaccination.status	8	0.746276413478013	0.742706870846268	0.749845956109757	0.0462	-0.0365	0.1289	0.27349	0.3459	0.13	0.5618	0.00169	0.0037	-0.0161	0.0236	0.71237
HPV~Number.of.sexual.partners+Number.of.deliveries+Main.contraceptive.measures+Marital.status+Smoking.status+History.of.HPV.infection+Knowledge.about.HPV.prevention+Hygiene.practices.during.sexual.activity+Participation.in.routine.cervical.screening+HPV.vaccination.status	10	0.746242147344375	0.742637017116459	0.749847277572291	0.105	0.0361	0.174	0.00283	0.3328	0.1129	0.5528	0.00302	0.0166	0.004	0.0292	0.00971
HPV~Number.of.sexual.partners+Number.of.previous.pregnancies+Number.of.deliveries+Menstruation.status+Marital.status+Smoking.status+History.of.HPV.infection+Knowledge.about.HPV.prevention+HPV.vaccination.status	9	0.746179326099372	0.74259704337666	0.749761608822084	0.1216	0.05	0.1933	0.00087	0.286	0.0656	0.5064	0.01098	0.0161	0.0026	0.0295	0.01907
HPV~Number.of.sexual.partners+Number.of.previous.pregnancies+Number.of.deliveries+Menstruation.status+Main.contraceptive.measures+Marital.status+History.of.HPV.infection+Knowledge.about.HPV.prevention+Hygiene.practices.during.sexual.activity+Participation.in.routine.cervical.screening+HPV.vaccination.status	11	0.746173615077099	0.742491032271424	0.749856197882774	0.1295	0.0551	0.2039	0.00065	0.302	0.0823	0.5217	0.00706	0.022	0.0089	0.035	0.00096
HPV~Number.of.previous.pregnancies+Number.of.deliveries+Menstruation.status+Marital.status+Smoking.status+History.of.HPV.infection+Knowledge.about.HPV.prevention+Participation.in.routine.cervical.screening+HPV.vaccination.status	9	0.746127926898915	0.742506390821806	0.749749462976024	0.0805	-0.0039	0.165	0.0616	0.2806	0.0609	0.5004	0.01232	0.009	-0.0109	0.029	0.37363
HPV~Main.contraceptive.measures+Marital.status+Smoking.status+History.of.cervical.leisions+History.of.HPV.infection+Knowledge.about.HPV.prevention+Hygiene.practices.during.sexual.activity+Participation.in.routine.cervical.screening+HPV.vaccination.status	9	0.746105082809823	0.742571925295038	0.749638240324607	0.0423	-0.0405	0.1251	0.31661	0.2758	0.0553	0.4964	0.01425	0.0066	-0.0114	0.0246	0.47056
HPV~Number.of.sexual.partners+Number.of.previous.pregnancies+Number.of.deliveries+Menstruation.status+Main.contraceptive.measures+Marital.status+History.of.cervical.leisions+History.of.HPV.infection+Knowledge.about.HPV.prevention+Hygiene.practices.during.sexual.activity+HPV.vaccination.status	11	0.746070816676185	0.742372807759528	0.749768825592842	0.1197	0.048	0.1914	0.00107	0.5067	0.3016	0.7118	0	0.0198	0.0061	0.0336	0.00477
HPV~Number.of.sexual.partners+Number.of.previous.pregnancies+Number.of.deliveries+Marital.status+History.of.cervical.leisions+History.of.HPV.infection+Knowledge.about.HPV.prevention+Hygiene.practices.during.sexual.activity+Participation.in.routine.cervical.screening+HPV.vaccination.status	10	0.745956596230725	0.742321374255605	0.749591818205846	0.0913	0.0254	0.1572	0.00663	0.4032	0.1844	0.622	0.0003	0.0131	0.0017	0.0246	0.02406
HPV~Number.of.sexual.partners+Menstruation.status+Marital.status+Smoking.status+History.of.cervical.leisions+History.of.HPV.infection+Knowledge.about.HPV.prevention+Hygiene.practices.during.sexual.activity+Participation.in.routine.cervical.screening	9	0.745945174186179	0.742401664546552	0.749488683825807	0.0962	0.0226	0.1697	0.01036	0.4081	0.1882	0.628	0.00028	0.0087	-0.0075	0.0248	0.2939
HPV~Number.of.sexual.partners+Number.of.previous.pregnancies+Number.of.deliveries+Main.contraceptive.measures+Marital.status+Smoking.status+History.of.cervical.leisions+History.of.HPV.infection+Knowledge.about.HPV.prevention+Participation.in.routine.cervical.screening+HPV.vaccination.status	11	0.745910908052541	0.742227613461376	0.749594202643707	0.0796	0.0169	0.1422	0.01277	0.3901	0.1725	0.6077	0.00044	0.0193	0.0062	0.0324	0.00384
HPV~Number.of.previous.pregnancies+Number.of.deliveries+Menstruation.status+Marital.status+Smoking.status+History.of.HPV.infection+Knowledge.about.HPV.prevention+Hygiene.practices.during.sexual.activity+HPV.vaccination.status	9	0.745905197030268	0.74231266325593	0.749497730804607	0.0462	-0.0365	0.1289	0.27349	0.3847	0.1689	0.6005	0.00048	0.0037	-0.0162	0.0237	0.71463
HPV~Number.of.sexual.partners+Number.of.previous.pregnancies+Menstruation.status+Main.contraceptive.measures+Marital.status+History.of.HPV.infection+Knowledge.about.HPV.prevention+Hygiene.practices.during.sexual.activity+Participation.in.routine.cervical.screening+HPV.vaccination.status	10	0.745899486007995	0.742193186012204	0.749605786003787	0.1295	0.0551	0.2039	0.00065	0.3603	0.1408	0.5797	0.0013	0.022	0.0091	0.0349	0.00085
HPV~Number.of.sexual.partners+Menstruation.status+Smoking.status+History.of.cervical.leisions+History.of.HPV.infection+Knowledge.about.HPV.prevention+Hygiene.practices.during.sexual.activity+Participation.in.routine.cervical.screening+HPV.vaccination.status	9	0.745842375785266	0.742371580686215	0.749313170884316	0.0796	-0.0111	0.1702	0.08543	0.3214	0.1018	0.5411	0.00413	0.0033	-0.0178	0.0245	0.75641
HPV~Number.of.sexual.partners+Number.of.deliveries+Menstruation.status+Main.contraceptive.measures+Marital.status+Smoking.status+History.of.cervical.leisions+History.of.HPV.infection+Knowledge.about.HPV.prevention+Participation.in.routine.cervical.screening	10	0.745819531696174	0.742282386396291	0.749356676996056	0.0825	0.0119	0.153	0.02201	0.2562	0.0356	0.4768	0.02281	0.0112	-0.0055	0.0279	0.18827
HPV~Number.of.sexual.partners+Number.of.previous.pregnancies+Menstruation.status+Main.contraceptive.measures+Marital.status+Smoking.status+History.of.HPV.infection+Knowledge.about.HPV.prevention+HPV.vaccination.status	9	0.745756710451171	0.742165338562037	0.749348082340305	0.1423	0.0654	0.2191	0.00029	0.3432	0.1248	0.5617	0.00208	0.0184	0.0053	0.0316	0.00611
HPV~Number.of.previous.pregnancies+Number.of.deliveries+Menstruation.status+Marital.status+Smoking.status+History.of.cervical.leisions+History.of.HPV.infection+Knowledge.about.HPV.prevention+HPV.vaccination.status	9	0.745745288406625	0.742184087333578	0.749306489479671	0.0658	-0.0223	0.154	0.14304	0.3452	0.1267	0.5636	0.00196	0.0055	-0.0158	0.0268	0.61161
HPV~Number.of.sexual.partners+Menstruation.status+Marital.status+Smoking.status+History.of.cervical.leisions+History.of.HPV.infection+Hygiene.practices.during.sexual.activity+HPV.vaccination.status	8	0.74565962307253	0.742354402622156	0.748964843522903	0.0844	0.0066	0.1622	0.03345	-0.005	-0.2255	0.2154	0.96436	0.0032	-0.011	0.0173	0.66069
HPV~Number.of.sexual.partners+Number.of.previous.pregnancies+Number.of.deliveries+Main.contraceptive.measures+Smoking.status+History.of.cervical.leisions+History.of.HPV.infection+Knowledge.about.HPV.prevention+Hygiene.practices.during.sexual.activity+Participation.in.routine.cervical.screening+HPV.vaccination.status	11	0.745636778983438	0.742055960299998	0.749217597666878	0.056	-0.0231	0.1351	0.16516	0.2578	0.0391	0.4765	0.02086	0.0046	-0.0153	0.0245	0.65079
HPV~Number.of.sexual.partners+Number.of.previous.pregnancies+Number.of.deliveries+Menstruation.status+Marital.status+Smoking.status+History.of.HPV.infection+Hygiene.practices.during.sexual.activity+Participation.in.routine.cervical.screening+HPV.vaccination.status	10	0.745619645916619	0.742099193846579	0.749140097986659	0.1187	0.0469	0.1905	0.00119	0.0683	-0.1527	0.2894	0.54476	0.0098	-0.0053	0.0249	0.20141
HPV~Number.of.sexual.partners+Number.of.previous.pregnancies+Number.of.deliveries+Menstruation.status+Main.contraceptive.measures+Smoking.status+History.of.cervical.leisions+History.of.HPV.infection+Knowledge.about.HPV.prevention+Participation.in.routine.cervical.screening+HPV.vaccination.status	11	0.745596801827527	0.742119647238586	0.749073956416469	0.0883	-0.0079	0.1845	0.07197	0.226	0.0057	0.4464	0.04434	0.007	-0.0164	0.0304	0.55617
HPV~Number.of.sexual.partners+Number.of.previous.pregnancies+Number.of.deliveries+Menstruation.status+Main.contraceptive.measures+Smoking.status+History.of.cervical.leisions+History.of.HPV.infection+Knowledge.about.HPV.prevention+Hygiene.practices.during.sexual.activity+HPV.vaccination.status	11	0.745591090805254	0.74207703939679	0.749105142213719	0.0873	-0.0032	0.1778	0.0586	0.4121	0.1975	0.6267	0.00017	0.0052	-0.0175	0.0279	0.65114
HPV~Number.of.sexual.partners+Number.of.previous.pregnancies+Menstruation.status+Main.contraceptive.measures+Marital.status+Smoking.status+History.of.cervical.leisions+History.of.HPV.infection+Hygiene.practices.during.sexual.activity+HPV.vaccination.status	10	0.74554540262707	0.74208081953406	0.749009985720081	0.106	0.0229	0.189	0.01237	0.1503	-0.0701	0.3708	0.18142	0.0097	-0.006	0.0253	0.22539
HPV~Number.of.sexual.partners+Number.of.previous.pregnancies+Number.of.deliveries+Main.contraceptive.measures+Marital.status+History.of.cervical.leisions+History.of.HPV.infection+Knowledge.about.HPV.prevention+Hygiene.practices.during.sexual.activity+Participation.in.routine.cervical.screening+HPV.vaccination.status	11	0.745528269560251	0.741834225483962	0.74922231363654	0.1021	0.033	0.1712	0.00376	0.3486	0.1291	0.5681	0.00186	0.0173	0.0045	0.03	0.00795
HPV~Number.of.sexual.partners+Number.of.previous.pregnancies+Menstruation.status+Marital.status+Smoking.status+History.of.cervical.leisions+History.of.HPV.infection+HPV.vaccination.status	8	0.745505425471159	0.742098912111846	0.748911938830473	0.1315	0.0571	0.2058	0.00053	0.1423	-0.0785	0.3631	0.20642	0.0069	-0.0085	0.0223	0.37925
HPV~Number.of.sexual.partners+Number.of.previous.pregnancies+Number.of.deliveries+Menstruation.status+Main.contraceptive.measures+Smoking.status+History.of.HPV.infection+Knowledge.about.HPV.prevention+Hygiene.practices.during.sexual.activity+Participation.in.routine.cervical.screening+HPV.vaccination.status	11	0.745494003426613	0.741940727291532	0.749047279561694	0.057	-0.0346	0.1486	0.22262	0.3059	0.0862	0.5256	0.00636	0.0077	-0.0129	0.0284	0.4624
HPV~Number.of.sexual.partners+Number.of.previous.pregnancies+Number.of.deliveries+Menstruation.status+Main.contraceptive.measures+Marital.status+Smoking.status+History.of.HPV.infection+Knowledge.about.HPV.prevention+HPV.vaccination.status	10	0.745459737292975	0.741892141885202	0.749027332700749	0.1531	0.0738	0.2323	0.00015	0.3467	0.1271	0.5662	0.00197	0.0188	0.0052	0.0324	0.00664
HPV~Number.of.sexual.partners+Number.of.previous.pregnancies+Menstruation.status+Marital.status+Smoking.status+History.of.HPV.infection+Knowledge.about.HPV.prevention+HPV.vaccination.status	8	0.745448315248429	0.74187302415501	0.749023606341849	0.1216	0.05	0.1933	0.00087	0.3423	0.1222	0.5625	0.00231	0.0156	0.0025	0.0288	0.01957
HPV~Main.contraceptive.measures+Marital.status+Smoking.status+History.of.cervical.leisions+History.of.HPV.infection+Knowledge.about.HPV.prevention+Hygiene.practices.during.sexual.activity+HPV.vaccination.status	8	0.745436893203884	0.74191010951814	0.748963676889627	0.0325	-0.0473	0.1123	0.4246	0.2395	0.0259	0.4531	0.02794	0.0001	-0.0176	0.0178	0.99129
HPV~Number.of.sexual.partners+Number.of.previous.pregnancies+Main.contraceptive.measures+Marital.status+Smoking.status+History.of.cervical.leisions+History.of.HPV.infection+Knowledge.about.HPV.prevention+Participation.in.routine.cervical.screening+HPV.vaccination.status	10	0.745436893203884	0.741775426636022	0.749098359771745	0.0697	0.0107	0.1288	0.02058	0.3324	0.1121	0.5527	0.00311	0.0182	0.006	0.0305	0.0036
HPV~Number.of.sexual.partners+Menstruation.status+Marital.status+Smoking.status+History.of.HPV.infection+Knowledge.about.HPV.prevention+Hygiene.practices.during.sexual.activity+HPV.vaccination.status	8	0.745402627070246	0.741931342227923	0.748873911912568	0.1079	0.0392	0.1767	0.00209	0.3182	0.1004	0.536	0.00419	0.0132	0.0012	0.0252	0.0315
HPV~Number.of.previous.pregnancies+Number.of.deliveries+Main.contraceptive.measures+Marital.status+Smoking.status+History.of.cervical.leisions+History.of.HPV.infection+Knowledge.about.HPV.prevention+Hygiene.practices.during.sexual.activity+HPV.vaccination.status	10	0.745374071958881	0.741661727410235	0.749086416507526	0.0786	-0.0059	0.1631	0.06841	0.1119	-0.1075	0.3314	0.31748	0.0049	-0.0139	0.0237	0.60899
HPV~Number.of.sexual.partners+Number.of.deliveries+Main.contraceptive.measures+Smoking.status+History.of.cervical.leisions+History.of.HPV.infection+Knowledge.about.HPV.prevention+Hygiene.practices.during.sexual.activity+Participation.in.routine.cervical.screening+HPV.vaccination.status	10	0.745368360936608	0.741854140510734	0.748882581362481	0.058	-0.0276	0.1435	0.18407	0.2579	0.0376	0.4782	0.02178	0.0023	-0.0176	0.0222	0.81904
HPV~Number.of.sexual.partners+Number.of.deliveries+Menstruation.status+Main.contraceptive.measures+Marital.status+Smoking.status+History.of.cervical.leisions+History.of.HPV.infection+Hygiene.practices.during.sexual.activity+Participation.in.routine.cervical.screening+HPV.vaccination.status	11	0.745345516847516	0.741929427970403	0.748761605724628	0.105	0.0287	0.1813	0.00698	0.1989	-0.0215	0.4192	0.07696	0.0104	-0.0061	0.0268	0.21679
HPV~Number.of.sexual.partners+Menstruation.status+Marital.status+History.of.cervical.leisions+History.of.HPV.infection+Knowledge.about.HPV.prevention+Hygiene.practices.during.sexual.activity+Participation.in.routine.cervical.screening+HPV.vaccination.status	9	0.745299828669332	0.741686983958173	0.748912673380491	0.1216	0.0499	0.1934	0.00089	0.2117	-0.0054	0.4287	0.05599	0.0185	0.005	0.0321	0.00728
HPV~Number.of.sexual.partners+Menstruation.status+Main.contraceptive.measures+Marital.status+Smoking.status+History.of.HPV.infection+Knowledge.about.HPV.prevention+HPV.vaccination.status	8	0.745294117647059	0.741822562646887	0.748765672647231	0.1079	0.0392	0.1767	0.00209	0.2768	0.057	0.4966	0.01359	0.0118	0.0009	0.0228	0.03459
HPV~Number.of.deliveries+Menstruation.status+Marital.status+Smoking.status+History.of.HPV.infection+Knowledge.about.HPV.prevention+Hygiene.practices.during.sexual.activity+HPV.vaccination.status	8	0.745294117647059	0.741820502592296	0.748767732701821	0.0422	-0.0498	0.1342	0.36851	0.3253	0.1057	0.5449	0.0037	0.0004	-0.0188	0.0195	0.96957
HPV~Number.of.sexual.partners+Main.contraceptive.measures+Marital.status+Smoking.status+History.of.cervical.leisions+History.of.HPV.infection+Knowledge.about.HPV.prevention+HPV.vaccination.status	8	0.745191319246145	0.741657097136046	0.748725541356244	0.0884	0.0225	0.1543	0.00855	0.2465	0.0259	0.4671	0.02853	0.009	-0.0011	0.019	0.08004
HPV~Number.of.sexual.partners+Number.of.previous.pregnancies+Marital.status+Smoking.status+History.of.cervical.leisions+History.of.HPV.infection+Knowledge.about.HPV.prevention+Hygiene.practices.during.sexual.activity+HPV.vaccination.status	9	0.745174186179326	0.74142699699628	0.748921375362372	0.0913	0.0177	0.1649	0.01502	0.2668	0.0466	0.487	0.01756	0.0129	0.0003	0.0254	0.0449
HPV~Number.of.deliveries+Menstruation.status+Smoking.status+History.of.cervical.leisions+History.of.HPV.infection+Knowledge.about.HPV.prevention+Hygiene.practices.during.sexual.activity+Participation.in.routine.cervical.screening+HPV.vaccination.status	9	0.745174186179326	0.741641257092443	0.748707115266209	0.0217	-0.0791	0.1225	0.67316	0.1736	-0.0468	0.394	0.12264	-0.0044	-0.0291	0.0203	0.72525
HPV~Number.of.sexual.partners+Menstruation.status+Main.contraceptive.measures+Smoking.status+History.of.cervical.leisions+History.of.HPV.infection+Knowledge.about.HPV.prevention+Hygiene.practices.during.sexual.activity+Participation.in.routine.cervical.screening+HPV.vaccination.status	10	0.745151342090234	0.741669502340471	0.748633181839997	0.0796	-0.0111	0.1702	0.08543	0.1952	-0.0248	0.4152	0.08198	0.0047	-0.0165	0.0259	0.66208
HPV~Number.of.sexual.partners+Number.of.deliveries+Menstruation.status+Main.contraceptive.measures+Marital.status+History.of.cervical.leisions+History.of.HPV.infection+Knowledge.about.HPV.prevention+Hygiene.practices.during.sexual.activity+HPV.vaccination.status	10	0.745139920045688	0.741545425931019	0.748734414160357	0.0923	0.0265	0.1581	0.00597	0.3622	0.1427	0.5817	0.00122	0.0156	0.0028	0.0284	0.01677
HPV~Number.of.sexual.partners+Number.of.deliveries+Menstruation.status+Marital.status+Smoking.status+History.of.cervical.leisions+History.of.HPV.infection+Knowledge.about.HPV.prevention+Hygiene.practices.during.sexual.activity	9	0.745082809822958	0.741521751166099	0.748643868479817	0.0962	0.0304	0.1619	0.00414	0.2698	0.0493	0.4903	0.01648	0.0046	-0.0118	0.021	0.58004
HPV~Number.of.sexual.partners+Number.of.previous.pregnancies+Number.of.deliveries+Menstruation.status+Marital.status+Smoking.status+History.of.HPV.infection+Knowledge.about.HPV.prevention+Hygiene.practices.during.sexual.activity+Participation.in.routine.cervical.screening	10	0.745065676756139	0.741448954956453	0.748682398555826	0.0707	0.0033	0.1381	0.0398	0.3251	0.1051	0.5451	0.00378	0.0099	-0.0056	0.0255	0.21151
HPV~Number.of.previous.pregnancies+Number.of.deliveries+Menstruation.status+Main.contraceptive.measures+Marital.status+History.of.cervical.leisions+History.of.HPV.infection+Knowledge.about.HPV.prevention+Hygiene.practices.during.sexual.activity+Participation.in.routine.cervical.screening+HPV.vaccination.status	11	0.745037121644774	0.741401343690712	0.748672899598837	0.1178	0.0322	0.2033	0.00695	0.1868	-0.0341	0.4076	0.09747	0.0108	-0.0098	0.0315	0.30401
HPV~Number.of.sexual.partners+Number.of.previous.pregnancies+Number.of.deliveries+Menstruation.status+Main.contraceptive.measures+History.of.cervical.leisions+History.of.HPV.infection+Knowledge.about.HPV.prevention+Hygiene.practices.during.sexual.activity+Participation.in.routine.cervical.screening+HPV.vaccination.status	11	0.745031410622501	0.741441414370538	0.748621406874464	0.1001	0.0132	0.1869	0.02393	0.2355	0.015	0.4561	0.03636	0.0072	-0.0136	0.0279	0.49731
HPV~Number.of.sexual.partners+Menstruation.status+Main.contraceptive.measures+Marital.status+History.of.cervical.leisions+History.of.HPV.infection+Knowledge.about.HPV.prevention+Hygiene.practices.during.sexual.activity+Participation.in.routine.cervical.screening+HPV.vaccination.status	10	0.744911479154769	0.741288441520062	0.748534516789475	0.1344	0.06	0.2087	0.0004	0.3736	0.1538	0.5934	0.00086	0.0202	0.0063	0.0341	0.00429
HPV~Number.of.sexual.partners+Number.of.deliveries+Marital.status+Smoking.status+History.of.cervical.leisions+History.of.HPV.infection+Knowledge.about.HPV.prevention+Hygiene.practices.during.sexual.activity+Participation.in.routine.cervical.screening	9	0.744711593375214	0.74112114282926	0.748302043921168	0.052	0.0015	0.1026	0.04371	0.1551	-0.0597	0.3699	0.15693	0.0038	-0.012	0.0196	0.63723
HPV~Number.of.sexual.partners+Number.of.previous.pregnancies+Number.of.deliveries+Menstruation.status+Main.contraceptive.measures+Marital.status+Smoking.status+History.of.cervical.leisions+History.of.HPV.infection+Knowledge.about.HPV.prevention+Participation.in.routine.cervical.screening	11	0.744631639063392	0.741034014474343	0.748229263652441	0.106	0.0297	0.1823	0.0065	0.0866	-0.1337	0.3068	0.44103	0.0142	-0.0033	0.0316	0.11165
HPV~Number.of.sexual.partners+Number.of.previous.pregnancies+Number.of.deliveries+Menstruation.status+Marital.status+Smoking.status+History.of.cervical.leisions+History.of.HPV.infection+HPV.vaccination.status	9	0.744625928041119	0.741246282619594	0.748005573462645	0.1178	0.0389	0.1966	0.00341	0.1693	-0.0516	0.3902	0.13313	0.0083	-0.0076	0.0243	0.30599
HPV~Number.of.previous.pregnancies+Menstruation.status+Smoking.status+History.of.cervical.leisions+History.of.HPV.infection+Knowledge.about.HPV.prevention+Hygiene.practices.during.sexual.activity+Participation.in.routine.cervical.screening+HPV.vaccination.status	9	0.744625928041119	0.7410599387809	0.748191917301339	0.0109	-0.0874	0.1092	0.82784	0.2459	0.0266	0.4653	0.028	-0.0025	-0.0275	0.0225	0.84566
HPV~Number.of.previous.pregnancies+Menstruation.status+Main.contraceptive.measures+Marital.status+History.of.cervical.leisions+History.of.HPV.infection+Knowledge.about.HPV.prevention+Hygiene.practices.during.sexual.activity+Participation.in.routine.cervical.screening+HPV.vaccination.status	10	0.744528840662479	0.740864906568899	0.748192774756058	0.105	0.0157	0.1944	0.02119	0.2125	-0.0079	0.4328	0.0588	0.0108	-0.0098	0.0315	0.3033
HPV~Number.of.previous.pregnancies+Number.of.deliveries+Menstruation.status+Marital.status+History.of.cervical.leisions+History.of.HPV.infection+Knowledge.about.HPV.prevention+Hygiene.practices.during.sexual.activity+Participation.in.routine.cervical.screening+HPV.vaccination.status	10	0.744494574528841	0.740861027112842	0.74812812194484	0.0913	-0.0016	0.1843	0.05411	0.2217	0.0009	0.4425	0.04904	0.0085	-0.0121	0.029	0.41924
HPV~Number.of.sexual.partners+Number.of.deliveries+Menstruation.status+Marital.status+Smoking.status+History.of.cervical.leisions+History.of.HPV.infection+Knowledge.about.HPV.prevention	8	0.744357509994289	0.740832404251471	0.747882615737107	0.0854	0.015	0.1558	0.01745	0.1754	-0.0432	0.3941	0.11584	0.0032	-0.0131	0.0196	0.69774
HPV~Number.of.sexual.partners+Number.of.previous.pregnancies+Main.contraceptive.measures+Marital.status+Smoking.status+History.of.HPV.infection+Knowledge.about.HPV.prevention+Hygiene.practices.during.sexual.activity+Participation.in.routine.cervical.screening+HPV.vaccination.status	10	0.744277555682467	0.740585237661246	0.747969873703688	0.1256	0.0511	0.2002	0.00096	0.3855	0.1661	0.6049	0.00057	0.0184	0.0061	0.0308	0.00346
HPV~Number.of.sexual.partners+Number.of.previous.pregnancies+Marital.status+Smoking.status+History.of.HPV.infection+Knowledge.about.HPV.prevention+Hygiene.practices.during.sexual.activity+Participation.in.routine.cervical.screening+HPV.vaccination.status	9	0.74422615648201	0.740556013368733	0.747896299595288	0.0796	0.0169	0.1422	0.01277	0.3567	0.1373	0.5761	0.00144	0.0146	0.0026	0.0266	0.01745
HPV~Number.of.sexual.partners+Number.of.deliveries+Menstruation.status+Smoking.status+History.of.HPV.infection+Knowledge.about.HPV.prevention+Hygiene.practices.during.sexual.activity+Participation.in.routine.cervical.screening+HPV.vaccination.status	9	0.744209023415191	0.740690283931164	0.747727762899219	0.0638	-0.0277	0.1553	0.17161	0.3449	0.1259	0.564	0.00203	0.0028	-0.0174	0.0231	0.7841
HPV~Number.of.sexual.partners+Number.of.previous.pregnancies+Menstruation.status+Main.contraceptive.measures+Marital.status+Smoking.status+History.of.cervical.leisions+History.of.HPV.infection+Knowledge.about.HPV.prevention+Participation.in.routine.cervical.screening	10	0.744157624214734	0.740519536375528	0.747795712053941	0.1187	0.0469	0.1906	0.0012	0.073	-0.1473	0.2933	0.51609	0.0138	-0.0033	0.0309	0.11417
HPV~Number.of.sexual.partners+Number.of.previous.pregnancies+Menstruation.status+Marital.status+Smoking.status+History.of.cervical.leisions+History.of.HPV.infection+Knowledge.about.HPV.prevention+Hygiene.practices.during.sexual.activity	9	0.744140491147915	0.740543657110068	0.747737325185763	0.0913	0.0253	0.1573	0.00668	0.2528	0.0321	0.4734	0.02476	0.0078	-0.0094	0.025	0.37504
HPV~Menstruation.status+Marital.status+Smoking.status+History.of.cervical.leisions+History.of.HPV.infection+Knowledge.about.HPV.prevention+HPV.vaccination.status	7	0.744100513992005	0.740646883913393	0.747554144070617	0.0531	-0.0324	0.1386	0.22321	0.3617	0.1417	0.5818	0.00127	0.0009	-0.0187	0.0204	0.93141
HPV~Number.of.sexual.partners+Number.of.previous.pregnancies+Number.of.deliveries+Menstruation.status+Marital.status+History.of.cervical.leisions+History.of.HPV.infection+Knowledge.about.HPV.prevention+Hygiene.practices.during.sexual.activity+HPV.vaccination.status	10	0.744077669902913	0.740364305665773	0.747791034140052	0.107	0.038	0.1759	0.00236	0.3292	0.1096	0.5488	0.00331	0.0175	0.0043	0.0307	0.00917
HPV~Number.of.sexual.partners+Number.of.deliveries+Menstruation.status+Main.contraceptive.measures+Marital.status+History.of.HPV.infection+Knowledge.about.HPV.prevention+Hygiene.practices.during.sexual.activity+Participation.in.routine.cervical.screening+HPV.vaccination.status	10	0.74407195888064	0.740449815767854	0.747694101993425	0.1432	0.0664	0.2201	0.00026	0.3447	0.1252	0.5643	0.00209	0.0188	0.0061	0.0314	0.00365
HPV~Number.of.sexual.partners+Menstruation.status+Marital.status+Smoking.status+History.of.cervical.leisions+History.of.HPV.infection+Knowledge.about.HPV.prevention+Participation.in.routine.cervical.screening	8	0.743934894346088	0.7404052732158	0.747464515476376	0.0971	0.0313	0.163	0.00385	0.1182	-0.0997	0.3362	0.28774	0.0072	-0.0088	0.0232	0.3754
HPV~Number.of.sexual.partners+Number.of.previous.pregnancies+Menstruation.status+Marital.status+Smoking.status+History.of.HPV.infection+Knowledge.about.HPV.prevention+Hygiene.practices.during.sexual.activity+Participation.in.routine.cervical.screening	9	0.743832095945174	0.740202800329732	0.747461391560617	0.0628	-0.001	0.1267	0.05387	0.2858	0.0652	0.5063	0.01109	0.0098	-0.0056	0.0252	0.21209
HPV~Number.of.sexual.partners+Marital.status+Smoking.status+History.of.HPV.infection+Knowledge.about.HPV.prevention+Hygiene.practices.during.sexual.activity+Participation.in.routine.cervical.screening+HPV.vaccination.status	8	0.743826384922901	0.740319134298692	0.747333635547111	0.054	0.0036	0.1044	0.0359	0.2672	0.0477	0.4866	0.01703	0.0118	0.0006	0.023	0.03878
HPV~Number.of.deliveries+Menstruation.status+Main.contraceptive.measures+Smoking.status+History.of.cervical.leisions+History.of.HPV.infection+Knowledge.about.HPV.prevention+Hygiene.practices.during.sexual.activity+Participation.in.routine.cervical.screening+HPV.vaccination.status	10	0.743706453455169	0.740196678239274	0.747216228671063	0.0109	-0.0874	0.1093	0.8279	0.2047	-0.0157	0.4251	0.06869	-0.0029	-0.0276	0.0217	0.81602
HPV~Number.of.sexual.partners+Number.of.deliveries+Menstruation.status+Marital.status+Smoking.status+History.of.HPV.infection+Knowledge.about.HPV.prevention+Hygiene.practices.during.sexual.activity+Participation.in.routine.cervical.screening	9	0.743695031410623	0.740085812575147	0.747304250246098	0.1158	0.0369	0.1947	0.00402	0.4122	0.1924	0.632	0.00024	0.0075	-0.0074	0.0223	0.3226
HPV~Number.of.sexual.partners+Number.of.deliveries+Menstruation.status+Marital.status+History.of.HPV.infection+Knowledge.about.HPV.prevention+Hygiene.practices.during.sexual.activity+Participation.in.routine.cervical.screening+HPV.vaccination.status	9	0.74363221016562	0.740021727453456	0.747242692877783	0.1197	0.048	0.1914	0.00107	0.1748	-0.0423	0.3918	0.11456	0.0171	0.0051	0.0291	0.0052
HPV~Number.of.deliveries+Menstruation.status+Marital.status+Smoking.status+History.of.HPV.infection+Knowledge.about.HPV.prevention+Participation.in.routine.cervical.screening+HPV.vaccination.status	8	0.743597944031982	0.740012019055998	0.747183869007966	0.0775	-0.0105	0.1655	0.08421	0.1983	-0.0177	0.4143	0.072	0.0067	-0.0124	0.0258	0.49407
HPV~Number.of.sexual.partners+Number.of.previous.pregnancies+Number.of.deliveries+Menstruation.status+Main.contraceptive.measures+Marital.status+Smoking.status+History.of.HPV.infection+Knowledge.about.HPV.prevention+Hygiene.practices.during.sexual.activity+Participation.in.routine.cervical.screening	11	0.74357509994289	0.739902426491784	0.747247773393996	0.106	0.0297	0.1823	0.00646	0.4183	0.1987	0.6378	0.00019	0.0124	-0.0031	0.0279	0.11783
HPV~Number.of.sexual.partners+Number.of.previous.pregnancies+Menstruation.status+Main.contraceptive.measures+Marital.status+History.of.cervical.leisions+History.of.HPV.infection+Knowledge.about.HPV.prevention+Hygiene.practices.during.sexual.activity+HPV.vaccination.status	10	0.743546544831525	0.739798913611733	0.747294176051316	0.1315	0.0571	0.2058	0.00053	0.4553	0.2433	0.6672	3e-05	0.0199	0.0062	0.0336	0.00429
HPV~Number.of.sexual.partners+Number.of.previous.pregnancies+Main.contraceptive.measures+Marital.status+History.of.cervical.leisions+History.of.HPV.infection+Knowledge.about.HPV.prevention+Hygiene.practices.during.sexual.activity+Participation.in.routine.cervical.screening+HPV.vaccination.status	10	0.743529411764706	0.739799674550087	0.747259148979325	0.0805	0.0179	0.1431	0.01168	0.409	0.1902	0.6278	0.00025	0.017	0.0046	0.0293	0.00693
HPV~Number.of.sexual.partners+Menstruation.status+Main.contraceptive.measures+Marital.status+Smoking.status+History.of.cervical.leisions+History.of.HPV.infection+Knowledge.about.HPV.prevention+Hygiene.practices.during.sexual.activity+Participation.in.routine.cervical.screening	10	0.74351798972016	0.739906057099381	0.747129922340939	0.0962	0.0303	0.1621	0.00423	0.2627	0.0422	0.4832	0.01953	0.0105	-0.0056	0.0265	0.20155
HPV~Number.of.deliveries+Menstruation.status+Main.contraceptive.measures+Marital.status+History.of.cervical.leisions+History.of.HPV.infection+Knowledge.about.HPV.prevention+Hygiene.practices.during.sexual.activity+Participation.in.routine.cervical.screening+HPV.vaccination.status	10	0.743495145631068	0.739902234323836	0.7470880569383	0.0786	-0.006	0.1631	0.06855	0.1986	-0.022	0.4193	0.07769	0.0082	-0.0121	0.0285	0.42866
HPV~Number.of.sexual.partners+Number.of.previous.pregnancies+Menstruation.status+Marital.status+History.of.HPV.infection+Knowledge.about.HPV.prevention+Hygiene.practices.during.sexual.activity+Participation.in.routine.cervical.screening+HPV.vaccination.status	9	0.743483723586522	0.739775273198717	0.747192173974327	0.0991	0.0257	0.1725	0.00816	0.3942	0.1774	0.6109	0.00036	0.0198	0.0073	0.0322	0.00192
HPV~Number.of.sexual.partners+Number.of.deliveries+Menstruation.status+Marital.status+History.of.cervical.leisions+History.of.HPV.infection+Knowledge.about.HPV.prevention+HPV.vaccination.status	8	0.743478012564249	0.739927316614573	0.747028708513925	0.0796	0.017	0.1421	0.01261	0.3472	0.1274	0.5671	0.00196	0.0117	-0.0001	0.0234	0.05198
HPV~Number.of.sexual.partners+Number.of.previous.pregnancies+Menstruation.status+Main.contraceptive.measures+Marital.status+Smoking.status+History.of.cervical.leisions+History.of.HPV.infection+Hygiene.practices.during.sexual.activity+Participation.in.routine.cervical.screening+HPV.vaccination.status	11	0.743420902341519	0.739876813895474	0.746964990787565	0.1266	0.0521	0.2011	0.00087	0.1564	-0.0637	0.3764	0.16363	0.0114	-0.0046	0.0274	0.16173
HPV~Number.of.sexual.partners+Number.of.previous.pregnancies+Menstruation.status+Main.contraceptive.measures+Marital.status+Smoking.status+History.of.cervical.leisions+History.of.HPV.infection+Knowledge.about.HPV.prevention+Hygiene.practices.during.sexual.activity	10	0.743398058252427	0.739711180594542	0.747084935910312	0.107	0.038	0.176	0.00237	0.278	0.0574	0.4986	0.01349	0.0102	-0.0069	0.0273	0.2414
HPV~Number.of.sexual.partners+Menstruation.status+Marital.status+Smoking.status+History.of.HPV.infection+Knowledge.about.HPV.prevention+HPV.vaccination.status	7	0.743386636207881	0.739951866009863	0.746821406405899	0.1089	0.0402	0.1776	0.0019	0.2651	0.0453	0.4849	0.01809	0.01	-0.0009	0.021	0.07287
HPV~Number.of.sexual.partners+Menstruation.status+Marital.status+History.of.cervical.leisions+History.of.HPV.infection+Knowledge.about.HPV.prevention+Participation.in.routine.cervical.screening+HPV.vaccination.status	8	0.743386636207881	0.739805589085197	0.746967683330565	0.1079	0.0391	0.1767	0.00211	0.2276	0.0128	0.4425	0.03784	0.0161	0.0031	0.029	0.01548
HPV~Number.of.sexual.partners+Number.of.previous.pregnancies+Number.of.deliveries+Menstruation.status+Smoking.status+History.of.cervical.leisions+History.of.HPV.infection+Knowledge.about.HPV.prevention+Hygiene.practices.during.sexual.activity+HPV.vaccination.status	10	0.74334665905197	0.739825339932815	0.746867978171126	0.0619	-0.0236	0.1473	0.1562	0.3083	0.0897	0.5269	0.0057	0.0031	-0.0194	0.0256	0.78779
HPV~Number.of.sexual.partners+Number.of.deliveries+Menstruation.status+Marital.status+Smoking.status+History.of.cervical.leisions+History.of.HPV.infection+Participation.in.routine.cervical.screening+HPV.vaccination.status	9	0.743318103940605	0.739877418699056	0.746758789182155	0.1286	0.0472	0.2099	0.00194	0.2623	0.0416	0.4829	0.01983	0.0085	-0.0075	0.0246	0.29825
HPV~Number.of.sexual.partners+Number.of.deliveries+Main.contraceptive.measures+Marital.status+Smoking.status+History.of.cervical.leisions+History.of.HPV.infection+Knowledge.about.HPV.prevention+HPV.vaccination.status	9	0.743318103940605	0.739707740470375	0.746928467410836	0.0776	0.0151	0.1402	0.01503	0.2907	0.0709	0.5105	0.00954	0.0121	0.0001	0.0241	0.04782
HPV~Number.of.sexual.partners+Number.of.previous.pregnancies+Number.of.deliveries+Menstruation.status+Smoking.status+History.of.cervical.leisions+History.of.HPV.infection+Knowledge.about.HPV.prevention+Participation.in.routine.cervical.screening+HPV.vaccination.status	10	0.743278126784695	0.73979842406231	0.746757829507079	0.0657	-0.0197	0.1511	0.13143	0.2712	0.0519	0.4905	0.01537	0.0044	-0.0185	0.0273	0.70774
HPV~Number.of.sexual.partners+Number.of.deliveries+Menstruation.status+Main.contraceptive.measures+Marital.status+Smoking.status+History.of.cervical.leisions+History.of.HPV.infection+Hygiene.practices.during.sexual.activity+HPV.vaccination.status	10	0.743243860651057	0.739846014034482	0.746641707267631	0.1197	0.0283	0.2111	0.01026	0.0416	-0.1789	0.2621	0.71168	0.0075	-0.0082	0.0232	0.35089
HPV~Number.of.sexual.partners+Menstruation.status+Main.contraceptive.measures+Marital.status+History.of.cervical.leisions+History.of.HPV.infection+Knowledge.about.HPV.prevention+Participation.in.routine.cervical.screening+HPV.vaccination.status	9	0.743238149628784	0.739649485075339	0.746826814182228	0.1128	0.044	0.1816	0.00131	0.4127	0.1934	0.6319	0.00022	0.0183	0.0051	0.0315	0.0067
HPV~Number.of.sexual.partners+Number.of.previous.pregnancies+Menstruation.status+Main.contraceptive.measures+Smoking.status+History.of.cervical.leisions+History.of.HPV.infection+Knowledge.about.HPV.prevention+Participation.in.routine.cervical.screening+HPV.vaccination.status	10	0.743238149628784	0.739683830153087	0.74679246910448	0.0873	-0.0032	0.1778	0.0586	0.2027	-0.0176	0.4231	0.07136	0.0062	-0.0168	0.0292	0.59588
HPV~Number.of.sexual.partners+Number.of.previous.pregnancies+Number.of.deliveries+Menstruation.status+Smoking.status+History.of.HPV.infection+Knowledge.about.HPV.prevention+Hygiene.practices.during.sexual.activity+Participation.in.routine.cervical.screening+HPV.vaccination.status	10	0.743226727584238	0.739668927763084	0.746784527405391	0.0452	-0.0438	0.1343	0.31939	0.3158	0.0966	0.535	0.00474	0.0058	-0.0146	0.0263	0.57678
HPV~Number.of.sexual.partners+Number.of.deliveries+Menstruation.status+Marital.status+Smoking.status+History.of.HPV.infection+Hygiene.practices.during.sexual.activity+Participation.in.routine.cervical.screening+HPV.vaccination.status	9	0.743221016561965	0.739671878925071	0.746770154198858	0.0746	0.0158	0.1334	0.01293	0.1652	-0.0558	0.3861	0.14294	0.0077	-0.0072	0.0226	0.31039
HPV~Number.of.deliveries+Menstruation.status+Marital.status+History.of.cervical.leisions+History.of.HPV.infection+Knowledge.about.HPV.prevention+Hygiene.practices.during.sexual.activity+Participation.in.routine.cervical.screening+HPV.vaccination.status	9	0.743175328383781	0.739587018835516	0.746763637932045	0.058	-0.0275	0.1435	0.18386	0.2282	0.0083	0.4481	0.04196	0.0064	-0.0137	0.0265	0.53296
HPV~Number.of.sexual.partners+Number.of.deliveries+Menstruation.status+Smoking.status+History.of.cervical.leisions+History.of.HPV.infection+Knowledge.about.HPV.prevention+Participation.in.routine.cervical.screening+HPV.vaccination.status	9	0.743118218161051	0.739661662499717	0.746574773822385	0.057	-0.0346	0.1486	0.22262	0.2013	-0.0182	0.4207	0.07223	0.0015	-0.0211	0.0242	0.89377
HPV~Number.of.sexual.partners+Number.of.deliveries+Menstruation.status+Main.contraceptive.measures+Marital.status+Smoking.status+History.of.HPV.infection+Knowledge.about.HPV.prevention+Hygiene.practices.during.sexual.activity+Participation.in.routine.cervical.screening	10	0.743095374071959	0.739461572646916	0.746729175497002	0.1041	0.0351	0.173	0.0031	0.2348	0.0142	0.4555	0.03699	0.0094	-0.0056	0.0243	0.21859
HPV~Number.of.sexual.partners+Menstruation.status+Main.contraceptive.measures+Marital.status+Smoking.status+History.of.cervical.leisions+History.of.HPV.infection+Hygiene.practices.during.sexual.activity+HPV.vaccination.status	9	0.743066818960594	0.739658572238501	0.746475065682687	0.0952	0.0147	0.1757	0.02046	0.1315	-0.0891	0.352	0.24263	0.0041	-0.0103	0.0186	0.57227
HPV~Number.of.deliveries+Menstruation.status+Marital.status+Smoking.status+History.of.cervical.leisions+History.of.HPV.infection+Knowledge.about.HPV.prevention+Hygiene.practices.during.sexual.activity+Participation.in.routine.cervical.screening	9	0.74296402055968	0.739336241306481	0.74659179981288	0.0412	-0.0449	0.1274	0.34824	0.1486	-0.0714	0.3686	0.18559	-0.0009	-0.0234	0.0217	0.9395
HPV~Number.of.sexual.partners+Main.contraceptive.measures+Marital.status+Smoking.status+History.of.HPV.infection+Knowledge.about.HPV.prevention+Hygiene.practices.during.sexual.activity+Participation.in.routine.cervical.screening+HPV.vaccination.status	9	0.742912621359223	0.739343026902009	0.746482215816437	0.0913	0.0254	0.1572	0.00663	0.2987	0.0786	0.5188	0.00782	0.0147	0.0031	0.0263	0.01312
HPV~Number.of.sexual.partners+Number.of.previous.pregnancies+Number.of.deliveries+Menstruation.status+Marital.status+History.of.HPV.infection+Knowledge.about.HPV.prevention+Participation.in.routine.cervical.screening+HPV.vaccination.status	9	0.742889777270131	0.739253385604751	0.746526168935511	0.1079	0.0391	0.1767	0.00211	0.3154	0.0953	0.5354	0.00497	0.0175	0.0052	0.0298	0.00517
HPV~Number.of.sexual.partners+Number.of.previous.pregnancies+Menstruation.status+Main.contraceptive.measures+Smoking.status+History.of.HPV.infection+Knowledge.about.HPV.prevention+Hygiene.practices.during.sexual.activity+Participation.in.routine.cervical.screening+HPV.vaccination.status	10	0.742884066247858	0.739298402080448	0.746469730415269	0.056	-0.0295	0.1416	0.19942	0.2962	0.0764	0.5159	0.00825	0.0076	-0.0129	0.028	0.46943
HPV~Number.of.previous.pregnancies+Number.of.deliveries+Menstruation.status+Main.contraceptive.measures+Marital.status+Smoking.status+History.of.HPV.infection+Knowledge.about.HPV.prevention+Participation.in.routine.cervical.screening+HPV.vaccination.status	10	0.742861222158766	0.739201572203548	0.746520872113985	0.0923	0.0054	0.1792	0.03743	0.2813	0.0634	0.4992	0.01139	0.0118	-0.0078	0.0314	0.23967
HPV~Number.of.sexual.partners+Marital.status+Smoking.status+History.of.cervical.leisions+History.of.HPV.infection+Knowledge.about.HPV.prevention+Hygiene.practices.during.sexual.activity+HPV.vaccination.status	8	0.742838378069674	0.739307338625683	0.746369417513665	0.0766	0.006	0.1473	0.03355	0.4263	0.2071	0.6454	0.00014	0.0091	-0.0025	0.0206	0.12381
HPV~Number.of.previous.pregnancies+Menstruation.status+Marital.status+History.of.cervical.leisions+History.of.HPV.infection+Knowledge.about.HPV.prevention+Hygiene.practices.during.sexual.activity+Participation.in.routine.cervical.screening+HPV.vaccination.status	9	0.742838378069674	0.739175347795489	0.74650140834386	0.1002	0.005	0.1953	0.03906	0.1829	-0.038	0.4037	0.10465	0.0085	-0.012	0.029	0.41818
HPV~Number.of.sexual.partners+Number.of.deliveries+Menstruation.status+Marital.status+History.of.cervical.leisions+History.of.HPV.infection+Knowledge.about.HPV.prevention+Hygiene.practices.during.sexual.activity+HPV.vaccination.status	9	0.742815533980583	0.739222361444735	0.74640870651643	0.0796	0.017	0.1421	0.01269	0.3649	0.145	0.5849	0.00115	0.014	0.0018	0.0262	0.02396
HPV~Menstruation.status+Main.contraceptive.measures+Marital.status+Smoking.status+History.of.HPV.infection+Knowledge.about.HPV.prevention+Hygiene.practices.during.sexual.activity+HPV.vaccination.status	8	0.74275271273558	0.739266364935799	0.74623906053536	0.058	-0.0274	0.1434	0.18342	0.268	0.0509	0.485	0.01552	0.0008	-0.0177	0.0193	0.93443
HPV~Number.of.sexual.partners+Menstruation.status+Main.contraceptive.measures+Marital.status+Smoking.status+History.of.cervical.leisions+History.of.HPV.infection+Knowledge.about.HPV.prevention+Hygiene.practices.during.sexual.activity	9	0.742735579668761	0.739125941755045	0.746345217582477	0.0844	0.022	0.1468	0.00804	0.1742	-0.0462	0.3946	0.12134	0.0051	-0.0106	0.0207	0.52515
HPV~Number.of.sexual.partners+Number.of.deliveries+Marital.status+Smoking.status+History.of.cervical.leisions+History.of.HPV.infection+Knowledge.about.HPV.prevention+HPV.vaccination.status	8	0.742644203312393	0.739075561893703	0.746212844731082	0.0688	0.0098	0.1277	0.0222	0.0305	-0.1776	0.2386	0.77393	0.0086	-0.0026	0.0198	0.132
HPV~Number.of.sexual.partners+Marital.status+History.of.cervical.leisions+History.of.HPV.infection+Knowledge.about.HPV.prevention+Hygiene.practices.during.sexual.activity+Participation.in.routine.cervical.screening+HPV.vaccination.status	8	0.742644203312393	0.739127537133058	0.746160869491728	0.0815	0.0188	0.1442	0.01082	0.3589	0.1391	0.5786	0.00137	0.0104	-0.0005	0.0214	0.0617
HPV~Number.of.sexual.partners+Main.contraceptive.measures+Marital.status+History.of.cervical.leisions+History.of.HPV.infection+Knowledge.about.HPV.prevention+Hygiene.practices.during.sexual.activity+Participation.in.routine.cervical.screening+HPV.vaccination.status	9	0.742598515134209	0.738981889022358	0.74621514124606	0.1011	0.032	0.1702	0.00412	0.262	0.0415	0.4826	0.01988	0.0137	0.0017	0.0256	0.02498
HPV~Number.of.sexual.partners+Number.of.previous.pregnancies+Main.contraceptive.measures+Smoking.status+History.of.cervical.leisions+History.of.HPV.infection+Knowledge.about.HPV.prevention+Hygiene.practices.during.sexual.activity+Participation.in.routine.cervical.screening+HPV.vaccination.status	10	0.742518560822387	0.738865995996979	0.746171125647796	0.056	-0.0231	0.1351	0.16516	0.2792	0.0605	0.4978	0.01234	0.0038	-0.0157	0.0233	0.70265
HPV~Number.of.previous.pregnancies+Menstruation.status+Main.contraceptive.measures+Marital.status+Smoking.status+History.of.HPV.infection+Knowledge.about.HPV.prevention+Participation.in.routine.cervical.screening+HPV.vaccination.status	9	0.742450028555111	0.738803013666174	0.746097043444048	0.0923	0.0054	0.1792	0.03743	0.2464	0.0284	0.4643	0.02671	0.0116	-0.0079	0.031	0.24391
HPV~Number.of.deliveries+Marital.status+Smoking.status+History.of.cervical.leisions+History.of.HPV.infection+Knowledge.about.HPV.prevention+Participation.in.routine.cervical.screening+HPV.vaccination.status	8	0.742432895488292	0.738798370224799	0.746067420751785	0.0452	-0.0374	0.1279	0.28357	0.3167	0.1008	0.5327	0.00404	0.0036	-0.0141	0.0213	0.68668
HPV~Number.of.sexual.partners+Number.of.previous.pregnancies+Menstruation.status+Smoking.status+History.of.HPV.infection+Knowledge.about.HPV.prevention+Hygiene.practices.during.sexual.activity+Participation.in.routine.cervical.screening+HPV.vaccination.status	9	0.742432895488292	0.738837059688056	0.746028731288529	0.0335	-0.0529	0.1198	0.44733	0.2748	0.055	0.4946	0.01426	0.0056	-0.0147	0.026	0.58721
HPV~Number.of.previous.pregnancies+Menstruation.status+Main.contraceptive.measures+Marital.status+History.of.cervical.leisions+History.of.HPV.infection+Knowledge.about.HPV.prevention+Hygiene.practices.during.sexual.activity+HPV.vaccination.status	9	0.742375785265563	0.738672729145475	0.746078841385651	0.0903	0.0033	0.1774	0.04181	0.2794	0.0615	0.4973	0.01197	0.0041	-0.016	0.0243	0.68592
HPV~Number.of.sexual.partners+Number.of.previous.pregnancies+Smoking.status+History.of.cervical.leisions+History.of.HPV.infection+Knowledge.about.HPV.prevention+Hygiene.practices.during.sexual.activity+Participation.in.routine.cervical.screening+HPV.vaccination.status	9	0.742358652198744	0.738743111693996	0.745974192703491	0.0541	-0.0251	0.1332	0.18055	0.337	0.1174	0.5565	0.00263	0.0002	-0.0191	0.0195	0.98587
HPV~Number.of.sexual.partners+Number.of.deliveries+Menstruation.status+Main.contraceptive.measures+Smoking.status+History.of.cervical.leisions+History.of.HPV.infection+Knowledge.about.HPV.prevention+Participation.in.routine.cervical.screening+HPV.vaccination.status	10	0.742318675042833	0.738885597755625	0.74575175233004	0.0717	-0.0223	0.1656	0.13492	0.2517	0.0324	0.4711	0.02448	0.0036	-0.0195	0.0267	0.76229
HPV~Number.of.sexual.partners+Number.of.previous.pregnancies+Number.of.deliveries+Menstruation.status+Main.contraceptive.measures+Marital.status+History.of.cervical.leisions+History.of.HPV.infection+Knowledge.about.HPV.prevention+HPV.vaccination.status	10	0.742215876641919	0.738548489877301	0.745883263406537	0.1178	0.0461	0.1895	0.00129	0.4402	0.2313	0.6491	4e-05	0.0181	0.0045	0.0317	0.00901
HPV~Number.of.sexual.partners+Number.of.previous.pregnancies+Menstruation.status+Main.contraceptive.measures+Marital.status+Smoking.status+History.of.HPV.infection+Knowledge.about.HPV.prevention+Hygiene.practices.during.sexual.activity+Participation.in.routine.cervical.screening	10	0.742113078241005	0.738392436309944	0.745833720172066	0.0952	0.0217	0.1687	0.01113	0.4086	0.189	0.6282	0.00027	0.0123	-0.003	0.0276	0.11571
HPV~Number.of.sexual.partners+Menstruation.status+Marital.status+Smoking.status+History.of.cervical.leisions+History.of.HPV.infection+HPV.vaccination.status	7	0.742101656196459	0.738797753270107	0.745405559122811	0.1119	0.0401	0.1837	0.00225	-0.1101	-0.3307	0.1105	0.32792	0.0017	-0.012	0.0155	0.80293
HPV~Number.of.previous.pregnancies+Number.of.deliveries+Menstruation.status+Main.contraceptive.measures+Smoking.status+History.of.HPV.infection+Knowledge.about.HPV.prevention+Hygiene.practices.during.sexual.activity+Participation.in.routine.cervical.screening+HPV.vaccination.status	10	0.742090234151913	0.738530925440416	0.745649542863411	0.0481	-0.0467	0.1429	0.31956	0.2258	0.0052	0.4464	0.04482	-0.0033	-0.027	0.0204	0.78268
HPV~Number.of.sexual.partners+Number.of.previous.pregnancies+Marital.status+History.of.cervical.leisions+History.of.HPV.infection+Knowledge.about.HPV.prevention+Hygiene.practices.during.sexual.activity+Participation.in.routine.cervical.screening+HPV.vaccination.status	9	0.74208452312964	0.738399465661529	0.745769580597751	0.1021	0.033	0.1712	0.00376	0.3585	0.1395	0.5776	0.00133	0.0128	0.0016	0.0239	0.02499
HPV~Number.of.previous.pregnancies+Number.of.deliveries+Marital.status+Smoking.status+History.of.cervical.leisions+History.of.HPV.infection+Knowledge.about.HPV.prevention+Hygiene.practices.during.sexual.activity+HPV.vaccination.status	9	0.74208452312964	0.738403200562084	0.745765845697196	0.0472	-0.0355	0.1298	0.26341	0.152	-0.0687	0.3728	0.1771	0.0014	-0.0174	0.0202	0.88429
HPV~Number.of.previous.pregnancies+Number.of.deliveries+Menstruation.status+Marital.status+Smoking.status+History.of.cervical.leisions+History.of.HPV.infection+Hygiene.practices.during.sexual.activity+HPV.vaccination.status	9	0.742061679040548	0.738660575336359	0.745462782744737	0.0894	-0.0091	0.1879	0.0754	0.0744	-0.1465	0.2952	0.50928	-0.0045	-0.0263	0.0173	0.68573
HPV~Number.of.sexual.partners+Number.of.previous.pregnancies+Menstruation.status+Marital.status+Smoking.status+History.of.cervical.leisions+History.of.HPV.infection+Participation.in.routine.cervical.screening+HPV.vaccination.status	9	0.742050256996002	0.738583337355982	0.745517176636023	0.1099	0.041	0.1787	0.00176	0.1238	-0.095	0.3426	0.26733	0.0089	-0.007	0.0248	0.27187
HPV~Number.of.sexual.partners+Number.of.previous.pregnancies+Number.of.deliveries+Menstruation.status+Smoking.status+History.of.cervical.leisions+History.of.HPV.infection+Hygiene.practices.during.sexual.activity+Participation.in.routine.cervical.screening+HPV.vaccination.status	10	0.742050256996002	0.738741008990639	0.745359505001365	0.054	-0.0348	0.1428	0.23365	0.1413	-0.0775	0.3601	0.2056	-0.0089	-0.0317	0.0138	0.44227
HPV~Number.of.previous.pregnancies+Menstruation.status+Marital.status+Smoking.status+History.of.HPV.infection+Knowledge.about.HPV.prevention+Participation.in.routine.cervical.screening+HPV.vaccination.status	8	0.742038834951456	0.738379072791137	0.745698597111775	0.0805	-0.0039	0.165	0.0616	0.3178	0.0986	0.5369	0.00449	0.0088	-0.0109	0.0286	0.38103
HPV~Number.of.sexual.partners+Number.of.previous.pregnancies+Number.of.deliveries+Menstruation.status+Marital.status+Smoking.status+History.of.cervical.leisions+History.of.HPV.infection+Knowledge.about.HPV.prevention	9	0.741976013706453	0.738410455013131	0.745541572399776	0.0923	0.0264	0.1582	0.00606	0.1776	-0.0417	0.397	0.11252	0.0067	-0.0107	0.0242	0.44918
HPV~Number.of.sexual.partners+Number.of.previous.pregnancies+Number.of.deliveries+Menstruation.status+History.of.cervical.leisions+History.of.HPV.infection+Knowledge.about.HPV.prevention+Hygiene.practices.during.sexual.activity+Participation.in.routine.cervical.screening+HPV.vaccination.status	10	0.741958880639634	0.738385777606101	0.745531983673168	0.0412	-0.0385	0.121	0.31087	0.3042	0.085	0.5234	0.00654	0.0052	-0.0152	0.0256	0.61679
HPV~Number.of.previous.pregnancies+Number.of.deliveries+Menstruation.status+Marital.status+Smoking.status+History.of.cervical.leisions+History.of.HPV.infection+Knowledge.about.HPV.prevention+Hygiene.practices.during.sexual.activity+Participation.in.routine.cervical.screening	10	0.741850371216448	0.738189045057537	0.745511697375358	0.0491	-0.0398	0.1381	0.27918	0.2625	0.0419	0.4831	0.01971	0.0006	-0.0225	0.0237	0.9586
HPV~Number.of.previous.pregnancies+Number.of.deliveries+Menstruation.status+Main.contraceptive.measures+Marital.status+Smoking.status+History.of.cervical.leisions+History.of.HPV.infection+Hygiene.practices.during.sexual.activity+HPV.vaccination.status	10	0.741844660194175	0.738435582340918	0.745253738047432	0.0599	-0.0427	0.1625	0.2523	0.0407	-0.1805	0.2618	0.71856	-0.003	-0.0248	0.0189	0.79063
HPV~Number.of.deliveries+Marital.status+Smoking.status+History.of.cervical.leisions+History.of.HPV.infection+Knowledge.about.HPV.prevention+Hygiene.practices.during.sexual.activity+HPV.vaccination.status	8	0.741833238149629	0.738280612154426	0.745385864144831	0.0452	-0.0374	0.1279	0.28357	0.0521	-0.1542	0.2584	0.62067	-0.0006	-0.0189	0.0178	0.95246
HPV~Number.of.sexual.partners+Number.of.previous.pregnancies+Menstruation.status+Marital.status+History.of.cervical.leisions+History.of.HPV.infection+Knowledge.about.HPV.prevention+Hygiene.practices.during.sexual.activity+HPV.vaccination.status	9	0.741821816105083	0.738080123907774	0.745563508302391	0.0952	0.0293	0.1611	0.00462	0.318	0.0994	0.5365	0.00435	0.0176	0.0044	0.0307	0.00899
HPV~Number.of.sexual.partners+Number.of.previous.pregnancies+Number.of.deliveries+Menstruation.status+Marital.status+Smoking.status+History.of.cervical.leisions+History.of.HPV.infection+Hygiene.practices.during.sexual.activity+Participation.in.routine.cervical.screening	10	0.741810394060537	0.738344458598182	0.745276329522891	0.0952	0.0217	0.1687	0.01113	0.0115	-0.2096	0.2327	0.91857	0.0015	-0.016	0.019	0.86752
HPV~Number.of.sexual.partners+Number.of.deliveries+Menstruation.status+Main.contraceptive.measures+Smoking.status+History.of.cervical.leisions+History.of.HPV.infection+Knowledge.about.HPV.prevention+Hygiene.practices.during.sexual.activity+HPV.vaccination.status	10	0.741810394060537	0.738341766124707	0.745279021996366	0.0501	-0.0388	0.139	0.26967	0.3348	0.1148	0.5547	0.00285	0.0006	-0.0216	0.0228	0.95913
HPV~Number.of.sexual.partners+Number.of.deliveries+Menstruation.status+Main.contraceptive.measures+Marital.status+Smoking.status+History.of.cervical.leisions+History.of.HPV.infection+Knowledge.about.HPV.prevention	9	0.74175899486008	0.738213611353816	0.745304378366344	0.0628	-0.0009	0.1266	0.05344	0.1383	-0.0797	0.3564	0.21377	0.0054	-0.0109	0.0217	0.51482
HPV~Number.of.previous.pregnancies+Menstruation.status+Main.contraceptive.measures+Smoking.status+History.of.cervical.leisions+History.of.HPV.infection+Knowledge.about.HPV.prevention+Hygiene.practices.during.sexual.activity+HPV.vaccination.status	9	0.741753283837807	0.738231537971465	0.745275029704149	0.0344	-0.0635	0.1324	0.49082	0.3301	0.1132	0.547	0.00286	-0.0073	-0.033	0.0184	0.57654
HPV~Number.of.sexual.partners+Number.of.previous.pregnancies+Number.of.deliveries+Marital.status+Smoking.status+History.of.cervical.leisions+History.of.HPV.infection+Knowledge.about.HPV.prevention+Hygiene.practices.during.sexual.activity+Participation.in.routine.cervical.screening	10	0.741753283837807	0.73808490556958	0.745421662106034	0.0707	0.0116	0.1298	0.01894	0.2337	0.0153	0.452	0.03593	0.0051	-0.0111	0.0213	0.53817
HPV~Number.of.sexual.partners+Number.of.deliveries+Menstruation.status+Main.contraceptive.measures+Marital.status+History.of.cervical.leisions+History.of.HPV.infection+Knowledge.about.HPV.prevention+Hygiene.practices.during.sexual.activity+Participation.in.routine.cervical.screening	10	0.741673329525985	0.738020446062154	0.745326212989816	0.0981	0.0323	0.164	0.0035	0.3756	0.1558	0.5953	0.00081	0.0087	-0.0058	0.0233	0.23809
HPV~Number.of.previous.pregnancies+Number.of.deliveries+Menstruation.status+Main.contraceptive.measures+Marital.status+History.of.cervical.leisions+History.of.HPV.infection+Knowledge.about.HPV.prevention+Hygiene.practices.during.sexual.activity+HPV.vaccination.status	10	0.741673329525985	0.737999439078517	0.745347219973453	0.0796	-0.0049	0.1641	0.065	0.2852	0.0673	0.5031	0.0103	0.0041	-0.016	0.0242	0.68932
HPV~Number.of.previous.pregnancies+Menstruation.status+Main.contraceptive.measures+Smoking.status+History.of.HPV.infection+Knowledge.about.HPV.prevention+Hygiene.practices.during.sexual.activity+Participation.in.routine.cervical.screening+HPV.vaccination.status	9	0.741661907481439	0.738077745113561	0.745246069849318	0.0481	-0.0467	0.1429	0.31956	0.179	-0.0419	0.3999	0.11225	-0.0034	-0.027	0.0202	0.77777
HPV~Number.of.sexual.partners+Number.of.previous.pregnancies+Menstruation.status+Main.contraceptive.measures+History.of.cervical.leisions+History.of.HPV.infection+Knowledge.about.HPV.prevention+Hygiene.practices.during.sexual.activity+Participation.in.routine.cervical.screening+HPV.vaccination.status	10	0.74164477441462	0.737999452640565	0.745290096188675	0.0991	0.0122	0.1859	0.02536	0.2567	0.036	0.4773	0.02262	0.0072	-0.0135	0.0278	0.4961
HPV~Number.of.sexual.partners+Number.of.deliveries+Menstruation.status+Main.contraceptive.measures+Smoking.status+History.of.HPV.infection+Knowledge.about.HPV.prevention+Hygiene.practices.during.sexual.activity+Participation.in.routine.cervical.screening+HPV.vaccination.status	10	0.741599086236436	0.738053133590315	0.745145038882558	0.0746	-0.0134	0.1626	0.09677	0.2503	0.0323	0.4682	0.02441	0.0043	-0.0162	0.0247	0.6834
HPV~Number.of.sexual.partners+Number.of.previous.pregnancies+Menstruation.status+Marital.status+Smoking.status+History.of.HPV.infection+Hygiene.practices.during.sexual.activity+Participation.in.routine.cervical.screening+HPV.vaccination.status	9	0.741593375214163	0.738023376970585	0.745163373457741	0.1187	0.0469	0.1905	0.00119	0.0627	-0.1581	0.2835	0.57784	0.0088	-0.0059	0.0234	0.24165
HPV~Number.of.sexual.partners+Menstruation.status+Main.contraceptive.measures+Marital.status+Smoking.status+History.of.cervical.leisions+History.of.HPV.infection+Hygiene.practices.during.sexual.activity+Participation.in.routine.cervical.screening+HPV.vaccination.status	10	0.741581953169617	0.738072144537312	0.745091761801922	0.0834	0.0209	0.146	0.00895	0.1309	-0.0896	0.3514	0.24457	0.007	-0.0081	0.0222	0.36212
HPV~Number.of.sexual.partners+Number.of.deliveries+Main.contraceptive.measures+Marital.status+Smoking.status+History.of.cervical.leisions+History.of.HPV.infection+Knowledge.about.HPV.prevention+Hygiene.practices.during.sexual.activity+Participation.in.routine.cervical.screening	10	0.741541976013706	0.737890003611499	0.745193948415914	0.0717	0.0042	0.1391	0.03723	0.1897	-0.0306	0.41	0.09144	0.0072	-0.0087	0.0231	0.37576
HPV~Number.of.sexual.partners+Number.of.previous.pregnancies+Menstruation.status+Smoking.status+History.of.cervical.leisions+History.of.HPV.infection+Knowledge.about.HPV.prevention+Participation.in.routine.cervical.screening+HPV.vaccination.status	9	0.741496287835523	0.737936434654043	0.745056141017002	0.054	-0.0349	0.1428	0.23386	0.2828	0.0635	0.5021	0.01147	0.0036	-0.019	0.0262	0.75693
HPV~Number.of.previous.pregnancies+Number.of.deliveries+Marital.status+Smoking.status+History.of.HPV.infection+Knowledge.about.HPV.prevention+Hygiene.practices.during.sexual.activity+Participation.in.routine.cervical.screening+HPV.vaccination.status	9	0.74149057681325	0.737846703104799	0.745134450521701	0.0639	-0.0243	0.1521	0.15559	0.3825	0.1657	0.5993	0.00054	0.0041	-0.0141	0.0222	0.66176
HPV~Number.of.sexual.partners+Number.of.deliveries+Marital.status+History.of.cervical.leisions+History.of.HPV.infection+Knowledge.about.HPV.prevention+Participation.in.routine.cervical.screening+HPV.vaccination.status	8	0.741479154768704	0.737944947993668	0.745013361543739	0.0913	0.0254	0.1572	0.00659	0.405	0.1865	0.6235	0.00028	0.0095	-0.0003	0.0193	0.05799
HPV~Number.of.sexual.partners+Number.of.previous.pregnancies+Menstruation.status+Marital.status+History.of.HPV.infection+Knowledge.about.HPV.prevention+Participation.in.routine.cervical.screening+HPV.vaccination.status	8	0.741467732724158	0.737784355472788	0.745151109975527	0.1099	0.0411	0.1786	0.00173	0.3095	0.0895	0.5296	0.00583	0.0173	0.0052	0.0295	0.00526
HPV~Number.of.sexual.partners+Number.of.previous.pregnancies+Number.of.deliveries+Menstruation.status+Main.contraceptive.measures+Marital.status+Smoking.status+History.of.cervical.leisions+History.of.HPV.infection+HPV.vaccination.status	10	0.741404911479155	0.737939396788539	0.74487042616977	0.1148	0.036	0.1937	0.00432	0.0664	-0.1547	0.2874	0.55626	0.0104	-0.0059	0.0268	0.21085
HPV~Number.of.sexual.partners+Number.of.deliveries+Menstruation.status+Main.contraceptive.measures+Marital.status+History.of.cervical.leisions+History.of.HPV.infection+Knowledge.about.HPV.prevention+HPV.vaccination.status	9	0.741370645345517	0.737808650077218	0.744932640613816	0.1237	0.0492	0.1982	0.00113	0.3074	0.0871	0.5277	0.00625	0.0137	0.0014	0.026	0.0286
HPV~Number.of.sexual.partners+Number.of.previous.pregnancies+Number.of.deliveries+Menstruation.status+Marital.status+History.of.cervical.leisions+History.of.HPV.infection+Knowledge.about.HPV.prevention+Hygiene.practices.during.sexual.activity+Participation.in.routine.cervical.screening	10	0.741359223300971	0.737679537617807	0.745038908984135	0.0981	0.0323	0.164	0.0035	0.2916	0.0711	0.5121	0.00954	0.009	-0.0058	0.0237	0.23323
HPV~Number.of.sexual.partners+Number.of.deliveries+Menstruation.status+Marital.status+History.of.cervical.leisions+History.of.HPV.infection+Knowledge.about.HPV.prevention+Hygiene.practices.during.sexual.activity+Participation.in.routine.cervical.screening	9	0.741353512278698	0.737710380275732	0.744996644281664	0.0971	0.0313	0.163	0.00385	0.1818	-0.0376	0.4013	0.10436	0.0069	-0.0074	0.0212	0.34505
HPV~Number.of.sexual.partners+Number.of.previous.pregnancies+Number.of.deliveries+Menstruation.status+Main.contraceptive.measures+Marital.status+History.of.HPV.infection+Knowledge.about.HPV.prevention+Participation.in.routine.cervical.screening+HPV.vaccination.status	10	0.741353512278698	0.737693730725501	0.745013293831895	0.107	0.0381	0.1758	0.00232	0.2086	-0.0118	0.4289	0.06358	0.0203	0.0077	0.033	0.00163
HPV~Number.of.previous.pregnancies+Marital.status+Smoking.status+History.of.HPV.infection+Knowledge.about.HPV.prevention+Hygiene.practices.during.sexual.activity+Participation.in.routine.cervical.screening+HPV.vaccination.status	8	0.741302113078241	0.73764503389795	0.744959192258532	0.0737	-0.017	0.1644	0.11107	0.3456	0.1287	0.5625	0.00179	0.0037	-0.0142	0.0217	0.68425
HPV~Number.of.previous.pregnancies+Menstruation.status+Main.contraceptive.measures+Marital.status+Smoking.status+History.of.cervical.leisions+History.of.HPV.infection+Hygiene.practices.during.sexual.activity+HPV.vaccination.status	9	0.741245002855511	0.737799212613939	0.744690793097083	0.0589	-0.0437	0.1615	0.26015	0.0118	-0.2094	0.2329	0.91697	-0.0037	-0.0253	0.0179	0.738
HPV~Menstruation.status+Smoking.status+History.of.cervical.leisions+History.of.HPV.infection+Knowledge.about.HPV.prevention+Hygiene.practices.during.sexual.activity+Participation.in.routine.cervical.screening+HPV.vaccination.status	8	0.7412050256996	0.737637912093127	0.744772139306074	0.0188	-0.0821	0.1197	0.7151	0.2819	0.0613	0.5024	0.01224	-0.0057	-0.0301	0.0187	0.64612
HPV~Number.of.sexual.partners+Number.of.previous.pregnancies+Main.contraceptive.measures+Marital.status+Smoking.status+History.of.cervical.leisions+History.of.HPV.infection+Knowledge.about.HPV.prevention+HPV.vaccination.status	9	0.741159337521416	0.737428442008953	0.74489023303388	0.0688	0.0098	0.1277	0.0222	0.11	-0.1095	0.3295	0.32594	0.0147	0.0027	0.0267	0.01643
HPV~Number.of.sexual.partners+Number.of.deliveries+Marital.status+Smoking.status+History.of.cervical.leisions+History.of.HPV.infection+Hygiene.practices.during.sexual.activity+Participation.in.routine.cervical.screening+HPV.vaccination.status	9	0.741073672187322	0.737672518738741	0.744474825635902	0.0648	0.001	0.1286	0.04667	-0.0511	-0.2719	0.1698	0.65044	0.0056	-0.0092	0.0203	0.4617
HPV~Number.of.previous.pregnancies+Number.of.deliveries+Menstruation.status+Main.contraceptive.measures+Marital.status+Smoking.status+History.of.cervical.leisions+History.of.HPV.infection+Knowledge.about.HPV.prevention+Hygiene.practices.during.sexual.activity+Participation.in.routine.cervical.screening	11	0.741062250142776	0.737400539645057	0.744723960640494	0.0599	-0.0256	0.1454	0.1696	0.1831	-0.0376	0.4038	0.10395	0.003	-0.0198	0.0258	0.79555
HPV~Number.of.sexual.partners+Number.of.previous.pregnancies+Number.of.deliveries+Menstruation.status+Main.contraceptive.measures+Marital.status+Smoking.status+History.of.HPV.infection+Hygiene.practices.during.sexual.activity+Participation.in.routine.cervical.screening+HPV.vaccination.status	11	0.741033695031411	0.737432193249626	0.744635196813195	0.1178	0.046	0.1895	0.0013	0.2459	0.0266	0.4653	0.028	0.0115	-0.0038	0.0269	0.14172
HPV~Number.of.previous.pregnancies+Menstruation.status+Main.contraceptive.measures+Marital.status+History.of.HPV.infection+Knowledge.about.HPV.prevention+Hygiene.practices.during.sexual.activity+Participation.in.routine.cervical.screening+HPV.vaccination.status	9	0.740948029697316	0.73728719739598	0.744608861998651	0.0913	0.0044	0.1783	0.03952	0.1697	-0.0507	0.3902	0.13125	0.0078	-0.0111	0.0268	0.41788
HPV~Number.of.sexual.partners+Number.of.previous.pregnancies+Number.of.deliveries+Menstruation.status+Marital.status+History.of.cervical.leisions+History.of.HPV.infection+Knowledge.about.HPV.prevention+HPV.vaccination.status	9	0.740919474585951	0.737228458187488	0.744610490984414	0.0942	0.0284	0.16	0.005	0.267	0.0472	0.4869	0.01726	0.0152	0.0022	0.0283	0.02237
HPV~Number.of.sexual.partners+Number.of.previous.pregnancies+Menstruation.status+Main.contraceptive.measures+Marital.status+History.of.HPV.infection+Knowledge.about.HPV.prevention+Participation.in.routine.cervical.screening+HPV.vaccination.status	9	0.740908052541405	0.737226460680876	0.744589644401934	0.1079	0.0391	0.1767	0.00211	0.2006	-0.0201	0.4212	0.07483	0.0202	0.0077	0.0327	0.00148
HPV~Number.of.previous.pregnancies+Number.of.deliveries+Menstruation.status+Marital.status+Smoking.status+History.of.cervical.leisions+History.of.HPV.infection+Hygiene.practices.during.sexual.activity+Participation.in.routine.cervical.screening+HPV.vaccination.status	10	0.740868075385494	0.737392832321142	0.744343318449846	0.0805	-0.0101	0.1711	0.08149	0.0836	-0.1375	0.3047	0.45865	-0.0011	-0.023	0.0208	0.91986
HPV~Number.of.sexual.partners+Number.of.deliveries+Menstruation.status+Marital.status+Smoking.status+History.of.HPV.infection+Knowledge.about.HPV.prevention+Participation.in.routine.cervical.screening	8	0.740845231296402	0.737231039492618	0.744459423100186	0.106	0.0297	0.1823	0.00646	0.1284	-0.0876	0.3443	0.24392	0.0063	-0.0084	0.0209	0.40166
HPV~Number.of.sexual.partners+Number.of.previous.pregnancies+Number.of.deliveries+Marital.status+Smoking.status+History.of.cervical.leisions+History.of.HPV.infection+Hygiene.practices.during.sexual.activity+Participation.in.routine.cervical.screening+HPV.vaccination.status	10	0.740839520274129	0.737381664763951	0.744297375784307	0.1168	0.0379	0.1957	0.00371	0.0668	-0.1537	0.2873	0.55254	0.007	-0.0078	0.0218	0.35613
HPV~Number.of.sexual.partners+Number.of.previous.pregnancies+Menstruation.status+Main.contraceptive.measures+Marital.status+History.of.cervical.leisions+History.of.HPV.infection+Knowledge.about.HPV.prevention+HPV.vaccination.status	9	0.740748143917761	0.73703910171965	0.744457186115873	0.1178	0.046	0.1895	0.0013	0.4322	0.2217	0.6427	6e-05	0.018	0.0046	0.0313	0.00827
HPV~Number.of.sexual.partners+Number.of.previous.pregnancies+Number.of.deliveries+Menstruation.status+Main.contraceptive.measures+Marital.status+History.of.cervical.leisions+History.of.HPV.infection+Knowledge.about.HPV.prevention+Hygiene.practices.during.sexual.activity+Participation.in.routine.cervical.screening	11	0.740742432895488	0.737009652072203	0.744475213718774	0.0971	0.0313	0.163	0.00385	0.1865	-0.0344	0.4074	0.09796	0.0114	-0.0035	0.0264	0.13345
HPV~Number.of.sexual.partners+Menstruation.status+Main.contraceptive.measures+Marital.status+Smoking.status+History.of.cervical.leisions+History.of.HPV.infection+Knowledge.about.HPV.prevention	8	0.740736721873215	0.737154189765801	0.744319253980629	0.0756	0.0168	0.1343	0.01167	0.1368	-0.0827	0.3564	0.22185	0.0036	-0.0116	0.0187	0.64435
HPV~Number.of.sexual.partners+Number.of.deliveries+Menstruation.status+Marital.status+History.of.HPV.infection+Knowledge.about.HPV.prevention+Participation.in.routine.cervical.screening+HPV.vaccination.status	8	0.74070816676185	0.737108541065671	0.74430779245803	0.1207	0.049	0.1924	0.00097	0.1493	-0.0687	0.3673	0.17949	0.0149	0.0034	0.0263	0.01094
HPV~Number.of.sexual.partners+Menstruation.status+Marital.status+Smoking.status+History.of.cervical.leisions+History.of.HPV.infection+Participation.in.routine.cervical.screening+HPV.vaccination.status	8	0.74070816676185	0.737202393154415	0.744213940369286	0.1129	0.041	0.1848	0.00209	0.1632	-0.0578	0.3842	0.1477	0.0049	-0.0098	0.0196	0.51082
HPV~Number.of.sexual.partners+Number.of.previous.pregnancies+Number.of.deliveries+Marital.status+Smoking.status+History.of.cervical.leisions+History.of.HPV.infection+Knowledge.about.HPV.prevention+HPV.vaccination.status	9	0.740691033695031	0.736967893826405	0.744414173563658	0.0923	0.0264	0.1581	0.00601	0.3197	0.1005	0.5389	0.00425	0.0111	-0.001	0.0232	0.07288
HPV~Number.of.sexual.partners+Number.of.previous.pregnancies+Number.of.deliveries+Marital.status+History.of.cervical.leisions+History.of.HPV.infection+Knowledge.about.HPV.prevention+Participation.in.routine.cervical.screening+HPV.vaccination.status	9	0.740542547115934	0.736867835459114	0.744217258772753	0.0796	0.017	0.1421	0.01269	0.2483	0.0304	0.4663	0.02554	0.0108	0.0007	0.0209	0.03625
HPV~Number.of.sexual.partners+Number.of.deliveries+Menstruation.status+Main.contraceptive.measures+Marital.status+History.of.HPV.infection+Knowledge.about.HPV.prevention+Participation.in.routine.cervical.screening+HPV.vaccination.status	9	0.740536836093661	0.736946381915747	0.744127290271574	0.1216	0.05	0.1933	0.00088	0.2423	0.0235	0.461	0.02993	0.017	0.0051	0.0289	0.00515
HPV~Number.of.sexual.partners+Menstruation.status+Main.contraceptive.measures+Marital.status+Smoking.status+History.of.cervical.leisions+History.of.HPV.infection+Knowledge.about.HPV.prevention+Participation.in.routine.cervical.screening	9	0.740531125071388	0.736928438418015	0.74413381172476	0.0942	0.0283	0.1601	0.00507	0.2353	0.0146	0.456	0.03667	0.0095	-0.0062	0.0253	0.23431
HPV~Menstruation.status+Main.contraceptive.measures+Smoking.status+History.of.cervical.leisions+History.of.HPV.infection+Knowledge.about.HPV.prevention+Hygiene.practices.during.sexual.activity+Participation.in.routine.cervical.screening+HPV.vaccination.status	9	0.740502569960023	0.736944515211874	0.744060624708171	0.0198	-0.0811	0.1206	0.70102	0.178	-0.0415	0.3974	0.11198	-0.0044	-0.0286	0.0199	0.72221
HPV~Number.of.sexual.partners+Marital.status+Smoking.status+History.of.HPV.infection+Knowledge.about.HPV.prevention+Participation.in.routine.cervical.screening+HPV.vaccination.status	7	0.740468303826385	0.736942138038477	0.743994469614293	0.0393	-0.006	0.0846	0.08939	0.2337	0.0153	0.452	0.03593	0.0086	-0.0003	0.0176	0.0575
HPV~Number.of.sexual.partners+Number.of.previous.pregnancies+Menstruation.status+Smoking.status+History.of.cervical.leisions+History.of.HPV.infection+Knowledge.about.HPV.prevention+Hygiene.practices.during.sexual.activity+HPV.vaccination.status	9	0.74043974871502	0.736896480010504	0.743983017419536	0.0619	-0.0236	0.1473	0.1562	0.3294	0.1103	0.5485	0.00322	0.0029	-0.0196	0.0254	0.80249
HPV~Number.of.deliveries+Marital.status+Smoking.status+History.of.HPV.infection+Knowledge.about.HPV.prevention+Hygiene.practices.during.sexual.activity+Participation.in.routine.cervical.screening+HPV.vaccination.status	8	0.740399771559109	0.736823339082935	0.743976204035283	0.0816	-0.0056	0.1688	0.06654	0.3256	0.1061	0.5452	0.00365	0.0026	-0.0153	0.0205	0.77564
HPV~Number.of.sexual.partners+Number.of.previous.pregnancies+Menstruation.status+Marital.status+History.of.cervical.leisions+History.of.HPV.infection+Knowledge.about.HPV.prevention+Hygiene.practices.during.sexual.activity+Participation.in.routine.cervical.screening	9	0.74038263849229	0.736678346855805	0.744086930128775	0.0864	0.0238	0.1489	0.0068	0.2525	0.0319	0.4732	0.0249	0.009	-0.0057	0.0237	0.22874
HPV~Number.of.deliveries+Menstruation.status+Main.contraceptive.measures+Marital.status+Smoking.status+History.of.HPV.infection+Knowledge.about.HPV.prevention+Participation.in.routine.cervical.screening+HPV.vaccination.status	9	0.74032552826956	0.736712070943222	0.743938985595898	0.0952	0.0147	0.1758	0.02053	0.3031	0.0872	0.5191	0.00594	0.0088	-0.0101	0.0276	0.3637
HPV~Number.of.sexual.partners+Marital.status+History.of.cervical.leisions+History.of.HPV.infection+Knowledge.about.HPV.prevention+Participation.in.routine.cervical.screening+HPV.vaccination.status	7	0.74026841804683	0.736745734182586	0.743791101911075	0.1021	0.0331	0.1711	0.00373	0.3703	0.151	0.5896	0.00093	0.0074	-0.0013	0.0162	0.09688
HPV~Number.of.sexual.partners+Marital.status+Smoking.status+History.of.cervical.leisions+History.of.HPV.infection+Knowledge.about.HPV.prevention+HPV.vaccination.status	7	0.740256996002284	0.736746903441387	0.743767088563182	0.0668	-0.0006	0.1343	0.0522	0.4848	0.2664	0.7031	1e-05	0.0057	-0.004	0.0153	0.2503
HPV~Number.of.sexual.partners+Number.of.previous.pregnancies+Menstruation.status+Main.contraceptive.measures+Smoking.status+History.of.cervical.leisions+History.of.HPV.infection+Knowledge.about.HPV.prevention+Hygiene.practices.during.sexual.activity+HPV.vaccination.status	10	0.740222729868646	0.736619375751917	0.743826083985376	0.0619	-0.0237	0.1474	0.1564	0.3791	0.1644	0.5938	0.00054	0.005	-0.0175	0.0275	0.66413
HPV~Number.of.sexual.partners+Menstruation.status+Marital.status+Smoking.status+History.of.cervical.leisions+History.of.HPV.infection+Knowledge.about.HPV.prevention+Hygiene.practices.during.sexual.activity	8	0.740199885779555	0.736602792530365	0.743796979028744	0.0962	0.0304	0.1619	0.00414	0.2135	-0.0073	0.4342	0.05803	0.0036	-0.0123	0.0194	0.65959
HPV~Number.of.sexual.partners+Number.of.previous.pregnancies+Menstruation.status+Marital.status+Smoking.status+History.of.cervical.leisions+History.of.HPV.infection+Knowledge.about.HPV.prevention	8	0.740188463735009	0.736590612646062	0.743786314823955	0.0933	0.0273	0.1592	0.00556	0.2174	-0.0034	0.4381	0.0536	0.0064	-0.0108	0.0236	0.46412
HPV~Number.of.sexual.partners+Number.of.deliveries+Menstruation.status+Main.contraceptive.measures+Marital.status+Smoking.status+History.of.cervical.leisions+History.of.HPV.infection+Participation.in.routine.cervical.screening+HPV.vaccination.status	10	0.74017133066819	0.736680515845461	0.743662145490918	0.105	0.0287	0.1813	0.00698	0.2047	-0.0157	0.4251	0.06869	0.0102	-0.0062	0.0265	0.22414
HPV~Number.of.previous.pregnancies+Number.of.deliveries+Marital.status+Smoking.status+History.of.cervical.leisions+History.of.HPV.infection+Knowledge.about.HPV.prevention+Participation.in.routine.cervical.screening+HPV.vaccination.status	9	0.740148486579098	0.736429046883741	0.743867926274454	0.057	-0.0285	0.1425	0.1912	0.3678	0.148	0.5876	0.00104	0.0048	-0.0134	0.0229	0.60568
HPV~Number.of.sexual.partners+Number.of.previous.pregnancies+Number.of.deliveries+Menstruation.status+Marital.status+Smoking.status+History.of.HPV.infection+Knowledge.about.HPV.prevention+Participation.in.routine.cervical.screening	9	0.740142775556825	0.736519195219803	0.743766355893846	0.0717	0.0043	0.1391	0.03708	0.3175	0.0979	0.5372	0.00461	0.0089	-0.0067	0.0245	0.26317
HPV~Number.of.sexual.partners+Number.of.previous.pregnancies+Number.of.deliveries+Menstruation.status+Main.contraceptive.measures+Marital.status+Smoking.status+History.of.cervical.leisions+History.of.HPV.infection+Participation.in.routine.cervical.screening+HPV.vaccination.status	11	0.740125642490006	0.736636765572789	0.743614519407222	0.1276	0.0463	0.2089	0.00211	0.1561	-0.0643	0.3766	0.16507	0.0126	-0.0041	0.0293	0.13962
HPV~Menstruation.status+Marital.status+Smoking.status+History.of.HPV.infection+Knowledge.about.HPV.prevention+Hygiene.practices.during.sexual.activity+HPV.vaccination.status	7	0.74011422044546	0.736632331934525	0.743596108956394	0.0412	-0.0508	0.1332	0.37973	0.2903	0.0706	0.5101	0.00961	-0.0005	-0.0192	0.0182	0.95902
HPV~Number.of.deliveries+Menstruation.status+Marital.status+Smoking.status+History.of.HPV.infection+Knowledge.about.HPV.prevention+HPV.vaccination.status	7	0.740091376356368	0.7366192309028	0.743563521809936	0.0432	-0.0488	0.1351	0.35749	0.2821	0.0617	0.5025	0.01212	-0.0017	-0.0206	0.0171	0.85589
HPV~Number.of.sexual.partners+Number.of.previous.pregnancies+Number.of.deliveries+Menstruation.status+Main.contraceptive.measures+Marital.status+Smoking.status+History.of.cervical.leisions+History.of.HPV.infection+Knowledge.about.HPV.prevention	10	0.740068532267276	0.736448618678727	0.743688445855825	0.106	0.0298	0.1822	0.00643	0.2625	0.0419	0.4831	0.01971	0.0097	-0.0076	0.0271	0.27152
HPV~Number.of.deliveries+Menstruation.status+Main.contraceptive.measures+Marital.status+Smoking.status+History.of.cervical.leisions+History.of.HPV.infection+Knowledge.about.HPV.prevention+Hygiene.practices.during.sexual.activity	9	0.740034266133638	0.736454058164436	0.74361447410284	0.0383	-0.0477	0.1244	0.38276	0.2843	0.0641	0.5044	0.01137	-0.006	-0.0283	0.0163	0.5993
HPV~Number.of.deliveries+Menstruation.status+Main.contraceptive.measures+Marital.status+Smoking.status+History.of.HPV.infection+Knowledge.about.HPV.prevention+HPV.vaccination.status	8	0.739914334665905	0.736410859657571	0.743417809674239	0.0491	-0.0335	0.1317	0.24377	0.2753	0.0566	0.4939	0.01361	0.0002	-0.0183	0.0187	0.98624
HPV~Number.of.sexual.partners+Menstruation.status+Main.contraceptive.measures+Smoking.status+History.of.cervical.leisions+History.of.HPV.infection+Knowledge.about.HPV.prevention+Participation.in.routine.cervical.screening+HPV.vaccination.status	9	0.739805825242718	0.736342386846689	0.743269263638748	0.0923	-0.0007	0.1852	0.05165	0.1872	-0.0332	0.4076	0.09595	0.0007	-0.0215	0.0229	0.9516
HPV~Number.of.sexual.partners+Number.of.previous.pregnancies+Menstruation.status+Main.contraceptive.measures+Marital.status+Smoking.status+History.of.cervical.leisions+History.of.HPV.infection+HPV.vaccination.status	9	0.739782981153627	0.736252642720727	0.743313319586526	0.1139	0.042	0.1857	0.0019	0.1365	-0.0843	0.3573	0.22562	0.009	-0.0067	0.0246	0.25984
HPV~Number.of.sexual.partners+Number.of.deliveries+Menstruation.status+History.of.cervical.leisions+History.of.HPV.infection+Knowledge.about.HPV.prevention+Hygiene.practices.during.sexual.activity+Participation.in.routine.cervical.screening+HPV.vaccination.status	9	0.739777270131354	0.736221018842937	0.74333352141977	0.0472	-0.0356	0.13	0.26417	0.1991	-0.0209	0.4191	0.07607	0.0026	-0.0178	0.0229	0.80546
HPV~Number.of.sexual.partners+Number.of.previous.pregnancies+Menstruation.status+History.of.cervical.leisions+History.of.HPV.infection+Knowledge.about.HPV.prevention+Hygiene.practices.during.sexual.activity+Participation.in.routine.cervical.screening+HPV.vaccination.status	9	0.739748715019989	0.736113101309987	0.74338432872999	0.0304	-0.0462	0.107	0.43609	0.2571	0.0369	0.4773	0.02213	0.0052	-0.0152	0.0256	0.61685
HPV~Number.of.sexual.partners+Number.of.previous.pregnancies+Menstruation.status+Marital.status+Smoking.status+History.of.HPV.infection+Knowledge.about.HPV.prevention+Participation.in.routine.cervical.screening	8	0.739743003997716	0.73610925599433	0.743376752001101	0.0628	-0.001	0.1267	0.05387	0.2385	0.0181	0.4589	0.03395	0.0086	-0.0068	0.024	0.27289
HPV~Number.of.previous.pregnancies+Number.of.deliveries+Menstruation.status+Main.contraceptive.measures+Marital.status+Smoking.status+History.of.cervical.leisions+History.of.HPV.infection+Knowledge.about.HPV.prevention+Hygiene.practices.during.sexual.activity	10	0.739720159908624	0.736084640900713	0.743355678916534	0.0589	-0.0265	0.1444	0.17652	0.2821	0.0617	0.5025	0.01212	-0.0029	-0.026	0.0202	0.80525
HPV~Number.of.sexual.partners+Smoking.status+History.of.cervical.leisions+History.of.HPV.infection+Knowledge.about.HPV.prevention+Hygiene.practices.during.sexual.activity+Participation.in.routine.cervical.screening+HPV.vaccination.status	8	0.739703026841805	0.736214790473585	0.743191263210024	0.0354	-0.0445	0.1153	0.38497	0.2453	0.0271	0.4636	0.02759	-0.0028	-0.0218	0.0161	0.76998
HPV~Number.of.deliveries+Main.contraceptive.measures+Marital.status+History.of.cervical.leisions+History.of.HPV.infection+Knowledge.about.HPV.prevention+Hygiene.practices.during.sexual.activity+Participation.in.routine.cervical.screening+HPV.vaccination.status	9	0.73967447173044	0.7360933213638	0.74325562209708	0.0786	-0.0059	0.1631	0.06841	0.1263	-0.0947	0.3474	0.2627	0.0032	-0.0152	0.0215	0.73507
HPV~Number.of.previous.pregnancies+Number.of.deliveries+Menstruation.status+Marital.status+History.of.HPV.infection+Knowledge.about.HPV.prevention+Hygiene.practices.during.sexual.activity+Participation.in.routine.cervical.screening+HPV.vaccination.status	9	0.739668760708167	0.735982105003539	0.743355416412795	0.0805	-0.004	0.165	0.06173	0.2452	0.0247	0.4658	0.0293	0.0056	-0.0133	0.0244	0.5613
HPV~Number.of.sexual.partners+Number.of.previous.pregnancies+Number.of.deliveries+Menstruation.status+Main.contraceptive.measures+Marital.status+Smoking.status+History.of.HPV.infection+Knowledge.about.HPV.prevention+Participation.in.routine.cervical.screening	10	0.739657338663621	0.736004389571219	0.743310287756023	0.0942	0.0207	0.1678	0.01201	0.163	-0.0579	0.3839	0.14815	0.0119	-0.0034	0.0273	0.12753
HPV~Number.of.sexual.partners+Number.of.deliveries+Menstruation.status+Smoking.status+History.of.cervical.leisions+History.of.HPV.infection+Knowledge.about.HPV.prevention+Hygiene.practices.during.sexual.activity+HPV.vaccination.status	9	0.73961736150771	0.736125668547157	0.743109054468263	0.0481	-0.0346	0.1309	0.25434	0.2738	0.0568	0.4908	0.01341	-0.0009	-0.023	0.0212	0.93657
HPV~Marital.status+Smoking.status+History.of.cervical.leisions+History.of.HPV.infection+Knowledge.about.HPV.prevention+Participation.in.routine.cervical.screening+HPV.vaccination.status	7	0.739594517418618	0.736007001294473	0.743182033542763	0.0306	-0.0492	0.1103	0.45279	0.3354	0.1158	0.5549	0.00275	0.0015	-0.0155	0.0184	0.8655
HPV~Number.of.deliveries+Menstruation.status+Main.contraceptive.measures+Marital.status+History.of.cervical.leisions+History.of.HPV.infection+Knowledge.about.HPV.prevention+Hygiene.practices.during.sexual.activity+HPV.vaccination.status	9	0.739486007995431	0.735926963786562	0.743045052204301	0.0541	-0.0314	0.1396	0.21498	0.1831	-0.0376	0.4038	0.10395	0.0002	-0.0193	0.0197	0.98669
HPV~Number.of.sexual.partners+Menstruation.status+Smoking.status+History.of.cervical.leisions+History.of.HPV.infection+Knowledge.about.HPV.prevention+Participation.in.routine.cervical.screening+HPV.vaccination.status	8	0.739480296973158	0.736007867074572	0.742952726871745	0.0796	-0.0111	0.1702	0.08543	0.1629	-0.0551	0.3809	0.14305	-0.0011	-0.023	0.0207	0.91824
HPV~Number.of.deliveries+Smoking.status+History.of.cervical.leisions+History.of.HPV.infection+Knowledge.about.HPV.prevention+Hygiene.practices.during.sexual.activity+Participation.in.routine.cervical.screening+HPV.vaccination.status	8	0.739463163906339	0.735955336853792	0.742970990958886	0.0128	-0.0798	0.1055	0.78578	0.2364	0.0177	0.4552	0.03412	-0.0092	-0.0319	0.0136	0.42929
HPV~Number.of.sexual.partners+Number.of.previous.pregnancies+Menstruation.status+Main.contraceptive.measures+Marital.status+Smoking.status+History.of.cervical.leisions+History.of.HPV.infection+Knowledge.about.HPV.prevention	9	0.739440319817247	0.735775192670691	0.743105446963803	0.1187	0.0469	0.1905	0.00119	0.2191	-0.0014	0.4396	0.05151	0.0094	-0.0076	0.0264	0.27716
HPV~Number.of.previous.pregnancies+Menstruation.status+Main.contraceptive.measures+Marital.status+Smoking.status+History.of.cervical.leisions+History.of.HPV.infection+Knowledge.about.HPV.prevention+Hygiene.practices.during.sexual.activity	9	0.739428897772701	0.735768133372943	0.74308966217246	0.0452	-0.0375	0.128	0.28408	0.2744	0.0539	0.4948	0.01471	-0.003	-0.026	0.0201	0.80139
HPV~Menstruation.status+Marital.status+Smoking.status+History.of.HPV.infection+Knowledge.about.HPV.prevention+Participation.in.routine.cervical.screening+HPV.vaccination.status	7	0.739400342661336	0.735793227459141	0.743007457863532	0.0549	-0.0276	0.1375	0.19229	0.2962	0.0764	0.5159	0.00825	0.0054	-0.0131	0.0239	0.56577
HPV~Number.of.sexual.partners+Number.of.previous.pregnancies+Number.of.deliveries+Main.contraceptive.measures+Marital.status+Smoking.status+History.of.HPV.infection+Knowledge.about.HPV.prevention+Hygiene.practices.during.sexual.activity+HPV.vaccination.status	10	0.739377498572244	0.735572852605955	0.743182144538534	0.1345	0.0575	0.2115	0.00062	0.4479	0.2292	0.6665	6e-05	0.0155	0.003	0.0279	0.01522
HPV~Number.of.previous.pregnancies+Marital.status+Smoking.status+History.of.cervical.leisions+History.of.HPV.infection+Knowledge.about.HPV.prevention+Hygiene.practices.during.sexual.activity+HPV.vaccination.status	8	0.739366076527698	0.735660668845105	0.743071484210292	0.0521	-0.0269	0.1312	0.19618	0.1268	-0.094	0.3476	0.26039	0.0009	-0.0177	0.0196	0.92193
HPV~Number.of.previous.pregnancies+Number.of.deliveries+Menstruation.status+Main.contraceptive.measures+Marital.status+Smoking.status+History.of.HPV.infection+Knowledge.about.HPV.prevention+HPV.vaccination.status	9	0.739354654483153	0.735749663382736	0.742959645583569	0.0894	-0.0035	0.1822	0.05921	0.2722	0.0516	0.4928	0.01559	0.0045	-0.015	0.024	0.65063
HPV~Number.of.sexual.partners+Menstruation.status+Main.contraceptive.measures+Marital.status+History.of.cervical.leisions+History.of.HPV.infection+Knowledge.about.HPV.prevention+Hygiene.practices.during.sexual.activity+HPV.vaccination.status	9	0.73934894346088	0.735694788682089	0.74300309823967	0.0991	0.0335	0.1647	0.00307	0.3508	0.1317	0.5698	0.0017	0.0145	0.0024	0.0267	0.01938
HPV~Marital.status+Smoking.status+History.of.HPV.infection+Knowledge.about.HPV.prevention+Hygiene.practices.during.sexual.activity+Participation.in.routine.cervical.screening+HPV.vaccination.status	7	0.739337521416334	0.735814863584988	0.742860179247679	0.1013	0.0155	0.187	0.02068	0.3086	0.0883	0.5289	0.00604	0.0013	-0.016	0.0187	0.87902
HPV~Number.of.sexual.partners+Number.of.deliveries+Menstruation.status+Marital.status+History.of.cervical.leisions+History.of.HPV.infection+Hygiene.practices.during.sexual.activity+Participation.in.routine.cervical.screening+HPV.vaccination.status	9	0.73933181039406	0.7358684753337	0.742795145454421	0.1089	0.0327	0.1851	0.0051	0.1389	-0.0811	0.3589	0.21601	0.007	-0.0084	0.0223	0.37375
HPV~Number.of.previous.pregnancies+Number.of.deliveries+Menstruation.status+Smoking.status+History.of.cervical.leisions+History.of.HPV.infection+Knowledge.about.HPV.prevention+Hygiene.practices.during.sexual.activity+HPV.vaccination.status	9	0.739308966304969	0.735775195807821	0.742842736802116	0.0119	-0.0864	0.1102	0.81282	0.0891	-0.1288	0.307	0.42296	-0.0092	-0.0352	0.0167	0.48545
HPV~Number.of.sexual.partners+Number.of.deliveries+Marital.status+Smoking.status+History.of.HPV.infection+Knowledge.about.HPV.prevention+Participation.in.routine.cervical.screening+HPV.vaccination.status	8	0.739297544260423	0.735677930614135	0.74291715790671	0.0403	-0.005	0.0856	0.08149	0.2859	0.0688	0.503	0.00986	0.0112	0.0009	0.0214	0.03228
HPV~Number.of.sexual.partners+Number.of.deliveries+Main.contraceptive.measures+Marital.status+History.of.cervical.leisions+History.of.HPV.infection+Knowledge.about.HPV.prevention+Hygiene.practices.during.sexual.activity+HPV.vaccination.status	9	0.739263278126785	0.735616663383011	0.742909892870558	0.0688	0.0098	0.1277	0.0222	0.3046	0.0868	0.5225	0.00613	0.0101	-0.001	0.0212	0.074
HPV~Number.of.sexual.partners+Number.of.previous.pregnancies+Menstruation.status+Marital.status+History.of.cervical.leisions+History.of.HPV.infection+Knowledge.about.HPV.prevention+HPV.vaccination.status	8	0.739206167904055	0.735486957556552	0.742925378251558	0.0942	0.0284	0.16	0.005	0.3087	0.0918	0.5257	0.00529	0.015	0.0021	0.0279	0.0223
HPV~Number.of.sexual.partners+Menstruation.status+Marital.status+Smoking.status+History.of.HPV.infection+Hygiene.practices.during.sexual.activity+Participation.in.routine.cervical.screening+HPV.vaccination.status	8	0.739206167904055	0.735617852783812	0.742794483024297	0.0746	0.0158	0.1334	0.01293	0.0778	-0.1434	0.2989	0.49056	0.0048	-0.009	0.0187	0.4953
HPV~Number.of.previous.pregnancies+Menstruation.status+Marital.status+Smoking.status+History.of.cervical.leisions+History.of.HPV.infection+Knowledge.about.HPV.prevention+Hygiene.practices.during.sexual.activity+Participation.in.routine.cervical.screening	9	0.739206167904055	0.735506211315257	0.742906124492853	0.0491	-0.0398	0.1381	0.27918	0.2292	0.0085	0.45	0.04184	0.0006	-0.0225	0.0236	0.96168
HPV~Number.of.sexual.partners+Number.of.previous.pregnancies+Menstruation.status+Marital.status+Smoking.status+History.of.cervical.leisions+History.of.HPV.infection+Hygiene.practices.during.sexual.activity+Participation.in.routine.cervical.screening	9	0.739194745859509	0.735683692676016	0.742705799043002	0.1089	0.04	0.1778	0.00196	-0.0506	-0.2718	0.1706	0.65385	0.0005	-0.0165	0.0176	0.95278
HPV~Menstruation.status+Main.contraceptive.measures+Marital.status+History.of.cervical.leisions+History.of.HPV.infection+Knowledge.about.HPV.prevention+Hygiene.practices.during.sexual.activity+Participation.in.routine.cervical.screening+HPV.vaccination.status	9	0.739149057681325	0.735503083891607	0.742795031471043	0.0668	-0.0151	0.1487	0.10976	0.1738	-0.0462	0.3938	0.12144	0.0074	-0.0125	0.0274	0.46634
HPV~Number.of.deliveries+Main.contraceptive.measures+Marital.status+Smoking.status+History.of.cervical.leisions+History.of.HPV.infection+Knowledge.about.HPV.prevention+Participation.in.routine.cervical.screening+HPV.vaccination.status	9	0.739137635636779	0.735469391352086	0.742805879921473	0.0757	-0.0088	0.1602	0.07922	0.2129	-0.0065	0.4323	0.05719	0.0074	-0.0102	0.0251	0.40883
HPV~Number.of.sexual.partners+Main.contraceptive.measures+Marital.status+History.of.cervical.leisions+History.of.HPV.infection+Knowledge.about.HPV.prevention+Participation.in.routine.cervical.screening+HPV.vaccination.status	8	0.739109080525414	0.735497039546358	0.74272112150447	0.0903	0.0244	0.1562	0.00721	0.1117	-0.1083	0.3317	0.31972	0.0115	0.0016	0.0214	0.02331
HPV~Number.of.sexual.partners+Marital.status+Smoking.status+History.of.cervical.leisions+History.of.HPV.infection+Knowledge.about.HPV.prevention+Hygiene.practices.during.sexual.activity+Participation.in.routine.cervical.screening	8	0.739046259280411	0.735448618918968	0.742643899641854	0.054	0.0035	0.1045	0.03616	0.1204	-0.0958	0.3366	0.27505	0.0024	-0.0127	0.0175	0.75908
HPV~Number.of.sexual.partners+Number.of.previous.pregnancies+Number.of.deliveries+Menstruation.status+Marital.status+Smoking.status+History.of.cervical.leisions+History.of.HPV.infection+Hygiene.practices.during.sexual.activity	9	0.739029126213592	0.735597382477043	0.742460869950142	0.0746	-0.0071	0.1563	0.07347	0.0465	-0.1747	0.2676	0.68033	-0.0007	-0.018	0.0166	0.93542
HPV~Number.of.previous.pregnancies+Menstruation.status+Main.contraceptive.measures+Marital.status+Smoking.status+History.of.cervical.leisions+History.of.HPV.infection+Knowledge.about.HPV.prevention+Hygiene.practices.during.sexual.activity+Participation.in.routine.cervical.screening	10	0.738966304968589	0.735263146429089	0.74266946350809	0.0481	-0.0408	0.1371	0.28868	0.1246	-0.0964	0.3456	0.26907	0.0029	-0.0198	0.0257	0.80018
HPV~Number.of.sexual.partners+Number.of.deliveries+Main.contraceptive.measures+Marital.status+History.of.cervical.leisions+History.of.HPV.infection+Knowledge.about.HPV.prevention+Participation.in.routine.cervical.screening+HPV.vaccination.status	9	0.738943460879497	0.735314496917104	0.742572424841891	0.0796	0.017	0.1421	0.01269	0.2088	-0.0112	0.4287	0.0628	0.0136	0.0024	0.0249	0.01775
HPV~Number.of.previous.pregnancies+Number.of.deliveries+Menstruation.status+Main.contraceptive.measures+Marital.status+History.of.HPV.infection+Knowledge.about.HPV.prevention+Hygiene.practices.during.sexual.activity+Participation.in.routine.cervical.screening+HPV.vaccination.status	10	0.738943460879497	0.735262077211477	0.742624844547518	0.0913	0.0044	0.1783	0.03952	0.1853	-0.0351	0.4057	0.09945	0.0078	-0.0112	0.0268	0.42226
HPV~Number.of.sexual.partners+Number.of.previous.pregnancies+Number.of.deliveries+Main.contraceptive.measures+Marital.status+Smoking.status+History.of.cervical.leisions+History.of.HPV.infection+Knowledge.about.HPV.prevention+Hygiene.practices.during.sexual.activity+Participation.in.routine.cervical.screening	11	0.738909194745859	0.735162121680385	0.742656267811334	0.0707	0.0032	0.1382	0.03995	0.2266	0.0065	0.4468	0.04364	0.0092	-0.0071	0.0255	0.26887
HPV~Menstruation.status+Marital.status+Smoking.status+History.of.cervical.leisions+History.of.HPV.infection+Knowledge.about.HPV.prevention+Hygiene.practices.during.sexual.activity+Participation.in.routine.cervical.screening	8	0.738823529411765	0.735160953408788	0.742486105414741	0.0432	-0.0429	0.1293	0.32578	0.0906	-0.1289	0.31	0.41855	-0.0015	-0.0237	0.0207	0.8927
HPV~Number.of.sexual.partners+Number.of.deliveries+Menstruation.status+Main.contraceptive.measures+History.of.cervical.leisions+History.of.HPV.infection+Knowledge.about.HPV.prevention+Hygiene.practices.during.sexual.activity+Participation.in.routine.cervical.screening+HPV.vaccination.status	10	0.738806396344946	0.735225035374879	0.742387757315013	0.0501	-0.0327	0.1328	0.23545	0.2302	0.0102	0.4501	0.04024	0.004	-0.0166	0.0246	0.70303
HPV~Number.of.sexual.partners+Number.of.previous.pregnancies+Number.of.deliveries+Menstruation.status+Main.contraceptive.measures+Smoking.status+History.of.cervical.leisions+History.of.HPV.infection+Knowledge.about.HPV.prevention+Hygiene.practices.during.sexual.activity+Participation.in.routine.cervical.screening	11	0.738789263278127	0.735177500071111	0.742401026485142	0.0393	-0.0529	0.1315	0.40337	0.1162	-0.1047	0.337	0.30262	-0.0022	-0.0252	0.0209	0.85448
HPV~Number.of.sexual.partners+Number.of.deliveries+Main.contraceptive.measures+Marital.status+Smoking.status+History.of.HPV.infection+Knowledge.about.HPV.prevention+Hygiene.practices.during.sexual.activity+HPV.vaccination.status	9	0.738777841233581	0.735084066258306	0.742471616208855	0.105	0.0362	0.1739	0.00278	0.2525	0.0319	0.4732	0.0249	0.0118	0	0.0236	0.05088
HPV~Number.of.sexual.partners+Main.contraceptive.measures+Marital.status+Smoking.status+History.of.cervical.leisions+History.of.HPV.infection+Knowledge.about.HPV.prevention+Hygiene.practices.during.sexual.activity+Participation.in.routine.cervical.screening	9	0.738772130211308	0.735103627672022	0.742440632750594	0.0697	0.0106	0.1288	0.02071	0.1157	-0.1045	0.3359	0.30298	0.0056	-0.0095	0.0206	0.46848
HPV~Menstruation.status+Main.contraceptive.measures+Marital.status+Smoking.status+History.of.HPV.infection+Knowledge.about.HPV.prevention+Participation.in.routine.cervical.screening+HPV.vaccination.status	8	0.73873786407767	0.735147973399761	0.742327754755579	0.0933	0.0127	0.1739	0.02333	0.375	0.1592	0.5908	0.00066	0.0074	-0.0109	0.0256	0.42805
HPV~Number.of.sexual.partners+Number.of.previous.pregnancies+Number.of.deliveries+Menstruation.status+Marital.status+History.of.cervical.leisions+History.of.HPV.infection+Knowledge.about.HPV.prevention+Participation.in.routine.cervical.screening	9	0.738697886921759	0.735037879429448	0.74235789441407	0.0873	0.0248	0.1498	0.00618	0.1753	-0.0454	0.396	0.11949	0.008	-0.0069	0.0229	0.29204
HPV~Number.of.sexual.partners+Number.of.previous.pregnancies+Menstruation.status+Main.contraceptive.measures+Marital.status+History.of.cervical.leisions+History.of.HPV.infection+Knowledge.about.HPV.prevention+Hygiene.practices.during.sexual.activity+Participation.in.routine.cervical.screening	10	0.73868075385494	0.734883074556208	0.742478433153672	0.0971	0.0313	0.163	0.00385	0.1535	-0.0675	0.3745	0.17338	0.0115	-0.0033	0.0262	0.12846
HPV~Number.of.sexual.partners+Number.of.previous.pregnancies+Menstruation.status+Marital.status+Smoking.status+History.of.cervical.leisions+History.of.HPV.infection+Hygiene.practices.during.sexual.activity	8	0.738675042832667	0.735247854423981	0.742102231241353	0.0854	0.0076	0.1632	0.03142	0.0096	-0.2116	0.2308	0.93224	-0.0015	-0.0185	0.0154	0.85862
HPV~Number.of.sexual.partners+Number.of.previous.pregnancies+Marital.status+Smoking.status+History.of.cervical.leisions+History.of.HPV.infection+Knowledge.about.HPV.prevention+HPV.vaccination.status	8	0.738669331810394	0.734918570381364	0.742420093239424	0.0805	0.0099	0.1511	0.02534	0.2981	0.0784	0.5178	0.00783	0.01	-0.0015	0.0214	0.08826
HPV~Number.of.previous.pregnancies+Number.of.deliveries+Menstruation.status+Smoking.status+History.of.HPV.infection+Knowledge.about.HPV.prevention+Hygiene.practices.during.sexual.activity+Participation.in.routine.cervical.screening+HPV.vaccination.status	9	0.738669331810394	0.735058975733489	0.742279687887299	0.0266	-0.0688	0.1219	0.58521	0.2062	-0.0146	0.427	0.06725	-0.0052	-0.0289	0.0186	0.66866
HPV~Menstruation.status+Marital.status+History.of.cervical.leisions+History.of.HPV.infection+Knowledge.about.HPV.prevention+Hygiene.practices.during.sexual.activity+Participation.in.routine.cervical.screening+HPV.vaccination.status	8	0.738652198743575	0.735013219091814	0.742291178395337	0.056	-0.0295	0.1416	0.1992	0.1702	-0.0493	0.3896	0.12852	0.0058	-0.0141	0.0256	0.5697
HPV~Number.of.sexual.partners+Menstruation.status+Main.contraceptive.measures+Marital.status+History.of.HPV.infection+Knowledge.about.HPV.prevention+Hygiene.practices.during.sexual.activity+Participation.in.routine.cervical.screening+HPV.vaccination.status	9	0.738652198743575	0.735004484566589	0.742299912920561	0.1197	0.048	0.1914	0.00107	0.2787	0.0589	0.4985	0.01294	0.0179	0.0057	0.03	0.00399
HPV~Number.of.deliveries+Menstruation.status+Marital.status+History.of.cervical.leisions+History.of.HPV.infection+Knowledge.about.HPV.prevention+Participation.in.routine.cervical.screening+HPV.vaccination.status	8	0.738646487721302	0.735027417235116	0.742265558207489	0.057	-0.022	0.136	0.15712	0.2224	0.0025	0.4423	0.04749	0.0049	-0.015	0.0248	0.62682
HPV~Number.of.previous.pregnancies+Main.contraceptive.measures+Marital.status+Smoking.status+History.of.HPV.infection+Knowledge.about.HPV.prevention+Hygiene.practices.during.sexual.activity+HPV.vaccination.status	8	0.738635065676756	0.734882242689732	0.74238788866378	0.0649	-0.017	0.1467	0.12027	0.2316	0.0111	0.4522	0.03957	0.0015	-0.0165	0.0195	0.87023
HPV~Number.of.sexual.partners+Number.of.deliveries+Menstruation.status+Marital.status+Smoking.status+History.of.cervical.leisions+History.of.HPV.infection+Hygiene.practices.during.sexual.activity+Participation.in.routine.cervical.screening	9	0.738617932609937	0.735134471555044	0.74210139366483	0.0383	-0.0178	0.0944	0.18041	0.1101	-0.1105	0.3307	0.32792	-0.0005	-0.0177	0.0167	0.95738
HPV~Number.of.sexual.partners+Number.of.deliveries+Menstruation.status+Marital.status+History.of.cervical.leisions+History.of.HPV.infection+Knowledge.about.HPV.prevention+Participation.in.routine.cervical.screening	8	0.738600799543118	0.734962391939177	0.742239207147059	0.0864	0.0238	0.1489	0.0068	0.168	-0.052	0.388	0.13444	0.0058	-0.0084	0.02	0.42515
HPV~Number.of.previous.pregnancies+Number.of.deliveries+Smoking.status+History.of.cervical.leisions+History.of.HPV.infection+Knowledge.about.HPV.prevention+Hygiene.practices.during.sexual.activity+Participation.in.routine.cervical.screening+HPV.vaccination.status	9	0.738577955454026	0.734995111852224	0.742160799055829	0.0306	-0.0618	0.1229	0.51662	0.3149	0.0945	0.5353	0.0051	-0.008	-0.0308	0.0149	0.49428
HPV~Number.of.previous.pregnancies+Main.contraceptive.measures+Marital.status+Smoking.status+History.of.HPV.infection+Knowledge.about.HPV.prevention+Hygiene.practices.during.sexual.activity+Participation.in.routine.cervical.screening+HPV.vaccination.status	9	0.73856653340948	0.734882748465925	0.742250318353035	0.0874	0.0067	0.1682	0.03376	0.2707	0.0505	0.4909	0.01597	0.0073	-0.0105	0.0251	0.42316
HPV~Number.of.sexual.partners+Number.of.previous.pregnancies+Marital.status+Smoking.status+History.of.cervical.leisions+History.of.HPV.infection+Hygiene.practices.during.sexual.activity+Participation.in.routine.cervical.screening+HPV.vaccination.status	9	0.738492290119931	0.734966069874511	0.742018510365352	0.1286	0.0541	0.203	0.00072	0.1077	-0.1119	0.3274	0.3365	0.0054	-0.0087	0.0194	0.45199
HPV~Number.of.sexual.partners+Number.of.previous.pregnancies+Number.of.deliveries+Menstruation.status+Marital.status+History.of.cervical.leisions+History.of.HPV.infection+Hygiene.practices.during.sexual.activity+Participation.in.routine.cervical.screening+HPV.vaccination.status	10	0.738418046830383	0.734936303379914	0.741899790280851	0.1324	0.058	0.2068	0.00048	0.2071	-0.0123	0.4265	0.06435	0.0089	-0.0064	0.0241	0.25382
HPV~Number.of.previous.pregnancies+Number.of.deliveries+Main.contraceptive.measures+Marital.status+Smoking.status+History.of.cervical.leisions+History.of.HPV.infection+Knowledge.about.HPV.prevention+Participation.in.routine.cervical.screening+HPV.vaccination.status	10	0.73841233580811	0.734653099619149	0.74217157199707	0.056	-0.023	0.1351	0.16491	0.2241	0.0038	0.4444	0.0462	0.0094	-0.0087	0.0274	0.308
HPV~Number.of.previous.pregnancies+Number.of.deliveries+Menstruation.status+Main.contraceptive.measures+History.of.cervical.leisions+History.of.HPV.infection+Knowledge.about.HPV.prevention+Hygiene.practices.during.sexual.activity+Participation.in.routine.cervical.screening+HPV.vaccination.status	10	0.738406624785837	0.73480290685921	0.742010342712463	0.0383	-0.0539	0.1306	0.41559	0.0506	-0.1706	0.2718	0.65385	-0.0048	-0.0289	0.0193	0.69832
HPV~Number.of.sexual.partners+Number.of.previous.pregnancies+Number.of.deliveries+Main.contraceptive.measures+Marital.status+Smoking.status+History.of.cervical.leisions+History.of.HPV.infection+Knowledge.about.HPV.prevention+HPV.vaccination.status	10	0.738366647629926	0.734594065569802	0.74213922969005	0.1021	0.0332	0.1711	0.00371	0.1124	-0.1056	0.3303	0.31214	0.0157	0.0028	0.0285	0.01694
HPV~Number.of.sexual.partners+Menstruation.status+Marital.status+Smoking.status+History.of.cervical.leisions+History.of.HPV.infection+Knowledge.about.HPV.prevention	7	0.738292404340377	0.734723212510947	0.741861596169807	0.0981	0.0324	0.1638	0.00342	0.1662	-0.0538	0.3862	0.13866	0.0016	-0.0138	0.017	0.83969
HPV~Number.of.previous.pregnancies+Menstruation.status+Main.contraceptive.measures+History.of.cervical.leisions+History.of.HPV.infection+Knowledge.about.HPV.prevention+Hygiene.practices.during.sexual.activity+Participation.in.routine.cervical.screening+HPV.vaccination.status	9	0.738258138206739	0.734628430327084	0.741887846086394	0.0501	-0.0447	0.1449	0.30043	0.0661	-0.155	0.2873	0.55779	-0.0048	-0.0288	0.0193	0.6976
HPV~Number.of.sexual.partners+Menstruation.status+Main.contraceptive.measures+Marital.status+History.of.cervical.leisions+History.of.HPV.infection+Knowledge.about.HPV.prevention+HPV.vaccination.status	8	0.738252427184466	0.734627150535686	0.741877703833246	0.1295	0.0552	0.2038	0.00064	0.286	0.0656	0.5064	0.01098	0.0121	0.0009	0.0232	0.03379
HPV~Number.of.previous.pregnancies+Menstruation.status+Marital.status+Smoking.status+History.of.cervical.leisions+History.of.HPV.infection+Hygiene.practices.during.sexual.activity+HPV.vaccination.status	8	0.738235294117647	0.734791468974874	0.74167911926042	0.0874	-0.0111	0.186	0.08207	0.0336	-0.1872	0.2544	0.76567	-0.0052	-0.0267	0.0164	0.63879
HPV~Number.of.sexual.partners+Number.of.previous.pregnancies+Marital.status+Smoking.status+History.of.cervical.leisions+History.of.HPV.infection+Knowledge.about.HPV.prevention+Hygiene.practices.during.sexual.activity+Participation.in.routine.cervical.screening	9	0.738195316961736	0.734519232774068	0.741871401149404	0.0717	0.0126	0.1307	0.01731	0.2773	0.0571	0.4976	0.01358	0.0046	-0.0113	0.0204	0.57438
HPV~Number.of.sexual.partners+Number.of.deliveries+Menstruation.status+Marital.status+Smoking.status+History.of.cervical.leisions+History.of.HPV.infection+HPV.vaccination.status	8	0.738178183894917	0.734759098529919	0.741597269259915	0.1355	0.0519	0.2191	0.00149	-0.0212	-0.2424	0.1999	0.85066	0.0054	-0.0098	0.0207	0.48454
HPV~Number.of.sexual.partners+Main.contraceptive.measures+Smoking.status+History.of.cervical.leisions+History.of.HPV.infection+Knowledge.about.HPV.prevention+Hygiene.practices.during.sexual.activity+Participation.in.routine.cervical.screening+HPV.vaccination.status	9	0.738178183894917	0.734627417395422	0.741728950394412	0.056	-0.0231	0.1351	0.16516	0.2584	0.0377	0.479	0.02174	-0.0001	-0.0192	0.0189	0.98802
HPV~Number.of.deliveries+Menstruation.status+Marital.status+History.of.cervical.leisions+History.of.HPV.infection+Knowledge.about.HPV.prevention+Hygiene.practices.during.sexual.activity+HPV.vaccination.status	8	0.738166761850371	0.734602927450711	0.741730596250032	0.0521	-0.0334	0.1377	0.23213	0.2522	0.0343	0.4701	0.02332	-0.0014	-0.0207	0.0179	0.88642
HPV~Number.of.deliveries+Main.contraceptive.measures+Marital.status+Smoking.status+History.of.HPV.infection+Knowledge.about.HPV.prevention+Hygiene.practices.during.sexual.activity+Participation.in.routine.cervical.screening+HPV.vaccination.status	9	0.738155339805825	0.734530145820437	0.741780533791214	0.1013	0.0155	0.187	0.02068	0.2195	-0.0013	0.4403	0.05134	0.0054	-0.0125	0.0233	0.55593
HPV~Number.of.sexual.partners+Number.of.previous.pregnancies+Menstruation.status+Main.contraceptive.measures+Marital.status+Smoking.status+History.of.HPV.infection+Knowledge.about.HPV.prevention+Participation.in.routine.cervical.screening	9	0.738143917761279	0.734424745770059	0.7418630897525	0.0942	0.0207	0.1678	0.01201	0.2057	-0.0151	0.4265	0.06781	0.0117	-0.0034	0.0267	0.12889
HPV~Number.of.previous.pregnancies+Menstruation.status+Smoking.status+History.of.cervical.leisions+History.of.HPV.infection+Knowledge.about.HPV.prevention+Hygiene.practices.during.sexual.activity+HPV.vaccination.status	8	0.738138206739006	0.734584575292656	0.741691838185357	0.0207	-0.0801	0.1216	0.68704	0.117	-0.0978	0.3317	0.28567	-0.0094	-0.0353	0.0166	0.47952
HPV~Number.of.deliveries+Menstruation.status+Main.contraceptive.measures+Marital.status+Smoking.status+History.of.cervical.leisions+History.of.HPV.infection+Knowledge.about.HPV.prevention+Hygiene.practices.during.sexual.activity+Participation.in.routine.cervical.screening	10	0.73806967447173	0.734423950628239	0.741715398315222	0.0638	-0.0216	0.1492	0.14321	0.2125	-0.0079	0.4328	0.0588	0.001	-0.0213	0.0233	0.93135
HPV~Number.of.previous.pregnancies+Menstruation.status+Marital.status+History.of.HPV.infection+Knowledge.about.HPV.prevention+Hygiene.practices.during.sexual.activity+Participation.in.routine.cervical.screening+HPV.vaccination.status	8	0.73802969731582	0.734325846178626	0.741733548453013	0.0805	-0.004	0.165	0.06173	0.2239	0.0033	0.4445	0.0467	0.0057	-0.0132	0.0245	0.55551
HPV~Number.of.previous.pregnancies+Number.of.deliveries+Menstruation.status+Main.contraceptive.measures+Marital.status+History.of.cervical.leisions+History.of.HPV.infection+Knowledge.about.HPV.prevention+Participation.in.routine.cervical.screening+HPV.vaccination.status	10	0.73802969731582	0.734335628605808	0.741723766025831	0.0942	0.0137	0.1748	0.02189	0.1244	-0.0967	0.3455	0.27011	0.0101	-0.0105	0.0306	0.33677
HPV~Number.of.deliveries+Marital.status+History.of.cervical.leisions+History.of.HPV.infection+Knowledge.about.HPV.prevention+Hygiene.practices.during.sexual.activity+Participation.in.routine.cervical.screening+HPV.vaccination.status	8	0.737984009137636	0.734469605336196	0.741498412939076	0.0452	-0.0375	0.1279	0.28382	0.2714	0.0527	0.4901	0.01499	-0.0001	-0.018	0.0178	0.99077
HPV~Number.of.previous.pregnancies+Main.contraceptive.measures+Marital.status+Smoking.status+History.of.cervical.leisions+History.of.HPV.infection+Knowledge.about.HPV.prevention+Participation.in.routine.cervical.screening+HPV.vaccination.status	9	0.737955454026271	0.734227495085038	0.741683412967504	0.0443	-0.0318	0.1203	0.25393	0.2722	0.0516	0.4928	0.01559	0.0086	-0.0091	0.0262	0.34168
HPV~Number.of.previous.pregnancies+Number.of.deliveries+Main.contraceptive.measures+Marital.status+Smoking.status+History.of.HPV.infection+Knowledge.about.HPV.prevention+Hygiene.practices.during.sexual.activity+Participation.in.routine.cervical.screening+HPV.vaccination.status	10	0.737944031981725	0.734254937542643	0.741633126420807	0.0884	0.0077	0.1691	0.03179	0.2921	0.0719	0.5122	0.00931	0.0076	-0.0105	0.0256	0.41144
HPV~Number.of.sexual.partners+Number.of.deliveries+Marital.status+Smoking.status+History.of.HPV.infection+Knowledge.about.HPV.prevention+Hygiene.practices.during.sexual.activity+HPV.vaccination.status	8	0.737886921758995	0.734264892812213	0.741508950705776	0.052	0.0018	0.1023	0.04252	0.3453	0.1501	0.5405	0.00052	0.0092	-0.0019	0.0203	0.10361
HPV~Number.of.previous.pregnancies+Menstruation.status+Main.contraceptive.measures+Marital.status+Smoking.status+History.of.HPV.infection+Knowledge.about.HPV.prevention+HPV.vaccination.status	8	0.737852655625357	0.73421770992679	0.741487601323923	0.0903	-0.0025	0.1832	0.05646	0.2959	0.0758	0.5161	0.00841	0.0043	-0.015	0.0237	0.65952
HPV~Number.of.sexual.partners+Number.of.previous.pregnancies+Number.of.deliveries+Menstruation.status+Marital.status+Smoking.status+History.of.HPV.infection+Hygiene.practices.during.sexual.activity+HPV.vaccination.status	9	0.737835522558538	0.734365249959138	0.741305795157938	0.0736	-0.0012	0.1485	0.05392	0.0838	-0.1372	0.3049	0.45724	0.0079	-0.0066	0.0224	0.28834
HPV~Main.contraceptive.measures+Marital.status+Smoking.status+History.of.cervical.leisions+History.of.HPV.infection+Knowledge.about.HPV.prevention+Participation.in.routine.cervical.screening+HPV.vaccination.status	8	0.737766990291262	0.734157248085976	0.741376732496548	0.0315	-0.0483	0.1113	0.4387	0.3054	0.0851	0.5257	0.00659	0.0051	-0.0116	0.0218	0.54931
HPV~Number.of.sexual.partners+Menstruation.status+Marital.status+History.of.cervical.leisions+History.of.HPV.infection+Knowledge.about.HPV.prevention+HPV.vaccination.status	7	0.737761279268989	0.734156867808414	0.741365690729565	0.0903	0.0244	0.1562	0.00721	0.279	0.0592	0.4989	0.01287	0.0102	-0.0007	0.0211	0.06751
HPV~Number.of.deliveries+Main.contraceptive.measures+Marital.status+History.of.cervical.leisions+History.of.HPV.infection+Knowledge.about.HPV.prevention+Hygiene.practices.during.sexual.activity+HPV.vaccination.status	8	0.737715591090805	0.734157496287421	0.741273685894189	0.057	-0.022	0.136	0.15736	0.1717	-0.0488	0.3921	0.12689	-0.0041	-0.0218	0.0136	0.64844
HPV~Number.of.sexual.partners+Number.of.previous.pregnancies+Menstruation.status+Main.contraceptive.measures+Marital.status+Smoking.status+History.of.HPV.infection+Hygiene.practices.during.sexual.activity+Participation.in.routine.cervical.screening+HPV.vaccination.status	10	0.737704169046259	0.73405629482617	0.741352043266349	0.107	0.038	0.1759	0.00236	0.1322	-0.0889	0.3532	0.2413	0.0104	-0.0044	0.0252	0.16757
HPV~Marital.status+Smoking.status+History.of.cervical.leisions+History.of.HPV.infection+Knowledge.about.HPV.prevention+Hygiene.practices.during.sexual.activity+HPV.vaccination.status	7	0.737664191890348	0.734157589684378	0.741170794096319	0.0452	-0.0374	0.1279	0.28357	0.3555	0.1353	0.5756	0.00156	-0.0023	-0.0201	0.0155	0.80211
HPV~Number.of.sexual.partners+Number.of.previous.pregnancies+Number.of.deliveries+Marital.status+Smoking.status+History.of.HPV.infection+Knowledge.about.HPV.prevention+Participation.in.routine.cervical.screening+HPV.vaccination.status	9	0.737635636778983	0.733911718546005	0.741359555011962	0.0668	0.0078	0.1259	0.02657	0.3254	0.1063	0.5445	0.0036	0.0129	0.0018	0.0239	0.02245
HPV~Number.of.previous.pregnancies+Number.of.deliveries+Main.contraceptive.measures+Marital.status+History.of.cervical.leisions+History.of.HPV.infection+Knowledge.about.HPV.prevention+Hygiene.practices.during.sexual.activity+Participation.in.routine.cervical.screening+HPV.vaccination.status	10	0.737635636778983	0.73396087266441	0.741310400893557	0.0815	-0.003	0.166	0.05872	0.1995	-0.0192	0.4183	0.07382	0.0052	-0.0131	0.0236	0.57775
HPV~Number.of.previous.pregnancies+Number.of.deliveries+Menstruation.status+Marital.status+History.of.cervical.leisions+History.of.HPV.infection+Knowledge.about.HPV.prevention+Hygiene.practices.during.sexual.activity+HPV.vaccination.status	9	0.737607081667618	0.733916832431361	0.741297330903876	0.0678	-0.0203	0.1559	0.13163	0.1148	-0.1011	0.3307	0.29741	0.0018	-0.0181	0.0218	0.85857
HPV~Menstruation.status+Main.contraceptive.measures+Marital.status+Smoking.status+History.of.HPV.infection+Knowledge.about.HPV.prevention+HPV.vaccination.status	7	0.737584237578527	0.734107628963999	0.741060846193055	0.0481	-0.0345	0.1308	0.25334	0.258	0.0401	0.476	0.02031	-0.0014	-0.0191	0.0164	0.87796
HPV~Main.contraceptive.measures+Marital.status+Smoking.status+History.of.cervical.leisions+History.of.HPV.infection+Knowledge.about.HPV.prevention+HPV.vaccination.status	7	0.737572815533981	0.734026917009337	0.741118714058624	0.0109	-0.0623	0.0841	0.77027	0.2766	0.0645	0.4888	0.0106	-0.0021	-0.0186	0.0143	0.79779
HPV~Number.of.sexual.partners+Number.of.previous.pregnancies+Number.of.deliveries+Main.contraceptive.measures+Smoking.status+History.of.cervical.leisions+History.of.HPV.infection+Knowledge.about.HPV.prevention+Hygiene.practices.during.sexual.activity+HPV.vaccination.status	10	0.737572815533981	0.733872588519836	0.741273042548125	0.0364	-0.0499	0.1226	0.40847	0.1417	-0.0753	0.3588	0.20051	0.0008	-0.0199	0.0215	0.94052
HPV~Number.of.previous.pregnancies+Main.contraceptive.measures+Smoking.status+History.of.cervical.leisions+History.of.HPV.infection+Knowledge.about.HPV.prevention+Hygiene.practices.during.sexual.activity+Participation.in.routine.cervical.screening+HPV.vaccination.status	9	0.737544260422616	0.733921060735152	0.74116746011008	0.0207	-0.0689	0.1104	0.6504	0.1792	-0.0415	0.3999	0.11151	-0.0053	-0.0278	0.0172	0.64555
HPV~Number.of.sexual.partners+Number.of.deliveries+Menstruation.status+Smoking.status+History.of.cervical.leisions+History.of.HPV.infection+Knowledge.about.HPV.prevention+Hygiene.practices.during.sexual.activity+Participation.in.routine.cervical.screening	9	0.737509994288978	0.733940379058162	0.741079609519794	0.0422	-0.0499	0.1343	0.36912	0.1212	-0.0993	0.3417	0.28134	-0.007	-0.0297	0.0157	0.54464
HPV~Number.of.previous.pregnancies+Menstruation.status+Main.contraceptive.measures+Marital.status+History.of.cervical.leisions+History.of.HPV.infection+Knowledge.about.HPV.prevention+Participation.in.routine.cervical.screening+HPV.vaccination.status	9	0.737498572244432	0.733794568331258	0.741202576157605	0.106	0.0229	0.1891	0.01241	0.1598	-0.061	0.3805	0.15596	0.0099	-0.0105	0.0304	0.34104
HPV~Number.of.previous.pregnancies+Main.contraceptive.measures+Marital.status+Smoking.status+History.of.cervical.leisions+History.of.HPV.infection+Knowledge.about.HPV.prevention+HPV.vaccination.status	8	0.73741861793261	0.733663298299157	0.741173937566063	0.0786	-0.0059	0.163	0.06813	0.0187	-0.2006	0.2381	0.86708	0.0028	-0.0149	0.0205	0.75385
HPV~Number.of.sexual.partners+Menstruation.status+Main.contraceptive.measures+Marital.status+Smoking.status+History.of.cervical.leisions+History.of.HPV.infection+HPV.vaccination.status	8	0.737332952598515	0.733887890477926	0.740778014719104	0.1119	0.0401	0.1837	0.00225	0.0999	-0.1197	0.3196	0.37256	0.003	-0.0109	0.0169	0.67299
HPV~Number.of.previous.pregnancies+Number.of.deliveries+Menstruation.status+Marital.status+Smoking.status+History.of.cervical.leisions+History.of.HPV.infection+Knowledge.about.HPV.prevention+Hygiene.practices.during.sexual.activity	9	0.737327241576242	0.733682114920248	0.740972368232236	0.0138	-0.0664	0.0941	0.73574	0.2731	0.0538	0.4924	0.01465	-0.0052	-0.0286	0.0182	0.6633
HPV~Number.of.sexual.partners+Number.of.previous.pregnancies+Number.of.deliveries+Menstruation.status+Main.contraceptive.measures+Marital.status+History.of.cervical.leisions+History.of.HPV.infection+Knowledge.about.HPV.prevention+Participation.in.routine.cervical.screening	10	0.737287264420331	0.733583412288771	0.740991116551891	0.0864	0.0238	0.1489	0.0068	0.1472	-0.0736	0.368	0.1912	0.011	-0.0039	0.0259	0.14843
HPV~Number.of.sexual.partners+Number.of.previous.pregnancies+Marital.status+History.of.cervical.leisions+History.of.HPV.infection+Knowledge.about.HPV.prevention+Participation.in.routine.cervical.screening+HPV.vaccination.status	8	0.737281553398058	0.733576918688658	0.740986188107458	0.0913	0.0253	0.1573	0.00668	0.1508	-0.0687	0.3702	0.17815	0.01	0.0004	0.0197	0.04173
HPV~Number.of.sexual.partners+Number.of.deliveries+Menstruation.status+Main.contraceptive.measures+Smoking.status+History.of.cervical.leisions+History.of.HPV.infection+Knowledge.about.HPV.prevention+Hygiene.practices.during.sexual.activity+Participation.in.routine.cervical.screening	10	0.737281553398058	0.733704033604698	0.740859073191419	0.0412	-0.0449	0.1274	0.34824	0.138	-0.0831	0.359	0.22115	-0.0055	-0.0282	0.0172	0.63588
HPV~Number.of.sexual.partners+Number.of.previous.pregnancies+Number.of.deliveries+Menstruation.status+Smoking.status+History.of.cervical.leisions+History.of.HPV.infection+Knowledge.about.HPV.prevention+Hygiene.practices.during.sexual.activity+Participation.in.routine.cervical.screening	10	0.737275842375785	0.733676810591586	0.740874874159985	0.0236	-0.0659	0.1132	0.60483	0.2038	-0.017	0.4246	0.07046	-0.0042	-0.0273	0.0189	0.72148
HPV~Number.of.previous.pregnancies+Menstruation.status+Marital.status+Smoking.status+History.of.HPV.infection+Knowledge.about.HPV.prevention+HPV.vaccination.status	7	0.737270131353512	0.733683040182197	0.740857222524827	0.0589	-0.0265	0.1444	0.1763	0.2391	0.023	0.4551	0.03008	0.0017	-0.0181	0.0215	0.86818
HPV~Number.of.sexual.partners+Main.contraceptive.measures+Marital.status+Smoking.status+History.of.HPV.infection+Knowledge.about.HPV.prevention+Participation.in.routine.cervical.screening+HPV.vaccination.status	8	0.737252998286693	0.733666902924522	0.740839093648865	0.0805	0.018	0.143	0.01153	0.2571	0.0369	0.4773	0.02213	0.0123	0.0031	0.0215	0.00868
HPV~Number.of.sexual.partners+Number.of.deliveries+Menstruation.status+Main.contraceptive.measures+Marital.status+History.of.cervical.leisions+History.of.HPV.infection+Knowledge.about.HPV.prevention+Participation.in.routine.cervical.screening	9	0.737235865219874	0.733579776008697	0.740891954431052	0.0746	0.0073	0.1419	0.02984	0.2474	0.0271	0.4677	0.0277	0.0081	-0.0062	0.0224	0.26579
HPV~Number.of.deliveries+Menstruation.status+Main.contraceptive.measures+Marital.status+History.of.HPV.infection+Knowledge.about.HPV.prevention+Hygiene.practices.during.sexual.activity+Participation.in.routine.cervical.screening+HPV.vaccination.status	9	0.737207310108509	0.733583273913235	0.740831346303784	0.0844	0.0066	0.1623	0.03356	0.1266	-0.0944	0.3475	0.26168	0.0046	-0.0142	0.0235	0.62905
HPV~Number.of.sexual.partners+Number.of.previous.pregnancies+Number.of.deliveries+Menstruation.status+Main.contraceptive.measures+Marital.status+History.of.HPV.infection+Knowledge.about.HPV.prevention+Hygiene.practices.during.sexual.activity+Participation.in.routine.cervical.screening	10	0.737207310108509	0.733431191635252	0.740983428581766	0.0971	0.0314	0.1629	0.00379	0.2467	0.026	0.4674	0.02846	0.0092	-0.0039	0.0223	0.167
HPV~Number.of.sexual.partners+Menstruation.status+Main.contraceptive.measures+Marital.status+Smoking.status+History.of.cervical.leisions+History.of.HPV.infection+Participation.in.routine.cervical.screening+HPV.vaccination.status	9	0.737173043974871	0.733662932253096	0.740683155696647	0.1031	0.034	0.1721	0.00343	0.1113	-0.1096	0.3321	0.3234	0.0063	-0.0085	0.0211	0.40262
HPV~Number.of.sexual.partners+Number.of.previous.pregnancies+Number.of.deliveries+Menstruation.status+Main.contraceptive.measures+Smoking.status+History.of.cervical.leisions+History.of.HPV.infection+Hygiene.practices.during.sexual.activity+Participation.in.routine.cervical.screening+HPV.vaccination.status	11	0.737167332952599	0.733821102417958	0.740513563487239	0.0628	-0.0286	0.1543	0.17813	0.1251	-0.0954	0.3456	0.26621	-0.0075	-0.0304	0.0155	0.52401
HPV~Number.of.sexual.partners+Number.of.previous.pregnancies+Menstruation.status+Marital.status+Smoking.status+History.of.HPV.infection+Hygiene.practices.during.sexual.activity+HPV.vaccination.status	8	0.737161621930326	0.733598000257213	0.740725243603438	0.1041	0.0351	0.173	0.00308	0.0824	-0.1381	0.3028	0.46414	0.0069	-0.0072	0.0211	0.33543
HPV~Main.contraceptive.measures+Marital.status+Smoking.status+History.of.HPV.infection+Knowledge.about.HPV.prevention+Hygiene.practices.during.sexual.activity+Participation.in.routine.cervical.screening+HPV.vaccination.status	8	0.737144488863507	0.733574979617759	0.740713998109255	0.0825	0.0046	0.1604	0.03797	0.1354	-0.0852	0.3559	0.22897	0.004	-0.0133	0.0213	0.65143
HPV~Number.of.previous.pregnancies+Main.contraceptive.measures+Marital.status+History.of.cervical.leisions+History.of.HPV.infection+Knowledge.about.HPV.prevention+Hygiene.practices.during.sexual.activity+Participation.in.routine.cervical.screening+HPV.vaccination.status	9	0.737144488863507	0.733463320952832	0.740825656774182	0.0805	-0.004	0.165	0.06173	0.2461	0.0274	0.4649	0.0274	0.005	-0.0132	0.0231	0.592
HPV~Number.of.sexual.partners+Number.of.previous.pregnancies+Number.of.deliveries+Smoking.status+History.of.cervical.leisions+History.of.HPV.infection+Knowledge.about.HPV.prevention+Hygiene.practices.during.sexual.activity+HPV.vaccination.status	9	0.737115933752142	0.733461212927025	0.740770654577258	0.0403	-0.0459	0.1264	0.35982	0.2041	-0.0119	0.4201	0.06403	-0.0026	-0.0231	0.0179	0.80396
HPV~Number.of.deliveries+Menstruation.status+Main.contraceptive.measures+Marital.status+History.of.cervical.leisions+History.of.HPV.infection+Knowledge.about.HPV.prevention+Participation.in.routine.cervical.screening+HPV.vaccination.status	9	0.73709308966305	0.733458021039337	0.740728158286762	0.0786	-0.0059	0.1631	0.06841	0.1585	-0.0609	0.378	0.15681	0.0073	-0.0126	0.0271	0.47473
HPV~Number.of.sexual.partners+Number.of.deliveries+Menstruation.status+Main.contraceptive.measures+Marital.status+Smoking.status+History.of.HPV.infection+Knowledge.about.HPV.prevention+Participation.in.routine.cervical.screening	9	0.737070245573958	0.733425389985275	0.740715101162641	0.1031	0.0341	0.1721	0.0034	0.1955	-0.0247	0.4158	0.08189	0.0087	-0.0059	0.0232	0.24334
HPV~Number.of.sexual.partners+Number.of.previous.pregnancies+Number.of.deliveries+Smoking.status+History.of.HPV.infection+Knowledge.about.HPV.prevention+Hygiene.practices.during.sexual.activity+Participation.in.routine.cervical.screening+HPV.vaccination.status	9	0.737053112507139	0.73343170728191	0.740674517732367	0.0246	-0.0448	0.094	0.48675	0.2726	0.0525	0.4928	0.01523	-0.0007	-0.0194	0.0179	0.93834
HPV~Number.of.sexual.partners+Number.of.deliveries+Marital.status+History.of.HPV.infection+Knowledge.about.HPV.prevention+Hygiene.practices.during.sexual.activity+Participation.in.routine.cervical.screening+HPV.vaccination.status	8	0.737047401484866	0.733450354576337	0.740644448393394	0.1159	0.0411	0.1907	0.00238	0.3528	0.1334	0.5722	0.00162	0.0099	0.0002	0.0197	0.04637
HPV~Number.of.previous.pregnancies+Number.of.deliveries+Menstruation.status+Marital.status+History.of.cervical.leisions+History.of.HPV.infection+Knowledge.about.HPV.prevention+Participation.in.routine.cervical.screening+HPV.vaccination.status	9	0.737047401484866	0.733374546297352	0.74072025667238	0.0796	-0.011	0.1701	0.08516	0.1853	-0.0351	0.4057	0.09945	0.0071	-0.0135	0.0277	0.49859
HPV~Number.of.sexual.partners+Number.of.previous.pregnancies+Number.of.deliveries+Menstruation.status+Main.contraceptive.measures+Marital.status+History.of.HPV.infection+Knowledge.about.HPV.prevention+Hygiene.practices.during.sexual.activity+HPV.vaccination.status	10	0.73703597944032	0.733269722735642	0.740802236144998	0.1187	0.047	0.1904	0.00117	0.3314	0.1122	0.5505	0.00304	0.0174	0.0062	0.0286	0.00241
HPV~Number.of.sexual.partners+Number.of.previous.pregnancies+Number.of.deliveries+History.of.cervical.leisions+History.of.HPV.infection+Knowledge.about.HPV.prevention+Hygiene.practices.during.sexual.activity+Participation.in.routine.cervical.screening+HPV.vaccination.status	9	0.736996002284409	0.733428544926021	0.740563459642796	0.0393	-0.0335	0.1121	0.28997	0.2523	0.0317	0.4729	0.02497	-0.0025	-0.0204	0.0153	0.78147
HPV~Number.of.deliveries+Main.contraceptive.measures+Marital.status+Smoking.status+History.of.cervical.leisions+History.of.HPV.infection+Knowledge.about.HPV.prevention+HPV.vaccination.status	8	0.736984580239863	0.733325565971545	0.740643594508181	0.0433	-0.0327	0.1193	0.26434	0.3087	0.0918	0.5257	0.00529	0.0004	-0.017	0.0178	0.96206
HPV~Number.of.sexual.partners+Number.of.previous.pregnancies+Number.of.deliveries+Menstruation.status+Marital.status+Smoking.status+History.of.HPV.infection+Participation.in.routine.cervical.screening+HPV.vaccination.status	9	0.736973158195317	0.733367272951675	0.740579043438959	0.1178	0.046	0.1895	0.0013	0.0312	-0.19	0.2524	0.78229	0.0092	-0.0059	0.0244	0.23349
HPV~Number.of.sexual.partners+Number.of.deliveries+Marital.status+Smoking.status+History.of.cervical.leisions+History.of.HPV.infection+Knowledge.about.HPV.prevention+Participation.in.routine.cervical.screening	8	0.73692175899486	0.733277326302351	0.740566191687369	0.0403	-0.0052	0.0857	0.08256	0.2766	0.0578	0.4954	0.01321	0.0023	-0.0127	0.0173	0.76214
HPV~Number.of.sexual.partners+Number.of.previous.pregnancies+Number.of.deliveries+Menstruation.status+Main.contraceptive.measures+Marital.status+Smoking.status+History.of.HPV.infection+Knowledge.about.HPV.prevention+Hygiene.practices.during.sexual.activity	10	0.736887492861222	0.73318217399346	0.740592811728985	0.1079	0.0391	0.1768	0.00212	0.2933	0.0728	0.5138	0.00913	0.0079	-0.0073	0.0231	0.30682
HPV~Number.of.deliveries+Menstruation.status+Smoking.status+History.of.HPV.infection+Knowledge.about.HPV.prevention+Hygiene.practices.during.sexual.activity+Participation.in.routine.cervical.screening+HPV.vaccination.status	8	0.736847515705311	0.733255549007429	0.740439482403194	0.0267	-0.0658	0.1192	0.57194	0.2511	0.0305	0.4716	0.02566	-0.0077	-0.0312	0.0158	0.52077
HPV~Number.of.sexual.partners+Number.of.previous.pregnancies+Number.of.deliveries+Menstruation.status+Main.contraceptive.measures+Marital.status+Smoking.status+History.of.cervical.leisions+History.of.HPV.infection+Hygiene.practices.during.sexual.activity+Participation.in.routine.cervical.screening	11	0.736824671616219	0.733306414539889	0.74034292869255	0.0864	0.0159	0.1568	0.01633	0.1186	-0.1025	0.3396	0.29321	0.0034	-0.0142	0.0209	0.70695
HPV~Number.of.previous.pregnancies+Menstruation.status+Marital.status+Smoking.status+History.of.cervical.leisions+History.of.HPV.infection+Hygiene.practices.during.sexual.activity+Participation.in.routine.cervical.screening+HPV.vaccination.status	9	0.736818960593946	0.733236342972459	0.740401578215434	0.0786	-0.0121	0.1692	0.08925	0.0644	-0.1566	0.2855	0.56787	-0.0019	-0.0235	0.0197	0.86161
HPV~Number.of.deliveries+Menstruation.status+Main.contraceptive.measures+Smoking.status+History.of.cervical.leisions+History.of.HPV.infection+Knowledge.about.HPV.prevention+Hygiene.practices.during.sexual.activity+HPV.vaccination.status	9	0.7368075385494	0.733354460964451	0.74026061613435	0.0217	-0.0792	0.1226	0.67327	0.1614	-0.0546	0.3774	0.14304	-0.0109	-0.0361	0.0143	0.39712
HPV~Number.of.sexual.partners+Menstruation.status+Main.contraceptive.measures+Marital.status+History.of.HPV.infection+Knowledge.about.HPV.prevention+Participation.in.routine.cervical.screening+HPV.vaccination.status	8	0.736801827527127	0.733189740276825	0.740413914777429	0.1099	0.0411	0.1787	0.00175	0.3258	0.1072	0.5443	0.00348	0.0156	0.0045	0.0267	0.00569
HPV~Number.of.sexual.partners+Number.of.previous.pregnancies+Main.contraceptive.measures+Marital.status+Smoking.status+History.of.cervical.leisions+History.of.HPV.infection+Knowledge.about.HPV.prevention+Hygiene.practices.during.sexual.activity+Participation.in.routine.cervical.screening	10	0.736784694460308	0.733002866076698	0.740566522843919	0.0815	0.0188	0.1442	0.01082	0.2033	-0.0169	0.4236	0.07042	0.0087	-0.0071	0.0245	0.28075
HPV~Number.of.deliveries+Menstruation.status+Main.contraceptive.measures+Marital.status+Smoking.status+History.of.cervical.leisions+History.of.HPV.infection+Hygiene.practices.during.sexual.activity+HPV.vaccination.status	9	0.736778983438035	0.733423076601422	0.740134890274649	0.0628	-0.0343	0.16	0.20504	-0.0014	-0.2222	0.2194	0.99029	-0.0056	-0.0268	0.0156	0.6044
HPV~Number.of.sexual.partners+Number.of.previous.pregnancies+Menstruation.status+Main.contraceptive.measures+Smoking.status+History.of.cervical.leisions+History.of.HPV.infection+Knowledge.about.HPV.prevention+Hygiene.practices.during.sexual.activity+Participation.in.routine.cervical.screening	10	0.736767561393489	0.733116316427622	0.740418806359357	0.0511	-0.0379	0.14	0.26039	0.1295	-0.091	0.3501	0.24967	-0.0023	-0.0252	0.0205	0.84204
HPV~Number.of.sexual.partners+Number.of.deliveries+Menstruation.status+Marital.status+Smoking.status+History.of.HPV.infection+Hygiene.practices.during.sexual.activity+HPV.vaccination.status	8	0.736721873215306	0.733221879016053	0.740221867414558	0.0343	-0.0265	0.0951	0.26863	-0.1147	-0.3358	0.1064	0.30932	0.0047	-0.0092	0.0187	0.50521
HPV~Number.of.sexual.partners+Number.of.previous.pregnancies+Main.contraceptive.measures+Marital.status+History.of.cervical.leisions+History.of.HPV.infection+Knowledge.about.HPV.prevention+Participation.in.routine.cervical.screening+HPV.vaccination.status	9	0.736721873215306	0.73300120379781	0.740442542632801	0.0717	0.0128	0.1306	0.01708	0.3052	0.0847	0.5256	0.00666	0.0151	0.0042	0.0261	0.00658
HPV~Number.of.sexual.partners+Number.of.previous.pregnancies+Menstruation.status+Smoking.status+History.of.cervical.leisions+History.of.HPV.infection+Knowledge.about.HPV.prevention+Hygiene.practices.during.sexual.activity+Participation.in.routine.cervical.screening	9	0.736659051970303	0.733049492681502	0.740268611259103	0.0236	-0.0598	0.1071	0.57848	0.1647	-0.056	0.3854	0.14359	-0.0043	-0.0273	0.0186	0.71158
HPV~Number.of.sexual.partners+Number.of.previous.pregnancies+Number.of.deliveries+Menstruation.status+Main.contraceptive.measures+History.of.cervical.leisions+History.of.HPV.infection+Knowledge.about.HPV.prevention+Participation.in.routine.cervical.screening+HPV.vaccination.status	10	0.736641918903484	0.733060415818438	0.74022342198853	0.0902	-0.0002	0.1807	0.05052	0.1797	-0.0403	0.3997	0.10944	0.0038	-0.0182	0.0258	0.73507
HPV~Number.of.sexual.partners+Number.of.previous.pregnancies+Number.of.deliveries+Marital.status+Smoking.status+History.of.HPV.infection+Knowledge.about.HPV.prevention+Hygiene.practices.during.sexual.activity+HPV.vaccination.status	9	0.736624785836665	0.732834836165195	0.740414735508134	0.058	0.003	0.113	0.03889	0.1714	-0.0493	0.3922	0.12792	0.0119	0	0.0238	0.04924
HPV~Number.of.deliveries+Menstruation.status+Marital.status+Smoking.status+History.of.cervical.leisions+History.of.HPV.infection+Hygiene.practices.during.sexual.activity+Participation.in.routine.cervical.screening+HPV.vaccination.status	9	0.736613363792119	0.73311503086058	0.740111696723658	0.0854	-0.0051	0.1759	0.06444	0.0511	-0.1698	0.2719	0.65044	-0.0025	-0.024	0.019	0.8191
HPV~Number.of.previous.pregnancies+Menstruation.status+Marital.status+History.of.cervical.leisions+History.of.HPV.infection+Knowledge.about.HPV.prevention+Hygiene.practices.during.sexual.activity+HPV.vaccination.status	8	0.736573386636208	0.732855235173489	0.740291538098927	0.0541	-0.0314	0.1396	0.21521	0.109	-0.1069	0.3249	0.32258	0.0019	-0.0181	0.0218	0.85316
HPV~Number.of.sexual.partners+Number.of.previous.pregnancies+Number.of.deliveries+Menstruation.status+Main.contraceptive.measures+History.of.HPV.infection+Knowledge.about.HPV.prevention+Hygiene.practices.during.sexual.activity+Participation.in.routine.cervical.screening+HPV.vaccination.status	10	0.736573386636208	0.732912104322968	0.740234668949447	0.0697	-0.0121	0.1516	0.09486	0.2712	0.0519	0.4905	0.01537	0.0049	-0.0143	0.0241	0.61505
HPV~Number.of.sexual.partners+Main.contraceptive.measures+Marital.status+Smoking.status+History.of.HPV.infection+Knowledge.about.HPV.prevention+Hygiene.practices.during.sexual.activity+HPV.vaccination.status	8	0.736533409480297	0.7329227527078	0.740144066252794	0.1031	0.0342	0.172	0.00336	0.179	-0.0419	0.3999	0.11225	0.0098	-0.001	0.0206	0.076
HPV~Number.of.previous.pregnancies+Marital.status+Smoking.status+History.of.cervical.leisions+History.of.HPV.infection+Knowledge.about.HPV.prevention+Participation.in.routine.cervical.screening+HPV.vaccination.status	8	0.736527698458024	0.732781995123477	0.740273401792571	0.0649	-0.0232	0.153	0.14893	0.3564	0.1369	0.5759	0.00146	0.0038	-0.014	0.0217	0.67282
HPV~Number.of.previous.pregnancies+Number.of.deliveries+Main.contraceptive.measures+Marital.status+Smoking.status+History.of.HPV.infection+Knowledge.about.HPV.prevention+Hygiene.practices.during.sexual.activity+HPV.vaccination.status	9	0.736527698458024	0.73276795099663	0.740287445919418	0.0658	-0.016	0.1477	0.11472	0.2219	0.0013	0.4425	0.04864	0.0017	-0.0165	0.0199	0.85629
HPV~Number.of.sexual.partners+Number.of.previous.pregnancies+Number.of.deliveries+Menstruation.status+Marital.status+History.of.HPV.infection+Knowledge.about.HPV.prevention+Hygiene.practices.during.sexual.activity+Participation.in.routine.cervical.screening	9	0.736476299257567	0.732741885212831	0.740210713302304	0.0942	0.0207	0.1678	0.01201	0.2865	0.0667	0.5062	0.01062	0.0069	-0.006	0.0197	0.29466
HPV~Number.of.previous.pregnancies+Number.of.deliveries+Main.contraceptive.measures+Smoking.status+History.of.cervical.leisions+History.of.HPV.infection+Knowledge.about.HPV.prevention+Hygiene.practices.during.sexual.activity+Participation.in.routine.cervical.screening+HPV.vaccination.status	10	0.736476299257567	0.732860677446443	0.740091921068691	0.0109	-0.0759	0.0977	0.80549	0.2185	-0.0014	0.4384	0.0515	-0.0047	-0.0275	0.0182	0.68905
HPV~Number.of.sexual.partners+Menstruation.status+Main.contraceptive.measures+Marital.status+Smoking.status+History.of.HPV.infection+Knowledge.about.HPV.prevention+Hygiene.practices.during.sexual.activity+Participation.in.routine.cervical.screening	9	0.736453455168475	0.732774031052718	0.740132879284233	0.0834	0.0129	0.154	0.02045	0.2788	0.0594	0.4982	0.01274	0.0083	-0.0059	0.0226	0.25204
HPV~Number.of.sexual.partners+Menstruation.status+Marital.status+Smoking.status+History.of.HPV.infection+Knowledge.about.HPV.prevention+Hygiene.practices.during.sexual.activity+Participation.in.routine.cervical.screening	8	0.736430611079383	0.732778553530205	0.740082668628561	0.105	0.0287	0.1813	0.00698	0.3712	0.1511	0.5913	0.00095	0.0066	-0.0077	0.0209	0.36712
HPV~Number.of.sexual.partners+Number.of.previous.pregnancies+Menstruation.status+Main.contraceptive.measures+Marital.status+History.of.HPV.infection+Knowledge.about.HPV.prevention+Hygiene.practices.during.sexual.activity+Participation.in.routine.cervical.screening	9	0.736419189034837	0.732619462222398	0.740218915847277	0.0864	0.0159	0.1568	0.01633	0.2487	0.028	0.4694	0.02723	0.0093	-0.0037	0.0223	0.16002
HPV~Number.of.sexual.partners+Number.of.previous.pregnancies+Main.contraceptive.measures+Marital.status+Smoking.status+History.of.HPV.infection+Knowledge.about.HPV.prevention+Hygiene.practices.during.sexual.activity+HPV.vaccination.status	9	0.736419189034837	0.732576333038109	0.740262045031566	0.1139	0.0421	0.1857	0.00188	0.436	0.2169	0.6551	0.0001	0.0151	0.0031	0.0271	0.01397
HPV~Number.of.deliveries+Menstruation.status+Marital.status+Smoking.status+History.of.cervical.leisions+History.of.HPV.infection+Knowledge.about.HPV.prevention+Hygiene.practices.during.sexual.activity	8	0.736407766990291	0.732820961938678	0.739994572041905	0.0315	-0.0483	0.1114	0.43896	0.2463	0.0259	0.4667	0.02852	-0.0076	-0.0302	0.015	0.51044
HPV~Number.of.previous.pregnancies+Menstruation.status+Smoking.status+History.of.HPV.infection+Knowledge.about.HPV.prevention+Hygiene.practices.during.sexual.activity+Participation.in.routine.cervical.screening+HPV.vaccination.status	8	0.736379211878926	0.732754299245588	0.740004124512264	0.0266	-0.0688	0.1219	0.58521	0.2275	0.0068	0.4483	0.04337	-0.0052	-0.0289	0.0184	0.66583
HPV~Menstruation.status+Main.contraceptive.measures+Marital.status+Smoking.status+History.of.cervical.leisions+History.of.HPV.infection+Knowledge.about.HPV.prevention+Hygiene.practices.during.sexual.activity+Participation.in.routine.cervical.screening	9	0.736362078812107	0.732683932633524	0.740040224990691	0.0628	-0.0226	0.1483	0.1495	0.2431	0.0224	0.4638	0.03088	0.0002	-0.0218	0.0221	0.98914
HPV~Number.of.previous.pregnancies+Smoking.status+History.of.cervical.leisions+History.of.HPV.infection+Knowledge.about.HPV.prevention+Hygiene.practices.during.sexual.activity+Participation.in.routine.cervical.screening+HPV.vaccination.status	8	0.736333523700742	0.73272094882465	0.739946098576835	0.0286	-0.0637	0.1209	0.54361	0.3035	0.0832	0.5238	0.00694	-0.0086	-0.0313	0.014	0.45478
HPV~Number.of.deliveries+Menstruation.status+Main.contraceptive.measures+Marital.status+History.of.cervical.leisions+History.of.HPV.infection+Knowledge.about.HPV.prevention+HPV.vaccination.status	8	0.736327812678469	0.732774647578542	0.739880977778396	0.0541	-0.0314	0.1396	0.21498	0.2086	-0.0118	0.4289	0.06358	-0.0014	-0.0204	0.0176	0.88524
HPV~Number.of.deliveries+Menstruation.status+Marital.status+Smoking.status+History.of.cervical.leisions+History.of.HPV.infection+Knowledge.about.HPV.prevention+Participation.in.routine.cervical.screening	8	0.736304968589378	0.732641220023109	0.739968717155646	0.0295	-0.0538	0.1127	0.48796	0.1525	-0.0675	0.3725	0.17435	-0.0015	-0.024	0.021	0.89725
HPV~Number.of.sexual.partners+Number.of.previous.pregnancies+Menstruation.status+Smoking.status+History.of.cervical.leisions+History.of.HPV.infection+Hygiene.practices.during.sexual.activity+Participation.in.routine.cervical.screening+HPV.vaccination.status	9	0.736287835522558	0.732975980323799	0.739599690721318	0.0667	-0.0186	0.1521	0.12555	0.0047	-0.2158	0.2251	0.96679	-0.0106	-0.033	0.0119	0.35617
HPV~Number.of.sexual.partners+Number.of.deliveries+Main.contraceptive.measures+Marital.status+History.of.HPV.infection+Knowledge.about.HPV.prevention+Hygiene.practices.during.sexual.activity+Participation.in.routine.cervical.screening+HPV.vaccination.status	9	0.736287835522558	0.732629440051347	0.73994623099377	0.0952	0.0294	0.161	0.00458	0.278	0.0574	0.4986	0.01349	0.013	0.0018	0.0243	0.02339
HPV~Number.of.sexual.partners+Number.of.previous.pregnancies+Number.of.deliveries+Menstruation.status+Main.contraceptive.measures+Marital.status+History.of.cervical.leisions+History.of.HPV.infection+Hygiene.practices.during.sexual.activity+Participation.in.routine.cervical.screening+HPV.vaccination.status	11	0.736287835522558	0.732763835315946	0.739811835729171	0.1079	0.0317	0.1842	0.00552	0.1855	-0.0345	0.4055	0.0984	0.0106	-0.0052	0.0264	0.18941
HPV~Number.of.deliveries+Menstruation.status+Main.contraceptive.measures+Smoking.status+History.of.HPV.infection+Knowledge.about.HPV.prevention+Hygiene.practices.during.sexual.activity+Participation.in.routine.cervical.screening+HPV.vaccination.status	9	0.736236436322102	0.732656588973375	0.739816283670828	0.0403	-0.052	0.1325	0.39236	0.1874	-0.0325	0.4074	0.09492	-0.0063	-0.0298	0.0172	0.59783
HPV~Number.of.previous.pregnancies+Number.of.deliveries+Menstruation.status+Marital.status+Smoking.status+History.of.HPV.infection+Knowledge.about.HPV.prevention+Hygiene.practices.during.sexual.activity+Participation.in.routine.cervical.screening	9	0.736190748143918	0.732482193531139	0.739899302756697	0.0501	-0.0388	0.139	0.26946	0.2981	0.0784	0.5178	0.00783	-0.0021	-0.0237	0.0195	0.84976
HPV~Number.of.sexual.partners+Number.of.previous.pregnancies+Number.of.deliveries+Marital.status+History.of.HPV.infection+Knowledge.about.HPV.prevention+Hygiene.practices.during.sexual.activity+Participation.in.routine.cervical.screening+HPV.vaccination.status	9	0.736150770988007	0.732419087495472	0.739882454480542	0.058	0.003	0.113	0.03889	0.3937	0.1754	0.612	0.00041	0.0115	0.0018	0.0213	0.01989
HPV~Number.of.sexual.partners+Number.of.previous.pregnancies+Number.of.deliveries+Main.contraceptive.measures+Smoking.status+History.of.HPV.infection+Knowledge.about.HPV.prevention+Hygiene.practices.during.sexual.activity+Participation.in.routine.cervical.screening+HPV.vaccination.status	10	0.736116504854369	0.732445961331596	0.739787048377142	0.0776	-0.0069	0.1622	0.07197	0.3816	0.1622	0.601	0.00065	0.0026	-0.0163	0.0215	0.78735
HPV~Number.of.sexual.partners+Menstruation.status+Main.contraceptive.measures+Smoking.status+History.of.HPV.infection+Knowledge.about.HPV.prevention+Hygiene.practices.during.sexual.activity+Participation.in.routine.cervical.screening+HPV.vaccination.status	9	0.736110793832096	0.73255591711648	0.739665670547712	0.0638	-0.0277	0.1553	0.17161	0.3792	0.1592	0.5992	0.00073	0.0027	-0.0173	0.0226	0.79144
HPV~Number.of.sexual.partners+Number.of.previous.pregnancies+Marital.status+Smoking.status+History.of.HPV.infection+Knowledge.about.HPV.prevention+Participation.in.routine.cervical.screening+HPV.vaccination.status	8	0.736082238720731	0.732369913508743	0.739794563932718	0.0678	0.0088	0.1268	0.02437	0.2887	0.0689	0.5086	0.01003	0.0118	0.0013	0.0224	0.0283
HPV~Main.contraceptive.measures+Marital.status+History.of.cervical.leisions+History.of.HPV.infection+Knowledge.about.HPV.prevention+Hygiene.practices.during.sexual.activity+Participation.in.routine.cervical.screening+HPV.vaccination.status	8	0.736053683609366	0.732456442472051	0.739650924746681	0.0884	0.0014	0.1754	0.04641	0.0899	-0.1309	0.3107	0.42496	0.0019	-0.016	0.0198	0.83473
HPV~Number.of.sexual.partners+Number.of.previous.pregnancies+Number.of.deliveries+Menstruation.status+Marital.status+Smoking.status+History.of.HPV.infection+Knowledge.about.HPV.prevention+Hygiene.practices.during.sexual.activity	9	0.736036550542547	0.732354378589204	0.73971872249589	0.0628	-0.001	0.1267	0.05387	0.1619	-0.0569	0.3806	0.14701	0.0056	-0.0096	0.0208	0.47207
HPV~Number.of.sexual.partners+Menstruation.status+Marital.status+History.of.HPV.infection+Knowledge.about.HPV.prevention+Hygiene.practices.during.sexual.activity+Participation.in.routine.cervical.screening+HPV.vaccination.status	8	0.736007995431182	0.732351345344127	0.739664645518237	0.1197	0.048	0.1914	0.00107	0.4251	0.2056	0.6447	0.00015	0.0163	0.0046	0.028	0.00639
HPV~Number.of.sexual.partners+Number.of.previous.pregnancies+Menstruation.status+Main.contraceptive.measures+Marital.status+Smoking.status+History.of.cervical.leisions+History.of.HPV.infection+Participation.in.routine.cervical.screening+HPV.vaccination.status	10	0.735996573386636	0.732410956980389	0.739582189792883	0.1374	0.0604	0.2144	0.00047	0.1253	-0.0947	0.3453	0.26437	0.011	-0.005	0.0271	0.17718
HPV~Number.of.sexual.partners+Number.of.previous.pregnancies+Menstruation.status+Main.contraceptive.measures+Marital.status+Smoking.status+History.of.cervical.leisions+History.of.HPV.infection+Hygiene.practices.during.sexual.activity	9	0.735990862364363	0.73248489104896	0.739496833679767	0.0657	-0.0131	0.1445	0.10205	-0.0299	-0.2504	0.1905	0.79021	0.0002	-0.0167	0.0172	0.97831
HPV~Number.of.previous.pregnancies+Number.of.deliveries+Menstruation.status+Main.contraceptive.measures+Marital.status+History.of.HPV.infection+Knowledge.about.HPV.prevention+Hygiene.practices.during.sexual.activity+HPV.vaccination.status	9	0.735990862364363	0.732249058191709	0.739732666537018	0.0786	-0.0119	0.1691	0.08882	0.2706	0.057	0.4842	0.01302	0.0003	-0.018	0.0187	0.97101
HPV~Number.of.sexual.partners+Number.of.previous.pregnancies+Number.of.deliveries+Main.contraceptive.measures+Marital.status+History.of.cervical.leisions+History.of.HPV.infection+Knowledge.about.HPV.prevention+Participation.in.routine.cervical.screening+HPV.vaccination.status	10	0.735979440319817	0.732234315664065	0.739724564975569	0.1041	0.0351	0.173	0.0031	0.2906	0.0713	0.5098	0.00939	0.0158	0.0042	0.0273	0.00751
HPV~Number.of.previous.pregnancies+Menstruation.status+Marital.status+Smoking.status+History.of.cervical.leisions+History.of.HPV.infection+Knowledge.about.HPV.prevention+Hygiene.practices.during.sexual.activity	8	0.735968018275271	0.732288129628269	0.739647906922274	0.0128	-0.0674	0.0931	0.75375	0.2794	0.0615	0.4973	0.01197	-0.0052	-0.0286	0.0182	0.66221
HPV~Number.of.sexual.partners+Menstruation.status+Marital.status+Smoking.status+History.of.HPV.infection+Knowledge.about.HPV.prevention+Participation.in.routine.cervical.screening	7	0.735933752141633	0.732267488307832	0.739600015975435	0.0952	0.0217	0.1687	0.01113	0.4258	0.2061	0.6455	0.00015	0.0049	-0.009	0.0188	0.49015
HPV~Number.of.previous.pregnancies+Menstruation.status+Main.contraceptive.measures+Marital.status+Smoking.status+History.of.HPV.infection+Knowledge.about.HPV.prevention+Hygiene.practices.during.sexual.activity+Participation.in.routine.cervical.screening	9	0.735916619074814	0.732193014538027	0.739640223611602	0.0834	-0.001	0.1679	0.05284	0.1921	-0.0287	0.4129	0.08816	0.0002	-0.021	0.0214	0.98597
HPV~Number.of.deliveries+Menstruation.status+Marital.status+History.of.HPV.infection+Knowledge.about.HPV.prevention+Hygiene.practices.during.sexual.activity+Participation.in.routine.cervical.screening+HPV.vaccination.status	8	0.735905197030268	0.732279448776672	0.739530945283865	0.0934	0.0101	0.1767	0.02806	0.1042	-0.1153	0.3236	0.35221	0.003	-0.0156	0.0216	0.75139
HPV~Number.of.sexual.partners+Number.of.previous.pregnancies+Number.of.deliveries+Marital.status+Smoking.status+History.of.cervical.leisions+History.of.HPV.infection+Knowledge.about.HPV.prevention+Participation.in.routine.cervical.screening	9	0.735899486007995	0.732165951386021	0.73963302062997	0.0589	0.0039	0.114	0.03584	0.2609	0.0427	0.4791	0.0191	0.0037	-0.0118	0.0193	0.64019
HPV~Number.of.previous.pregnancies+Menstruation.status+Main.contraceptive.measures+Marital.status+Smoking.status+History.of.cervical.leisions+History.of.HPV.infection+Hygiene.practices.during.sexual.activity+Participation.in.routine.cervical.screening+HPV.vaccination.status	10	0.735888063963449	0.732308453616054	0.739467674310845	0.0805	-0.0101	0.1711	0.08149	0.0785	-0.142	0.299	0.48548	-0.0004	-0.022	0.0212	0.96978
HPV~Marital.status+History.of.cervical.leisions+History.of.HPV.infection+Knowledge.about.HPV.prevention+Hygiene.practices.during.sexual.activity+Participation.in.routine.cervical.screening+HPV.vaccination.status	7	0.735865219874357	0.732333318057141	0.739397121691574	0.0452	-0.0375	0.1279	0.28382	0.219	0.0002	0.4377	0.04978	-0.0012	-0.0188	0.0163	0.88898
HPV~Number.of.previous.pregnancies+Number.of.deliveries+Menstruation.status+Marital.status+Smoking.status+History.of.HPV.infection+Knowledge.about.HPV.prevention+HPV.vaccination.status	8	0.735859508852085	0.732217454622262	0.739501563081907	0.0589	-0.0265	0.1444	0.1763	0.2289	0.0109	0.4469	0.03956	0.0018	-0.0181	0.0217	0.85774
HPV~Number.of.sexual.partners+Number.of.previous.pregnancies+Number.of.deliveries+Menstruation.status+Main.contraceptive.measures+Marital.status+Smoking.status+History.of.HPV.infection+Hygiene.practices.during.sexual.activity+HPV.vaccination.status	10	0.735853797829812	0.73230265371885	0.739404941940773	0.0854	0.0077	0.1631	0.03132	0.0402	-0.1805	0.261	0.72111	0.0095	-0.0053	0.0243	0.20967
HPV~Number.of.sexual.partners+Menstruation.status+Marital.status+History.of.cervical.leisions+History.of.HPV.infection+Knowledge.about.HPV.prevention+Hygiene.practices.during.sexual.activity+HPV.vaccination.status	8	0.735848086807539	0.732211470620816	0.739484702994261	0.0894	0.0234	0.1553	0.00788	0.3244	0.104	0.5447	0.00391	0.0131	0.0012	0.025	0.03083
HPV~Number.of.sexual.partners+Number.of.previous.pregnancies+Menstruation.status+Marital.status+Smoking.status+History.of.HPV.infection+Participation.in.routine.cervical.screening+HPV.vaccination.status	8	0.735762421473444	0.732104899453665	0.739419943493222	0.1079	0.039	0.1769	0.00214	0.0098	-0.2114	0.231	0.93063	0.0078	-0.0068	0.0225	0.2944
HPV~Number.of.sexual.partners+Number.of.previous.pregnancies+Menstruation.status+Marital.status+History.of.cervical.leisions+History.of.HPV.infection+Knowledge.about.HPV.prevention+Participation.in.routine.cervical.screening	8	0.735750999428898	0.732039563856526	0.739462435001269	0.0864	0.0239	0.1488	0.00675	0.2603	0.0397	0.481	0.02076	0.0079	-0.0069	0.0226	0.29474
HPV~Number.of.sexual.partners+Number.of.previous.pregnancies+Menstruation.status+Main.contraceptive.measures+Marital.status+Smoking.status+History.of.HPV.infection+Hygiene.practices.during.sexual.activity+HPV.vaccination.status	9	0.735745288406625	0.732166431466376	0.739324145346873	0.0844	0.0067	0.1622	0.03335	0.0428	-0.1783	0.264	0.70425	0.0086	-0.0058	0.0229	0.2411
HPV~Number.of.previous.pregnancies+Number.of.deliveries+Menstruation.status+Main.contraceptive.measures+Marital.status+Smoking.status+History.of.HPV.infection+Knowledge.about.HPV.prevention+Hygiene.practices.during.sexual.activity+Participation.in.routine.cervical.screening	10	0.735745288406625	0.732023640922723	0.739466935890526	0.0834	-0.001	0.1679	0.05284	0.1574	-0.0636	0.3784	0.16274	0.0002	-0.0211	0.0215	0.98561
HPV~Number.of.sexual.partners+Number.of.deliveries+Menstruation.status+Main.contraceptive.measures+Marital.status+History.of.HPV.infection+Knowledge.about.HPV.prevention+Hygiene.practices.during.sexual.activity+Participation.in.routine.cervical.screening	9	0.735722444317533	0.732014966521695	0.739429922113371	0.0913	0.0254	0.1572	0.00663	0.2688	0.0486	0.489	0.01675	0.0062	-0.0066	0.0191	0.34009
HPV~Number.of.deliveries+Menstruation.status+Marital.status+History.of.cervical.leisions+History.of.HPV.infection+Knowledge.about.HPV.prevention+HPV.vaccination.status	7	0.735711022272987	0.732167013942324	0.73925503060365	0.0521	-0.0334	0.1377	0.23213	0.1896	-0.0298	0.409	0.09036	-0.0035	-0.0225	0.0156	0.72035
HPV~Number.of.sexual.partners+Number.of.previous.pregnancies+Number.of.deliveries+Menstruation.status+Main.contraceptive.measures+Smoking.status+History.of.cervical.leisions+History.of.HPV.infection+Knowledge.about.HPV.prevention+HPV.vaccination.status	10	0.735711022272987	0.73218009764604	0.739241946899934	0.0756	-0.0183	0.1694	0.11474	0.2937	0.0788	0.5085	0.00738	0.0023	-0.0216	0.0262	0.8499
HPV~Number.of.sexual.partners+Marital.status+Smoking.status+History.of.cervical.leisions+History.of.HPV.infection+Hygiene.practices.during.sexual.activity+Participation.in.routine.cervical.screening+HPV.vaccination.status	8	0.735705311250714	0.732303040833417	0.73910758166801	0.0765	0.0177	0.1353	0.01076	-0.1261	-0.3471	0.0949	0.26345	0.0022	-0.0113	0.0157	0.75197
HPV~Number.of.sexual.partners+Number.of.previous.pregnancies+Number.of.deliveries+Main.contraceptive.measures+History.of.cervical.leisions+History.of.HPV.infection+Knowledge.about.HPV.prevention+Hygiene.practices.during.sexual.activity+Participation.in.routine.cervical.screening+HPV.vaccination.status	10	0.735705311250714	0.73204172934612	0.739368893155307	0.0707	-0.0111	0.1526	0.09044	0.2615	0.0421	0.4808	0.01947	0.001	-0.0175	0.0195	0.91225
HPV~Number.of.sexual.partners+Number.of.deliveries+Menstruation.status+Smoking.status+History.of.HPV.infection+Knowledge.about.HPV.prevention+Participation.in.routine.cervical.screening+HPV.vaccination.status	8	0.735699600228441	0.732170433671873	0.739228766785009	0.0667	-0.0247	0.1581	0.15261	0.1396	-0.0784	0.3576	0.20945	-0.001	-0.0223	0.0202	0.92528
HPV~Number.of.sexual.partners+Number.of.previous.pregnancies+Menstruation.status+Main.contraceptive.measures+History.of.HPV.infection+Knowledge.about.HPV.prevention+Hygiene.practices.during.sexual.activity+Participation.in.routine.cervical.screening+HPV.vaccination.status	9	0.735699600228441	0.732023519138273	0.739375681318609	0.0589	-0.0266	0.1445	0.17673	0.2455	0.0252	0.4657	0.02895	0.005	-0.0142	0.0242	0.60903
HPV~Menstruation.status+Main.contraceptive.measures+Marital.status+History.of.cervical.leisions+History.of.HPV.infection+Knowledge.about.HPV.prevention+Hygiene.practices.during.sexual.activity+HPV.vaccination.status	8	0.735688178183895	0.732070335582176	0.739306020785613	0.0629	-0.0252	0.151	0.16147	0.1425	-0.0779	0.363	0.20505	-0.0006	-0.0199	0.0186	0.94793
HPV~Number.of.sexual.partners+Number.of.deliveries+Menstruation.status+Marital.status+Smoking.status+History.of.HPV.infection+Knowledge.about.HPV.prevention+Hygiene.practices.during.sexual.activity	8	0.735671045117076	0.73204906821245	0.739293022021702	0.1148	0.0431	0.1866	0.0017	0.2789	0.0596	0.4982	0.01266	0.002	-0.0122	0.0161	0.78443
HPV~Number.of.previous.pregnancies+Number.of.deliveries+Menstruation.status+Main.contraceptive.measures+Smoking.status+History.of.cervical.leisions+History.of.HPV.infection+Knowledge.about.HPV.prevention+Participation.in.routine.cervical.screening+HPV.vaccination.status	10	0.735642490005711	0.732033190781981	0.739251789229441	0.0609	-0.0417	0.1635	0.24478	0.143	-0.0765	0.3625	0.20156	-0.0024	-0.0285	0.0238	0.85915
HPV~Number.of.previous.pregnancies+Number.of.deliveries+Marital.status+Smoking.status+History.of.cervical.leisions+History.of.HPV.infection+Knowledge.about.HPV.prevention+HPV.vaccination.status	8	0.735636778983438	0.731878350645253	0.739395207321623	0.0374	-0.0424	0.1171	0.35836	0.0764	-0.1368	0.2897	0.48248	-0.0008	-0.019	0.0174	0.93112
HPV~Number.of.deliveries+Menstruation.status+Marital.status+Smoking.status+History.of.cervical.leisions+History.of.HPV.infection+Hygiene.practices.during.sexual.activity+HPV.vaccination.status	8	0.735636778983438	0.732226023339919	0.739047534626957	0.0314	-0.0693	0.1321	0.54081	-0.0016	-0.2227	0.2195	0.98869	-0.0067	-0.0278	0.0145	0.53609
HPV~Number.of.sexual.partners+Number.of.previous.pregnancies+Number.of.deliveries+Main.contraceptive.measures+Marital.status+History.of.cervical.leisions+History.of.HPV.infection+Knowledge.about.HPV.prevention+Hygiene.practices.during.sexual.activity+HPV.vaccination.status	10	0.735636778983438	0.731838429523147	0.739435128443729	0.1139	0.042	0.1857	0.0019	0.1357	-0.0823	0.3537	0.2224	0.0135	0.002	0.025	0.02182
HPV~Number.of.sexual.partners+Menstruation.status+Main.contraceptive.measures+Marital.status+History.of.cervical.leisions+History.of.HPV.infection+Knowledge.about.HPV.prevention+Hygiene.practices.during.sexual.activity+Participation.in.routine.cervical.screening	9	0.735591090805254	0.731869499534316	0.739312682076192	0.0854	0.0229	0.1479	0.00743	0.2683	0.0477	0.4889	0.01714	0.008	-0.006	0.022	0.26158
HPV~Number.of.sexual.partners+Number.of.previous.pregnancies+Number.of.deliveries+Main.contraceptive.measures+Marital.status+History.of.HPV.infection+Knowledge.about.HPV.prevention+Hygiene.practices.during.sexual.activity+Participation.in.routine.cervical.screening+HPV.vaccination.status	10	0.735568246716162	0.731824726508339	0.739311766923986	0.1119	0.04	0.1839	0.0023	0.4541	0.2368	0.6715	4e-05	0.0154	0.0043	0.0266	0.00671
HPV~Number.of.previous.pregnancies+Menstruation.status+Main.contraceptive.measures+Marital.status+History.of.cervical.leisions+History.of.HPV.infection+Knowledge.about.HPV.prevention+HPV.vaccination.status	8	0.735522558537978	0.731842169292577	0.739202947783379	0.0796	-0.0049	0.164	0.06487	0.2326	0.0138	0.4513	0.03718	0.0026	-0.0172	0.0225	0.79408
HPV~Number.of.previous.pregnancies+Number.of.deliveries+Marital.status+History.of.cervical.leisions+History.of.HPV.infection+Knowledge.about.HPV.prevention+Hygiene.practices.during.sexual.activity+Participation.in.routine.cervical.screening+HPV.vaccination.status	9	0.735522558537978	0.731890242807394	0.739154874268563	0.062	-0.0199	0.1438	0.13793	0.2712	0.0519	0.4905	0.01537	0.0012	-0.0167	0.0191	0.8973
HPV~Number.of.sexual.partners+Number.of.deliveries+Marital.status+Smoking.status+History.of.cervical.leisions+History.of.HPV.infection+Knowledge.about.HPV.prevention	7	0.735482581382067	0.731909349562331	0.739055813201803	0.0639	-0.0036	0.1314	0.06364	-0.1706	-0.3886	0.0473	0.12494	-0.0022	-0.0171	0.0127	0.77172
HPV~Number.of.sexual.partners+Number.of.previous.pregnancies+Number.of.deliveries+Menstruation.status+Marital.status+History.of.HPV.infection+Knowledge.about.HPV.prevention+Hygiene.practices.during.sexual.activity+HPV.vaccination.status	9	0.735471159337521	0.731657876696919	0.739284441978124	0.1031	0.0341	0.172	0.00338	0.3738	0.1544	0.5933	0.00084	0.0152	0.0047	0.0257	0.00462
HPV~Number.of.previous.pregnancies+Number.of.deliveries+Main.contraceptive.measures+Marital.status+Smoking.status+History.of.cervical.leisions+History.of.HPV.infection+Knowledge.about.HPV.prevention+HPV.vaccination.status	9	0.735459737292975	0.731670752410914	0.739248722175037	0.0923	0.0054	0.1792	0.03743	0.0668	-0.1537	0.2873	0.55254	0.0035	-0.0145	0.0216	0.6997
HPV~Number.of.deliveries+Menstruation.status+Smoking.status+History.of.cervical.leisions+History.of.HPV.infection+Knowledge.about.HPV.prevention+Participation.in.routine.cervical.screening+HPV.vaccination.status	8	0.735442604226156	0.731866967689528	0.739018240762785	0.0246	-0.0762	0.1254	0.63217	0.1794	-0.041	0.3999	0.11057	-0.0072	-0.0328	0.0184	0.5796
HPV~Number.of.deliveries+Menstruation.status+Marital.status+Smoking.status+History.of.HPV.infection+Knowledge.about.HPV.prevention+Hygiene.practices.during.sexual.activity+Participation.in.routine.cervical.screening	8	0.735402627070246	0.731714850030206	0.739090404110285	0.0736	-0.0144	0.1617	0.10127	0.2474	0.0271	0.4677	0.0277	-0.004	-0.0251	0.0171	0.71305
HPV~Number.of.sexual.partners+Number.of.previous.pregnancies+Menstruation.status+Main.contraceptive.measures+Marital.status+History.of.HPV.infection+Knowledge.about.HPV.prevention+Hygiene.practices.during.sexual.activity+HPV.vaccination.status	9	0.7353912050257	0.731591805040135	0.739190605011264	0.1295	0.0552	0.2039	0.00064	0.3547	0.1356	0.5737	0.00151	0.0175	0.0063	0.0287	0.00216
HPV~Number.of.sexual.partners+Number.of.previous.pregnancies+Menstruation.status+Main.contraceptive.measures+Marital.status+History.of.cervical.leisions+History.of.HPV.infection+Knowledge.about.HPV.prevention+Participation.in.routine.cervical.screening	9	0.735385494003427	0.731600727190085	0.739170260816769	0.0864	0.0238	0.1489	0.0068	0.1183	-0.1027	0.3394	0.29404	0.0109	-0.0038	0.0256	0.14629
HPV~Number.of.sexual.partners+Number.of.deliveries+Main.contraceptive.measures+Marital.status+Smoking.status+History.of.HPV.infection+Knowledge.about.HPV.prevention+Participation.in.routine.cervical.screening+HPV.vaccination.status	9	0.735385494003427	0.731700996864768	0.739069991142085	0.106	0.0372	0.1748	0.00253	0.3508	0.1317	0.5698	0.0017	0.0149	0.0041	0.0258	0.007
HPV~Number.of.previous.pregnancies+Number.of.deliveries+Menstruation.status+Main.contraceptive.measures+Marital.status+History.of.cervical.leisions+History.of.HPV.infection+Knowledge.about.HPV.prevention+HPV.vaccination.status	9	0.735379782981154	0.731718056193497	0.73904150976881	0.0668	-0.015	0.1487	0.10957	0.186	-0.0328	0.4047	0.09573	0.0027	-0.0172	0.0226	0.78925
HPV~Number.of.sexual.partners+Number.of.previous.pregnancies+Number.of.deliveries+Menstruation.status+Smoking.status+History.of.HPV.infection+Knowledge.about.HPV.prevention+Participation.in.routine.cervical.screening+HPV.vaccination.status	9	0.735362649914335	0.731791806881765	0.738933492946904	0.0599	-0.0316	0.1514	0.19959	0.253	0.0325	0.4735	0.02453	0.0022	-0.0194	0.0237	0.84416
HPV~Number.of.previous.pregnancies+Menstruation.status+Main.contraceptive.measures+Marital.status+History.of.HPV.infection+Knowledge.about.HPV.prevention+Hygiene.practices.during.sexual.activity+HPV.vaccination.status	8	0.735339805825243	0.73158577676362	0.739093834886866	0.0786	-0.0119	0.1691	0.08882	0.282	0.0672	0.4969	0.01009	0.0004	-0.0179	0.0187	0.9631
HPV~Number.of.previous.pregnancies+Menstruation.status+Main.contraceptive.measures+Smoking.status+History.of.cervical.leisions+History.of.HPV.infection+Knowledge.about.HPV.prevention+Participation.in.routine.cervical.screening+HPV.vaccination.status	9	0.735322672758424	0.731701406701514	0.738943938815334	0.0746	-0.0301	0.1793	0.16275	0.1901	-0.0279	0.408	0.08746	-0.0029	-0.0288	0.023	0.82669
HPV~Main.contraceptive.measures+Marital.status+Smoking.status+History.of.HPV.infection+Knowledge.about.HPV.prevention+Hygiene.practices.during.sexual.activity+HPV.vaccination.status	7	0.735299828669332	0.731741722703718	0.738857934634945	0.0983	0.0126	0.184	0.02451	0.128	-0.093	0.3491	0.25616	-0.0032	-0.0204	0.014	0.71779
HPV~Number.of.sexual.partners+Number.of.deliveries+Menstruation.status+Main.contraceptive.measures+Marital.status+Smoking.status+History.of.HPV.infection+Knowledge.about.HPV.prevention+Hygiene.practices.during.sexual.activity	9	0.735259851513421	0.731590490080658	0.738929212946184	0.0756	0.0007	0.1504	0.04789	0.2258	0.0052	0.4464	0.04482	0.0036	-0.0106	0.0178	0.62059
HPV~Number.of.previous.pregnancies+Number.of.deliveries+Main.contraceptive.measures+Marital.status+History.of.cervical.leisions+History.of.HPV.infection+Knowledge.about.HPV.prevention+Hygiene.practices.during.sexual.activity+HPV.vaccination.status	9	0.735242718446602	0.731507802052581	0.738977634840623	0.0815	-0.003	0.166	0.05859	-0.0346	-0.2556	0.1864	0.75891	-0.0009	-0.0186	0.0169	0.92526
HPV~Menstruation.status+Marital.status+Smoking.status+History.of.HPV.infection+Knowledge.about.HPV.prevention+HPV.vaccination.status	6	0.735214163335237	0.73175726563038	0.738671061040094	0.0422	-0.0498	0.1342	0.36851	0.253	0.0325	0.4735	0.02453	-0.0031	-0.0213	0.015	0.735
HPV~Number.of.sexual.partners+Number.of.deliveries+Main.contraceptive.measures+Marital.status+Smoking.status+History.of.cervical.leisions+History.of.HPV.infection+Hygiene.practices.during.sexual.activity+Participation.in.routine.cervical.screening+HPV.vaccination.status	10	0.735191319246145	0.731644234902203	0.738738403590087	0.106	0.0297	0.1823	0.00646	0.0413	-0.1795	0.2622	0.71363	0.0078	-0.0077	0.0233	0.32428
HPV~Number.of.previous.pregnancies+Number.of.deliveries+Menstruation.status+Main.contraceptive.measures+Marital.status+Smoking.status+History.of.cervical.leisions+History.of.HPV.infection+Hygiene.practices.during.sexual.activity+Participation.in.routine.cervical.screening+HPV.vaccination.status	11	0.735185608223872	0.731669595386613	0.738701621061131	0.0815	-0.0091	0.1721	0.07782	0.0782	-0.1426	0.2991	0.48741	0.0004	-0.0215	0.0223	0.96874
HPV~Number.of.sexual.partners+Menstruation.status+Smoking.status+History.of.HPV.infection+Knowledge.about.HPV.prevention+Hygiene.practices.during.sexual.activity+Participation.in.routine.cervical.screening+HPV.vaccination.status	8	0.735174186179326	0.731611499443307	0.738736872915345	0.0667	-0.0247	0.1581	0.15261	0.2375	0.0169	0.458	0.03484	0.0014	-0.0185	0.0213	0.89106
HPV~Number.of.sexual.partners+Number.of.previous.pregnancies+Number.of.deliveries+Smoking.status+History.of.cervical.leisions+History.of.HPV.infection+Knowledge.about.HPV.prevention+Participation.in.routine.cervical.screening+HPV.vaccination.status	9	0.735168475157053	0.731568218861077	0.738768731453029	0.0374	-0.0425	0.1172	0.35918	0.1134	-0.1071	0.3339	0.31334	-0.003	-0.0235	0.0176	0.77675
HPV~Number.of.sexual.partners+Menstruation.status+Marital.status+Smoking.status+History.of.HPV.infection+Participation.in.routine.cervical.screening+HPV.vaccination.status	7	0.735157053112507	0.731561649941111	0.738752456283903	0.0726	0.0138	0.1315	0.01558	0.0053	-0.2155	0.2261	0.9628	0.0036	-0.0098	0.017	0.59828
HPV~Number.of.sexual.partners+Number.of.deliveries+History.of.cervical.leisions+History.of.HPV.infection+Knowledge.about.HPV.prevention+Hygiene.practices.during.sexual.activity+Participation.in.routine.cervical.screening+HPV.vaccination.status	8	0.735139920045688	0.731622138277366	0.73865770181401	0.0511	-0.0249	0.127	0.18777	0.2653	0.046	0.4846	0.01773	-0.004	-0.0221	0.014	0.66368
HPV~Number.of.sexual.partners+Number.of.deliveries+Menstruation.status+Main.contraceptive.measures+Marital.status+Smoking.status+History.of.cervical.leisions+History.of.HPV.infection+HPV.vaccination.status	9	0.735088520845231	0.731588691599876	0.738588350090586	0.1364	0.0529	0.22	0.00137	0.003	-0.217	0.2229	0.97889	0.0069	-0.0087	0.0225	0.38509
HPV~Number.of.previous.pregnancies+Number.of.deliveries+Menstruation.status+Main.contraceptive.measures+Smoking.status+History.of.HPV.infection+Knowledge.about.HPV.prevention+Hygiene.practices.during.sexual.activity+HPV.vaccination.status	9	0.73504854368932	0.731518327056516	0.738578760322124	0.0374	-0.0658	0.1405	0.47794	0.227	0.009	0.4449	0.04126	-0.0109	-0.0356	0.0138	0.38805
HPV~Number.of.sexual.partners+Menstruation.status+Marital.status+History.of.cervical.leisions+History.of.HPV.infection+Knowledge.about.HPV.prevention+Hygiene.practices.during.sexual.activity+Participation.in.routine.cervical.screening	8	0.735037121644774	0.73132492616819	0.738749317121359	0.0971	0.0313	0.163	0.00385	0.1277	-0.0911	0.3465	0.25262	0.0063	-0.0076	0.0202	0.37649
HPV~Number.of.sexual.partners+Number.of.deliveries+Menstruation.status+Main.contraceptive.measures+Marital.status+History.of.HPV.infection+Knowledge.about.HPV.prevention+Hygiene.practices.during.sexual.activity+HPV.vaccination.status	9	0.73500856653341	0.731329267262266	0.738687865804553	0.0873	0.025	0.1496	0.00599	0.321	0.1007	0.5412	0.00429	0.0126	0.0024	0.0228	0.01566
HPV~Number.of.sexual.partners+Number.of.deliveries+Main.contraceptive.measures+History.of.cervical.leisions+History.of.HPV.infection+Knowledge.about.HPV.prevention+Hygiene.practices.during.sexual.activity+Participation.in.routine.cervical.screening+HPV.vaccination.status	9	0.734928612221588	0.731344800929201	0.738512423513974	0.0364	-0.0364	0.1092	0.32736	0.2421	0.0221	0.4622	0.03103	-0.0011	-0.0198	0.0175	0.90567
HPV~Number.of.sexual.partners+Marital.status+Smoking.status+History.of.cervical.leisions+History.of.HPV.infection+Knowledge.about.HPV.prevention+Participation.in.routine.cervical.screening	7	0.734905768132496	0.73128461165067	0.738526924614321	0.0393	-0.0062	0.0848	0.09052	0.173	-0.0439	0.39	0.11795	0.0003	-0.0137	0.0142	0.96896
HPV~Number.of.sexual.partners+Menstruation.status+History.of.cervical.leisions+History.of.HPV.infection+Knowledge.about.HPV.prevention+Hygiene.practices.during.sexual.activity+Participation.in.routine.cervical.screening+HPV.vaccination.status	8	0.734888635065677	0.731292993397163	0.738484276734191	0.057	-0.0286	0.1426	0.19186	0.1275	-0.092	0.3469	0.25496	0.0015	-0.0187	0.0216	0.88613
HPV~Number.of.sexual.partners+Number.of.previous.pregnancies+Menstruation.status+Main.contraceptive.measures+Smoking.status+History.of.cervical.leisions+History.of.HPV.infection+Knowledge.about.HPV.prevention+HPV.vaccination.status	9	0.734865790976585	0.731277904470969	0.738453677482201	0.0628	-0.0227	0.1483	0.1497	0.3107	0.0937	0.5276	0.00501	0.0015	-0.022	0.025	0.89937
HPV~Number.of.sexual.partners+Menstruation.status+Main.contraceptive.measures+Marital.status+Smoking.status+History.of.HPV.infection+Hygiene.practices.during.sexual.activity+HPV.vaccination.status	8	0.734825813820674	0.731289254127483	0.738362373513864	0.0441	-0.0206	0.1089	0.18149	0.1479	-0.073	0.3689	0.18949	0.0028	-0.0103	0.016	0.67171
HPV~Number.of.sexual.partners+Number.of.previous.pregnancies+Number.of.deliveries+Menstruation.status+History.of.cervical.leisions+History.of.HPV.infection+Knowledge.about.HPV.prevention+Participation.in.routine.cervical.screening+HPV.vaccination.status	9	0.734814391776128	0.731255607979417	0.738373175572839	0.0638	-0.0217	0.1492	0.14341	0.1415	-0.0765	0.3595	0.20319	0.0013	-0.0202	0.0228	0.90601
HPV~Number.of.sexual.partners+Number.of.previous.pregnancies+Main.contraceptive.measures+Marital.status+Smoking.status+History.of.HPV.infection+Knowledge.about.HPV.prevention+Participation.in.routine.cervical.screening+HPV.vaccination.status	9	0.734814391776128	0.731078217397585	0.738550566154671	0.0962	0.0304	0.1619	0.00414	0.4481	0.23	0.6661	6e-05	0.0166	0.0058	0.0274	0.00252
HPV~Number.of.deliveries+Main.contraceptive.measures+Smoking.status+History.of.cervical.leisions+History.of.HPV.infection+Knowledge.about.HPV.prevention+Hygiene.practices.during.sexual.activity+Participation.in.routine.cervical.screening+HPV.vaccination.status	9	0.734808680753855	0.731258307162825	0.738359054344884	0.0315	-0.0608	0.1239	0.50347	0.262	0.0415	0.4826	0.01988	-0.0065	-0.0293	0.0162	0.57379
HPV~Number.of.sexual.partners+Menstruation.status+Marital.status+History.of.HPV.infection+Knowledge.about.HPV.prevention+Participation.in.routine.cervical.screening+HPV.vaccination.status	7	0.734797258709309	0.731142387792024	0.738452129626594	0.1089	0.0401	0.1777	0.00193	0.0995	-0.1152	0.3142	0.36371	0.0135	0.0028	0.0243	0.01386
HPV~Number.of.sexual.partners+Number.of.deliveries+Menstruation.status+Smoking.status+History.of.cervical.leisions+History.of.HPV.infection+Hygiene.practices.during.sexual.activity+Participation.in.routine.cervical.screening+HPV.vaccination.status	9	0.734774414620217	0.731435513824388	0.738113315416046	0.0628	-0.0286	0.1543	0.17813	0.0826	-0.1375	0.3026	0.46197	-0.0109	-0.0335	0.0118	0.34859
HPV~Menstruation.status+Main.contraceptive.measures+Marital.status+Smoking.status+History.of.cervical.leisions+History.of.HPV.infection+Knowledge.about.HPV.prevention+Hygiene.practices.during.sexual.activity	8	0.734740148486579	0.73111265449388	0.738367642479279	0.0374	-0.0487	0.1234	0.39504	0.2787	0.0589	0.4985	0.01294	-0.0069	-0.0288	0.015	0.53577
HPV~Number.of.sexual.partners+Number.of.deliveries+Smoking.status+History.of.HPV.infection+Knowledge.about.HPV.prevention+Hygiene.practices.during.sexual.activity+Participation.in.routine.cervical.screening+HPV.vaccination.status	8	0.734728726442033	0.731146848027498	0.738310604856569	0.061	-0.0273	0.1493	0.1758	0.3298	0.1098	0.5497	0.0033	-0.0026	-0.0211	0.0159	0.78358
HPV~Number.of.previous.pregnancies+Marital.status+History.of.cervical.leisions+History.of.HPV.infection+Knowledge.about.HPV.prevention+Hygiene.practices.during.sexual.activity+Participation.in.routine.cervical.screening+HPV.vaccination.status	8	0.734728726442033	0.731052750548396	0.73840470233567	0.062	-0.0199	0.1438	0.13793	0.2841	0.0637	0.5045	0.01153	0.0009	-0.0168	0.0186	0.92309
HPV~Number.of.sexual.partners+Number.of.previous.pregnancies+Number.of.deliveries+Menstruation.status+Main.contraceptive.measures+Marital.status+Smoking.status+History.of.cervical.leisions+History.of.HPV.infection+Hygiene.practices.during.sexual.activity	10	0.734700171330668	0.73120826674686	0.738192075914477	0.0609	-0.018	0.1398	0.13051	-0.0612	-0.2812	0.1588	0.5855	0.0011	-0.0164	0.0185	0.902
HPV~Number.of.sexual.partners+Number.of.previous.pregnancies+Main.contraceptive.measures+Marital.status+History.of.HPV.infection+Knowledge.about.HPV.prevention+Hygiene.practices.during.sexual.activity+Participation.in.routine.cervical.screening+HPV.vaccination.status	9	0.734688749286122	0.730922390070948	0.738455108501297	0.111	0.039	0.1829	0.00251	0.4107	0.1915	0.63	0.00024	0.0153	0.0044	0.0261	0.00574
HPV~Number.of.previous.pregnancies+Number.of.deliveries+Main.contraceptive.measures+Smoking.status+History.of.cervical.leisions+History.of.HPV.infection+Knowledge.about.HPV.prevention+Hygiene.practices.during.sexual.activity+HPV.vaccination.status	9	0.734688749286122	0.731027960552905	0.73834953801934	0.0138	-0.0789	0.1065	0.77018	-0.0249	-0.2459	0.1961	0.82525	-0.0106	-0.0342	0.0129	0.37633
HPV~Number.of.sexual.partners+Menstruation.status+Marital.status+Smoking.status+History.of.HPV.infection+Hygiene.practices.during.sexual.activity+HPV.vaccination.status	7	0.734671616219303	0.731228718859304	0.738114513579303	0.0334	-0.0275	0.0942	0.28264	0.1793	-0.0393	0.398	0.10796	0.0019	-0.0111	0.0149	0.77342
HPV~Number.of.sexual.partners+Number.of.deliveries+Marital.status+History.of.cervical.leisions+History.of.HPV.infection+Knowledge.about.HPV.prevention+Hygiene.practices.during.sexual.activity+HPV.vaccination.status	8	0.734671616219303	0.731063016962492	0.738280215476115	0.0825	0.02	0.1449	0.00968	0.0567	-0.1429	0.2562	0.57793	0.0072	-0.0023	0.0168	0.13738
HPV~Number.of.sexual.partners+Number.of.deliveries+Main.contraceptive.measures+Marital.status+Smoking.status+History.of.cervical.leisions+History.of.HPV.infection+Knowledge.about.HPV.prevention+Hygiene.practices.during.sexual.activity	9	0.734637350085665	0.730877455511787	0.738397244659543	0.0589	-0.0049	0.1228	0.07048	0.1619	-0.0569	0.3806	0.14701	0.0026	-0.0132	0.0183	0.75065
HPV~Number.of.sexual.partners+Number.of.deliveries+Main.contraceptive.measures+Marital.status+History.of.cervical.leisions+History.of.HPV.infection+Knowledge.about.HPV.prevention+Hygiene.practices.during.sexual.activity+Participation.in.routine.cervical.screening	9	0.734631639063392	0.73091433432554	0.738348943801244	0.0619	0.0069	0.1168	0.02736	0.1563	-0.0632	0.3757	0.16286	0.0034	-0.0101	0.0169	0.62243
HPV~Number.of.previous.pregnancies+Number.of.deliveries+Menstruation.status+Marital.status+Smoking.status+History.of.cervical.leisions+History.of.HPV.infection+Knowledge.about.HPV.prevention+Participation.in.routine.cervical.screening	9	0.734597372929754	0.730902304935687	0.738292440923822	0.0374	-0.0489	0.1236	0.39597	0.1717	-0.0488	0.3921	0.12689	0.0001	-0.0231	0.0233	0.99197
HPV~Number.of.deliveries+Main.contraceptive.measures+Marital.status+Smoking.status+History.of.HPV.infection+Knowledge.about.HPV.prevention+Hygiene.practices.during.sexual.activity+HPV.vaccination.status	8	0.734580239862935	0.730916319885013	0.738244159840858	0.0777	-0.0094	0.1649	0.0804	0.1349	-0.0847	0.3544	0.22849	-0.0017	-0.0196	0.0162	0.85125
HPV~Number.of.sexual.partners+Number.of.previous.pregnancies+Number.of.deliveries+Menstruation.status+Marital.status+Smoking.status+History.of.cervical.leisions+History.of.HPV.infection+Participation.in.routine.cervical.screening	9	0.734557395773843	0.731022465996016	0.738092325551671	0.0834	0.0129	0.154	0.02045	-0.0101	-0.2311	0.211	0.92899	0.0015	-0.0162	0.0191	0.86834
HPV~Number.of.previous.pregnancies+Number.of.deliveries+Menstruation.status+History.of.cervical.leisions+History.of.HPV.infection+Knowledge.about.HPV.prevention+Hygiene.practices.during.sexual.activity+Participation.in.routine.cervical.screening+HPV.vaccination.status	9	0.734477441462022	0.730835856248484	0.73811902667556	0.0364	-0.0615	0.1343	0.46637	0.228	0.0077	0.4483	0.04254	-0.0067	-0.0307	0.0173	0.5839
HPV~Number.of.sexual.partners+Number.of.deliveries+Menstruation.status+Main.contraceptive.measures+Smoking.status+History.of.cervical.leisions+History.of.HPV.infection+Knowledge.about.HPV.prevention+HPV.vaccination.status	9	0.734460308395203	0.731039673820085	0.73788094297032	0.0815	-0.0148	0.1778	0.0972	0.1637	-0.0571	0.3844	0.14614	-0.0025	-0.0258	0.0208	0.83411
HPV~Number.of.sexual.partners+Number.of.deliveries+Menstruation.status+Marital.status+Smoking.status+History.of.cervical.leisions+History.of.HPV.infection+Hygiene.practices.during.sexual.activity	8	0.734443175328384	0.730972832279219	0.737913518377548	0.0825	-0.0019	0.1669	0.05547	-0.0722	-0.2932	0.1489	0.52213	-0.0035	-0.0203	0.0132	0.67984
HPV~Number.of.sexual.partners+Number.of.previous.pregnancies+Menstruation.status+Main.contraceptive.measures+History.of.cervical.leisions+History.of.HPV.infection+Knowledge.about.HPV.prevention+Participation.in.routine.cervical.screening+HPV.vaccination.status	9	0.734431753283838	0.73078088980088	0.738082616766796	0.0893	-0.0012	0.1797	0.0531	0.1411	-0.0784	0.3605	0.20775	0.0034	-0.0184	0.0252	0.75872
HPV~Number.of.sexual.partners+Menstruation.status+Main.contraceptive.measures+Marital.status+Smoking.status+History.of.HPV.infection+Knowledge.about.HPV.prevention+Participation.in.routine.cervical.screening	8	0.734426042261565	0.730750671002199	0.738101413520931	0.0933	0.0197	0.1668	0.01295	0.1373	-0.0832	0.3578	0.22234	0.0072	-0.0065	0.0208	0.30299
HPV~Smoking.status+History.of.cervical.leisions+History.of.HPV.infection+Knowledge.about.HPV.prevention+Hygiene.practices.during.sexual.activity+Participation.in.routine.cervical.screening+HPV.vaccination.status	7	0.734403198172473	0.730873475915709	0.737932920429237	0.0099	-0.0827	0.1026	0.83356	0.1743	-0.0445	0.3931	0.11841	-0.0111	-0.0333	0.0112	0.32974
HPV~Number.of.previous.pregnancies+Number.of.deliveries+Menstruation.status+Smoking.status+History.of.cervical.leisions+History.of.HPV.infection+Knowledge.about.HPV.prevention+Participation.in.routine.cervical.screening+HPV.vaccination.status	9	0.734380354083381	0.730749313394605	0.738011394772157	0.0481	-0.0573	0.1536	0.37106	0.2214	0.0043	0.4384	0.04563	-0.0049	-0.031	0.0211	0.71108
HPV~Number.of.sexual.partners+Number.of.deliveries+Smoking.status+History.of.cervical.leisions+History.of.HPV.infection+Knowledge.about.HPV.prevention+Participation.in.routine.cervical.screening+HPV.vaccination.status	8	0.73434037692747	0.73082296498417	0.73785778887077	0.0491	-0.0336	0.1319	0.24477	0.2636	0.0449	0.4823	0.01814	-0.0047	-0.0251	0.0157	0.65172
HPV~Number.of.sexual.partners+Number.of.previous.pregnancies+Number.of.deliveries+Menstruation.status+Main.contraceptive.measures+Smoking.status+History.of.HPV.infection+Knowledge.about.HPV.prevention+Hygiene.practices.during.sexual.activity+HPV.vaccination.status	10	0.734323243860651	0.730702105822702	0.7379443818986	0.0726	-0.0155	0.1608	0.10609	0.3191	0.1056	0.5327	0.0034	0.003	-0.0184	0.0243	0.78646
HPV~Number.of.sexual.partners+Number.of.previous.pregnancies+Number.of.deliveries+Menstruation.status+Main.contraceptive.measures+Smoking.status+History.of.HPV.infection+Knowledge.about.HPV.prevention+Participation.in.routine.cervical.screening+HPV.vaccination.status	10	0.734311821816105	0.730733840204194	0.737889803428016	0.0648	-0.0267	0.1562	0.16509	0.2435	0.0232	0.4638	0.03025	0.0046	-0.0173	0.0266	0.68028
HPV~Number.of.previous.pregnancies+Menstruation.status+Marital.status+Smoking.status+History.of.HPV.infection+Knowledge.about.HPV.prevention+Hygiene.practices.during.sexual.activity+Participation.in.routine.cervical.screening	8	0.73428326670474	0.730540846405858	0.738025687003623	0.0501	-0.0388	0.139	0.26946	0.2649	0.0447	0.4851	0.0184	-0.0021	-0.0236	0.0195	0.8508
HPV~Menstruation.status+Main.contraceptive.measures+Marital.status+History.of.cervical.leisions+History.of.HPV.infection+Knowledge.about.HPV.prevention+Participation.in.routine.cervical.screening+HPV.vaccination.status	8	0.73428326670474	0.730624622060971	0.737941911348509	0.0874	0.0004	0.1745	0.04891	0.219	0.0002	0.4377	0.04978	0.0061	-0.0133	0.0256	0.5378
HPV~Number.of.previous.pregnancies+Menstruation.status+Marital.status+History.of.cervical.leisions+History.of.HPV.infection+Knowledge.about.HPV.prevention+Participation.in.routine.cervical.screening+HPV.vaccination.status	8	0.734271844660194	0.730545245431215	0.737998443889173	0.0776	-0.013	0.1682	0.09305	0.154	-0.0668	0.3747	0.17162	0.007	-0.0135	0.0275	0.50542
HPV~Number.of.previous.pregnancies+Menstruation.status+History.of.cervical.leisions+History.of.HPV.infection+Knowledge.about.HPV.prevention+Hygiene.practices.during.sexual.activity+Participation.in.routine.cervical.screening+HPV.vaccination.status	8	0.734271844660194	0.730618936854947	0.737924752465441	0.0344	-0.0635	0.1323	0.49049	0.193	-0.0274	0.4134	0.08604	-0.0067	-0.0307	0.0173	0.5853
HPV~Number.of.sexual.partners+Number.of.previous.pregnancies+Marital.status+Smoking.status+History.of.HPV.infection+Knowledge.about.HPV.prevention+Hygiene.practices.during.sexual.activity+HPV.vaccination.status	8	0.734254711593375	0.730450879296424	0.738058543890326	0.058	0.003	0.113	0.03889	0.1615	-0.0594	0.3824	0.1519	0.0115	-0.0002	0.0231	0.05333
HPV~Number.of.sexual.partners+Number.of.deliveries+Menstruation.status+Main.contraceptive.measures+History.of.cervical.leisions+History.of.HPV.infection+Knowledge.about.HPV.prevention+Participation.in.routine.cervical.screening+HPV.vaccination.status	9	0.734243289548829	0.730729249592639	0.737757329505019	0.0511	-0.0317	0.1338	0.22637	0.1411	-0.0784	0.3605	0.20775	0.0004	-0.0213	0.0222	0.96791
HPV~Number.of.sexual.partners+Number.of.deliveries+Main.contraceptive.measures+Smoking.status+History.of.cervical.leisions+History.of.HPV.infection+Knowledge.about.HPV.prevention+Participation.in.routine.cervical.screening+HPV.vaccination.status	9	0.734220445459737	0.730655956293761	0.737784934625713	0.0481	-0.0408	0.1371	0.2889	0.1326	-0.0882	0.3534	0.23911	-0.0011	-0.0221	0.02	0.92012
HPV~Number.of.previous.pregnancies+Number.of.deliveries+Menstruation.status+Main.contraceptive.measures+History.of.cervical.leisions+History.of.HPV.infection+Knowledge.about.HPV.prevention+Hygiene.practices.during.sexual.activity+HPV.vaccination.status	9	0.734214734437464	0.730611067270874	0.737818401604055	0.0148	-0.0779	0.1075	0.75449	-0.0126	-0.2325	0.2074	0.91084	-0.0129	-0.0374	0.0116	0.30271
HPV~Number.of.sexual.partners+Number.of.previous.pregnancies+Menstruation.status+Main.contraceptive.measures+Smoking.status+History.of.HPV.infection+Knowledge.about.HPV.prevention+Participation.in.routine.cervical.screening+HPV.vaccination.status	9	0.734203312392918	0.73058725020511	0.737819374580727	0.0657	-0.0257	0.1572	0.15876	0.2023	-0.0185	0.4231	0.07259	0.004	-0.0176	0.0256	0.71756
HPV~Number.of.previous.pregnancies+Menstruation.status+Main.contraceptive.measures+Marital.status+History.of.HPV.infection+Knowledge.about.HPV.prevention+Participation.in.routine.cervical.screening+HPV.vaccination.status	8	0.734197601370645	0.730487922804503	0.737907279936788	0.0913	0.0044	0.1782	0.03943	0.1736	-0.0468	0.394	0.12264	0.0067	-0.0119	0.0253	0.47946
HPV~Number.of.sexual.partners+Number.of.previous.pregnancies+Number.of.deliveries+Main.contraceptive.measures+Marital.status+Smoking.status+History.of.HPV.infection+Knowledge.about.HPV.prevention+Participation.in.routine.cervical.screening+HPV.vaccination.status	10	0.734197601370645	0.730440049530603	0.737955153210687	0.105	0.0361	0.1739	0.00281	0.4483	0.231	0.6657	5e-05	0.0174	0.006	0.0289	0.00289
HPV~Number.of.sexual.partners+Number.of.previous.pregnancies+Number.of.deliveries+Menstruation.status+Smoking.status+History.of.cervical.leisions+History.of.HPV.infection+Knowledge.about.HPV.prevention+HPV.vaccination.status	9	0.734191890348372	0.730658036117079	0.737725744579666	0.0638	-0.0217	0.1492	0.14341	0.0677	-0.1502	0.2856	0.54233	-0.0003	-0.0238	0.0231	0.97717
HPV~Number.of.sexual.partners+Number.of.deliveries+Menstruation.status+Marital.status+History.of.HPV.infection+Knowledge.about.HPV.prevention+Hygiene.practices.during.sexual.activity+Participation.in.routine.cervical.screening	8	0.734180468303826	0.73048438686231	0.737876549745342	0.0697	0.0023	0.1372	0.04268	0.2925	0.0733	0.5118	0.00892	0.0044	-0.008	0.0169	0.48294
HPV~Number.of.sexual.partners+Number.of.previous.pregnancies+Number.of.deliveries+Marital.status+Smoking.status+History.of.HPV.infection+Hygiene.practices.during.sexual.activity+Participation.in.routine.cervical.screening+HPV.vaccination.status	9	0.734163335237007	0.730613038732919	0.737713631741096	0.0648	0.0099	0.1196	0.02065	0.1135	-0.1061	0.3332	0.31097	0.0061	-0.0078	0.02	0.39035
HPV~Main.contraceptive.measures+Marital.status+History.of.cervical.leisions+History.of.HPV.infection+Knowledge.about.HPV.prevention+Hygiene.practices.during.sexual.activity+HPV.vaccination.status	7	0.734077669902913	0.730530948027694	0.737624391778131	0.0668	-0.015	0.1486	0.10938	0.143	-0.0765	0.3625	0.20156	-0.0054	-0.0227	0.0119	0.53943
HPV~Number.of.previous.pregnancies+Number.of.deliveries+Menstruation.status+Main.contraceptive.measures+Marital.status+Smoking.status+History.of.HPV.infection+Hygiene.practices.during.sexual.activity+HPV.vaccination.status	9	0.734049114791548	0.730536244168879	0.737561985414217	0.0717	-0.0278	0.1712	0.158	-0.0491	-0.27	0.1717	0.6629	-0.0054	-0.0263	0.0156	0.61418
HPV~Number.of.sexual.partners+Number.of.previous.pregnancies+Number.of.deliveries+Menstruation.status+Main.contraceptive.measures+History.of.cervical.leisions+History.of.HPV.infection+Knowledge.about.HPV.prevention+Hygiene.practices.during.sexual.activity+HPV.vaccination.status	10	0.734049114791548	0.730407717013124	0.737690512569971	0.0648	-0.0207	0.1502	0.13732	0.3393	0.1209	0.5578	0.00233	0.0018	-0.0193	0.0228	0.86803
HPV~Number.of.sexual.partners+Main.contraceptive.measures+Marital.status+History.of.cervical.leisions+History.of.HPV.infection+Knowledge.about.HPV.prevention+Hygiene.practices.during.sexual.activity+HPV.vaccination.status	8	0.734020559680183	0.730398234180182	0.737642885180184	0.0796	0.017	0.1421	0.01269	0.2618	0.0415	0.4821	0.01986	0.0086	-0.0017	0.0188	0.10321
HPV~Number.of.sexual.partners+Number.of.previous.pregnancies+Menstruation.status+Marital.status+History.of.HPV.infection+Knowledge.about.HPV.prevention+Hygiene.practices.during.sexual.activity+Participation.in.routine.cervical.screening	8	0.733940605368361	0.730123648220861	0.737757562515861	0.0952	0.0217	0.1687	0.01113	0.303	0.0826	0.5235	0.00706	0.0069	-0.0059	0.0198	0.28741
HPV~Number.of.deliveries+Menstruation.status+Smoking.status+History.of.cervical.leisions+History.of.HPV.infection+Knowledge.about.HPV.prevention+Hygiene.practices.during.sexual.activity+HPV.vaccination.status	8	0.733934894346088	0.730425917164792	0.737443871527384	-0.0068	-0.0996	0.086	0.88587	0.2716	0.0537	0.4895	0.01456	-0.0123	-0.0377	0.013	0.3405
HPV~Number.of.sexual.partners+Number.of.deliveries+Menstruation.status+Marital.status+Smoking.status+History.of.HPV.infection+Participation.in.routine.cervical.screening+HPV.vaccination.status	8	0.733923472301542	0.730276509968693	0.737570434634391	0.0756	0.0168	0.1343	0.01176	0.0985	-0.1222	0.3191	0.38175	0.007	-0.0077	0.0217	0.35057
HPV~Number.of.sexual.partners+Number.of.previous.pregnancies+Menstruation.status+Main.contraceptive.measures+Marital.status+Smoking.status+History.of.HPV.infection+Knowledge.about.HPV.prevention+Hygiene.practices.during.sexual.activity	9	0.733923472301542	0.730161380603896	0.737685563999188	0.0962	0.0304	0.162	0.00417	0.286	0.0656	0.5064	0.01098	0.0079	-0.0071	0.0229	0.30222
HPV~Number.of.previous.pregnancies+Menstruation.status+Main.contraceptive.measures+Marital.status+Smoking.status+History.of.HPV.infection+Hygiene.practices.during.sexual.activity+HPV.vaccination.status	8	0.733912050256996	0.730384903138436	0.737439197375556	0.0628	-0.0343	0.16	0.20504	-0.0334	-0.2544	0.1877	0.76745	-0.0059	-0.0266	0.0148	0.57846
HPV~Number.of.sexual.partners+Number.of.previous.pregnancies+Number.of.deliveries+Smoking.status+History.of.cervical.leisions+History.of.HPV.infection+Hygiene.practices.during.sexual.activity+Participation.in.routine.cervical.screening+HPV.vaccination.status	9	0.733906339234723	0.730559122318744	0.737253556150702	0.0501	-0.0388	0.139	0.26946	-0.0113	-0.2324	0.2097	0.92013	-0.0118	-0.0334	0.0097	0.28044
HPV~Number.of.sexual.partners+Number.of.previous.pregnancies+Main.contraceptive.measures+Marital.status+History.of.cervical.leisions+History.of.HPV.infection+Knowledge.about.HPV.prevention+Hygiene.practices.during.sexual.activity+HPV.vaccination.status	9	0.733889206167904	0.730054883590238	0.73772352874557	0.0834	0.0209	0.1459	0.00889	0.1668	-0.0512	0.3847	0.13376	0.0133	0.0022	0.0245	0.01915
HPV~Number.of.sexual.partners+Number.of.deliveries+Main.contraceptive.measures+Smoking.status+History.of.cervical.leisions+History.of.HPV.infection+Knowledge.about.HPV.prevention+Hygiene.practices.during.sexual.activity+HPV.vaccination.status	9	0.733866362078812	0.730246657600434	0.73748606655719	0.0374	-0.0424	0.1171	0.35891	0.2796	0.0626	0.4966	0.01156	-0.0029	-0.0233	0.0175	0.78185
HPV~Menstruation.status+Main.contraceptive.measures+Smoking.status+History.of.HPV.infection+Knowledge.about.HPV.prevention+Hygiene.practices.during.sexual.activity+Participation.in.routine.cervical.screening+HPV.vaccination.status	8	0.733774985722444	0.730185490203537	0.737364481241352	0.0383	-0.054	0.1306	0.41579	0.2236	0.0029	0.4444	0.04708	-0.0075	-0.0305	0.0156	0.52576
HPV~Number.of.sexual.partners+Number.of.previous.pregnancies+Number.of.deliveries+Menstruation.status+History.of.HPV.infection+Knowledge.about.HPV.prevention+Hygiene.practices.during.sexual.activity+Participation.in.routine.cervical.screening+HPV.vaccination.status	9	0.733752141633352	0.73005770540333	0.737446577863375	0.0472	-0.0418	0.1362	0.29884	0.2469	0.0263	0.4676	0.02829	0.0031	-0.0158	0.022	0.74703
HPV~Number.of.sexual.partners+Number.of.previous.pregnancies+Main.contraceptive.measures+Marital.status+Smoking.status+History.of.cervical.leisions+History.of.HPV.infection+Hygiene.practices.during.sexual.activity+Participation.in.routine.cervical.screening+HPV.vaccination.status	10	0.73372929754426	0.730094077379264	0.737364517709257	0.1216	0.0499	0.1934	0.00088	-0.0081	-0.2292	0.2129	0.94268	0.0083	-0.0064	0.0229	0.26772
HPV~Number.of.sexual.partners+Number.of.deliveries+Menstruation.status+Main.contraceptive.measures+Marital.status+Smoking.status+History.of.HPV.infection+Hygiene.practices.during.sexual.activity+Participation.in.routine.cervical.screening+HPV.vaccination.status	10	0.733723586521987	0.730071714927373	0.737375458116602	0.1403	0.0634	0.2172	0.00035	0.1387	-0.0818	0.3591	0.21767	0.0089	-0.0062	0.0241	0.24868
HPV~Number.of.deliveries+Marital.status+Smoking.status+History.of.cervical.leisions+History.of.HPV.infection+Knowledge.about.HPV.prevention+HPV.vaccination.status	7	0.733717875499714	0.730096090824849	0.73733966017458	0.0266	-0.05	0.1031	0.49658	-0.0496	-0.2607	0.1616	0.64537	-0.0029	-0.0204	0.0146	0.74771
HPV~Number.of.sexual.partners+Menstruation.status+Main.contraceptive.measures+Smoking.status+History.of.cervical.leisions+History.of.HPV.infection+Knowledge.about.HPV.prevention+Hygiene.practices.during.sexual.activity+HPV.vaccination.status	9	0.733683609366077	0.730177961463362	0.737189257268791	0.0599	-0.0256	0.1454	0.16982	0.3001	0.0803	0.5198	0.00744	-0.0013	-0.0231	0.0204	0.90545
HPV~Number.of.previous.pregnancies+Number.of.deliveries+Menstruation.status+Main.contraceptive.measures+Marital.status+History.of.cervical.leisions+History.of.HPV.infection+Knowledge.about.HPV.prevention+Hygiene.practices.during.sexual.activity+Participation.in.routine.cervical.screening	10	0.73363221016562	0.729872066670916	0.737392353660323	0.0854	-0.0051	0.1759	0.06444	0.1006	-0.1203	0.3215	0.37195	-0.0017	-0.0229	0.0195	0.87384
HPV~Number.of.sexual.partners+Number.of.previous.pregnancies+Menstruation.status+Smoking.status+History.of.HPV.infection+Knowledge.about.HPV.prevention+Participation.in.routine.cervical.screening+HPV.vaccination.status	8	0.733609366076528	0.729977638633762	0.737241093519293	0.0364	-0.0499	0.1226	0.40847	0.2452	0.0247	0.4658	0.0293	0.0015	-0.0198	0.0228	0.88956
HPV~Number.of.previous.pregnancies+Main.contraceptive.measures+Marital.status+History.of.cervical.leisions+History.of.HPV.infection+Knowledge.about.HPV.prevention+Hygiene.practices.during.sexual.activity+HPV.vaccination.status	8	0.733609366076528	0.729846292087771	0.737372440065285	0.0805	-0.0039	0.165	0.0616	-0.0264	-0.2468	0.194	0.81449	-0.001	-0.0186	0.0167	0.91421
HPV~Number.of.sexual.partners+Number.of.previous.pregnancies+Number.of.deliveries+Menstruation.status+Main.contraceptive.measures+Marital.status+History.of.cervical.leisions+History.of.HPV.infection+Knowledge.about.HPV.prevention+Hygiene.practices.during.sexual.activity	10	0.733603655054255	0.729808254305752	0.737399055802757	0.0844	0.0219	0.1469	0.0081	0.28	0.0594	0.5005	0.01285	0.0068	-0.0072	0.0207	0.34091
HPV~Number.of.sexual.partners+Number.of.deliveries+Menstruation.status+Main.contraceptive.measures+Marital.status+Smoking.status+History.of.cervical.leisions+History.of.HPV.infection+Hygiene.practices.during.sexual.activity+Participation.in.routine.cervical.screening	10	0.733580810965163	0.730034528988965	0.737127092941361	0.0815	0.0109	0.1521	0.02367	0.0776	-0.1436	0.2987	0.49178	0.001	-0.0164	0.0183	0.91334
HPV~Number.of.sexual.partners+Number.of.deliveries+Menstruation.status+Main.contraceptive.measures+Smoking.status+History.of.HPV.infection+Knowledge.about.HPV.prevention+Participation.in.routine.cervical.screening+HPV.vaccination.status	9	0.73357509994289	0.730047041800738	0.737103158085042	0.0844	-0.0061	0.1749	0.06759	0.219	0.0002	0.4377	0.04978	0.0009	-0.0208	0.0225	0.93795
HPV~Number.of.sexual.partners+Number.of.previous.pregnancies+Marital.status+Smoking.status+History.of.cervical.leisions+History.of.HPV.infection+Knowledge.about.HPV.prevention+Participation.in.routine.cervical.screening	8	0.733523700742433	0.729798560245249	0.737248841239616	0.0599	0.0049	0.1149	0.0328	0.2262	0.0071	0.4453	0.04307	0.0028	-0.0123	0.0179	0.71353
HPV~Number.of.sexual.partners+Menstruation.status+Main.contraceptive.measures+Marital.status+Smoking.status+History.of.HPV.infection+Knowledge.about.HPV.prevention+Hygiene.practices.during.sexual.activity	8	0.733512278697887	0.729854214983886	0.737170342411888	0.0756	0.0007	0.1504	0.04789	0.2443	0.0239	0.4647	0.0298	0.0025	-0.011	0.0161	0.71403
HPV~Number.of.sexual.partners+Menstruation.status+Main.contraceptive.measures+Marital.status+History.of.cervical.leisions+History.of.HPV.infection+Knowledge.about.HPV.prevention+Participation.in.routine.cervical.screening	8	0.733483723586522	0.729768605153269	0.737198842019775	0.0746	0.0157	0.1335	0.01302	0.3231	0.1031	0.5431	0.00399	0.007	-0.0065	0.0206	0.31056
HPV~Number.of.sexual.partners+Number.of.deliveries+Main.contraceptive.measures+Marital.status+Smoking.status+History.of.cervical.leisions+History.of.HPV.infection+Knowledge.about.HPV.prevention+Participation.in.routine.cervical.screening	9	0.733483723586522	0.729773492281923	0.737193954891121	0.0726	0.0052	0.1401	0.03466	0.1173	-0.1032	0.3378	0.29705	0.0065	-0.0085	0.0214	0.39795
HPV~Number.of.previous.pregnancies+Number.of.deliveries+Menstruation.status+Main.contraceptive.measures+Marital.status+Smoking.status+History.of.cervical.leisions+History.of.HPV.infection+Knowledge.about.HPV.prevention+Participation.in.routine.cervical.screening	10	0.733478012564249	0.729762541137496	0.737193483991002	0.0883	-0.0021	0.1787	0.05569	0.1989	-0.0215	0.4192	0.07696	0.003	-0.0197	0.0258	0.79557
HPV~Number.of.sexual.partners+Number.of.previous.pregnancies+Menstruation.status+Marital.status+Smoking.status+History.of.HPV.infection+HPV.vaccination.status	7	0.733449457452884	0.729871998036318	0.73702691686945	0.0933	0.0274	0.1591	0.00548	0.0195	-0.2016	0.2407	0.86258	0.0057	-0.0083	0.0198	0.42602
HPV~Number.of.sexual.partners+Number.of.deliveries+Main.contraceptive.measures+Marital.status+History.of.cervical.leisions+History.of.HPV.infection+Knowledge.about.HPV.prevention+HPV.vaccination.status	8	0.733443746430611	0.729819248205224	0.737068244655998	0.0688	0.0099	0.1276	0.02206	0.2966	0.078	0.5152	0.00783	0.008	-0.0014	0.0175	0.095
HPV~Number.of.sexual.partners+Number.of.previous.pregnancies+Number.of.deliveries+Main.contraceptive.measures+Marital.status+Smoking.status+History.of.cervical.leisions+History.of.HPV.infection+Hygiene.practices.during.sexual.activity+Participation.in.routine.cervical.screening+HPV.vaccination.status	11	0.733443746430611	0.729816095729913	0.737071397131309	0.1099	0.0337	0.1861	0.00471	0.0344	-0.1864	0.2551	0.76018	0.0098	-0.0057	0.0254	0.21516
HPV~Number.of.sexual.partners+Menstruation.status+Marital.status+Smoking.status+History.of.cervical.leisions+History.of.HPV.infection+Hygiene.practices.during.sexual.activity+Participation.in.routine.cervical.screening	8	0.733432324386065	0.729802744933258	0.737061903838872	0.0501	-0.0005	0.1006	0.05218	0.0443	-0.1767	0.2653	0.6943	-0.0029	-0.0191	0.0134	0.72958
HPV~Menstruation.status+Smoking.status+History.of.HPV.infection+Knowledge.about.HPV.prevention+Hygiene.practices.during.sexual.activity+Participation.in.routine.cervical.screening+HPV.vaccination.status	7	0.733415191319246	0.729809157499342	0.73702122513915	0	-0.0927	0.0927	1	0.2222	0.0018	0.4425	0.04813	-0.0087	-0.0318	0.0145	0.4618
HPV~Number.of.sexual.partners+Number.of.deliveries+Menstruation.status+Main.contraceptive.measures+Marital.status+History.of.cervical.leisions+History.of.HPV.infection+Hygiene.practices.during.sexual.activity+Participation.in.routine.cervical.screening+HPV.vaccination.status	10	0.733415191319246	0.729843172595779	0.736987210042713	0.1089	0.0327	0.1851	0.0051	0.1853	-0.0351	0.4057	0.09945	0.0082	-0.0077	0.0241	0.30994
HPV~Number.of.sexual.partners+Number.of.previous.pregnancies+Menstruation.status+Marital.status+History.of.HPV.infection+Knowledge.about.HPV.prevention+Hygiene.practices.during.sexual.activity+HPV.vaccination.status	8	0.7334037692747	0.729586958583932	0.737220579965468	0.0913	0.0254	0.1572	0.00659	0.3872	0.1675	0.6069	0.00055	0.0153	0.0047	0.026	0.00471
HPV~Number.of.sexual.partners+Number.of.deliveries+Menstruation.status+Marital.status+Smoking.status+History.of.HPV.infection+Knowledge.about.HPV.prevention	7	0.733392347230154	0.729791657166781	0.736993037293528	0.1168	0.0451	0.1885	0.00141	0.1826	-0.0383	0.4036	0.10517	0.0002	-0.0136	0.014	0.97518
HPV~Number.of.sexual.partners+Number.of.previous.pregnancies+Smoking.status+History.of.HPV.infection+Knowledge.about.HPV.prevention+Hygiene.practices.during.sexual.activity+Participation.in.routine.cervical.screening+HPV.vaccination.status	8	0.733380925185608	0.729693751349976	0.73706809902124	0.0138	-0.0595	0.0872	0.71186	0.2006	-0.0201	0.4212	0.07483	-0.0014	-0.0199	0.0171	0.8821
HPV~Number.of.deliveries+Marital.status+Smoking.status+History.of.cervical.leisions+History.of.HPV.infection+Knowledge.about.HPV.prevention+Hygiene.practices.during.sexual.activity+Participation.in.routine.cervical.screening	8	0.73334665905197	0.729702507499186	0.736990810604754	0.0207	-0.0561	0.0975	0.59671	0.1733	-0.0446	0.3912	0.11906	-0.0064	-0.028	0.0152	0.56229
HPV~Number.of.sexual.partners+Number.of.deliveries+Menstruation.status+Marital.status+History.of.HPV.infection+Knowledge.about.HPV.prevention+Hygiene.practices.during.sexual.activity+HPV.vaccination.status	8	0.733300970873786	0.729635535846132	0.736966405901441	0.0873	0.025	0.1496	0.00599	0.256	0.0356	0.4763	0.02279	0.0112	0.0017	0.0206	0.02013
HPV~Number.of.sexual.partners+Number.of.previous.pregnancies+Menstruation.status+Marital.status+History.of.HPV.infection+Knowledge.about.HPV.prevention+HPV.vaccination.status	7	0.733283837806967	0.729513332904086	0.737054342709849	0.0923	0.0264	0.1581	0.00601	0.3119	0.0927	0.5311	0.00528	0.0125	0.0026	0.0225	0.01366
HPV~Number.of.sexual.partners+Number.of.previous.pregnancies+Number.of.deliveries+Main.contraceptive.measures+Smoking.status+History.of.cervical.leisions+History.of.HPV.infection+Knowledge.about.HPV.prevention+Participation.in.routine.cervical.screening+HPV.vaccination.status	10	0.733283837806967	0.7296515354537	0.736916140160235	0.058	-0.0336	0.1495	0.21474	0.2107	-0.0092	0.4307	0.06039	0.0014	-0.0198	0.0226	0.8937
HPV~Number.of.sexual.partners+Number.of.deliveries+Marital.status+History.of.cervical.leisions+History.of.HPV.infection+Knowledge.about.HPV.prevention+Hygiene.practices.during.sexual.activity+Participation.in.routine.cervical.screening	8	0.733266704740148	0.72962484164288	0.736908567837417	0.0678	0.0086	0.1269	0.02467	0.2	-0.0157	0.4157	0.06915	0	-0.0128	0.0128	0.99949
HPV~Number.of.sexual.partners+Number.of.previous.pregnancies+Main.contraceptive.measures+Smoking.status+History.of.cervical.leisions+History.of.HPV.infection+Knowledge.about.HPV.prevention+Hygiene.practices.during.sexual.activity+HPV.vaccination.status	9	0.733266704740148	0.729537821612993	0.736995587867304	0.0374	-0.0489	0.1236	0.39597	0.2228	0.0041	0.4416	0.04586	0.0001	-0.0202	0.0204	0.99048
HPV~Number.of.previous.pregnancies+Menstruation.status+Main.contraceptive.measures+History.of.HPV.infection+Knowledge.about.HPV.prevention+Hygiene.practices.during.sexual.activity+Participation.in.routine.cervical.screening+HPV.vaccination.status	8	0.733249571673329	0.72958684547688	0.736912297869779	0.0266	-0.063	0.1161	0.56102	0.1395	-0.0813	0.3603	0.21573	-0.0079	-0.0303	0.0146	0.49072
HPV~Number.of.sexual.partners+Main.contraceptive.measures+Marital.status+Smoking.status+History.of.cervical.leisions+History.of.HPV.infection+Knowledge.about.HPV.prevention+Participation.in.routine.cervical.screening	8	0.733243860651057	0.729565124211284	0.736922597090829	0.0707	0.0116	0.1298	0.01894	0.1645	-0.0559	0.3849	0.14358	0.0043	-0.0095	0.018	0.54112
HPV~Number.of.sexual.partners+Number.of.deliveries+Marital.status+Smoking.status+History.of.HPV.infection+Knowledge.about.HPV.prevention+Hygiene.practices.during.sexual.activity+Participation.in.routine.cervical.screening	8	0.733238149628784	0.729543946951054	0.736932352306513	0.0403	-0.0053	0.0858	0.0831	0.1517	-0.0654	0.3687	0.17079	0.0019	-0.0122	0.016	0.78814
HPV~Menstruation.status+Main.contraceptive.measures+Marital.status+History.of.HPV.infection+Knowledge.about.HPV.prevention+Hygiene.practices.during.sexual.activity+Participation.in.routine.cervical.screening+HPV.vaccination.status	8	0.733215305539692	0.72956615939202	0.736864451687363	0.0834	0.0056	0.1613	0.0357	0.0899	-0.1309	0.3107	0.42496	0.0041	-0.0144	0.0226	0.66457
HPV~Menstruation.status+Marital.status+History.of.cervical.leisions+History.of.HPV.infection+Knowledge.about.HPV.prevention+Participation.in.routine.cervical.screening+HPV.vaccination.status	7	0.733203883495146	0.72954058389505	0.736867183095242	0.0541	-0.0314	0.1395	0.21476	0.1644	-0.0551	0.3838	0.14213	0.0039	-0.0156	0.0234	0.69375
HPV~Number.of.sexual.partners+Number.of.previous.pregnancies+Number.of.deliveries+Marital.status+Smoking.status+History.of.cervical.leisions+History.of.HPV.infection+Participation.in.routine.cervical.screening+HPV.vaccination.status	9	0.733129640205597	0.729567922714023	0.73669135769717	0.1286	0.0473	0.2098	0.00193	0.0059	-0.2152	0.2271	0.95802	0.0062	-0.0082	0.0206	0.40013
HPV~Number.of.sexual.partners+Number.of.previous.pregnancies+Marital.status+History.of.HPV.infection+Knowledge.about.HPV.prevention+Hygiene.practices.during.sexual.activity+Participation.in.routine.cervical.screening+HPV.vaccination.status	8	0.733118218161051	0.729366014613297	0.736870421708804	0.058	0.003	0.113	0.03889	0.3493	0.1316	0.567	0.00167	0.0113	0.0017	0.0209	0.02072
HPV~Number.of.sexual.partners+Number.of.deliveries+Menstruation.status+Main.contraceptive.measures+Marital.status+Smoking.status+History.of.HPV.infection+Hygiene.practices.during.sexual.activity+HPV.vaccination.status	9	0.733112507138778	0.7295438781503	0.736681136127256	0.1315	0.0439	0.2191	0.00326	0.2016	-0.019	0.4222	0.07325	0.0059	-0.0084	0.0202	0.42194
HPV~Number.of.sexual.partners+Number.of.previous.pregnancies+Number.of.deliveries+Menstruation.status+Marital.status+Smoking.status+History.of.HPV.infection+Hygiene.practices.during.sexual.activity+Participation.in.routine.cervical.screening	9	0.733083952027413	0.729407297668633	0.736760606386193	0.0736	0.0147	0.1325	0.0143	0.0067	-0.2132	0.2267	0.95211	0.0001	-0.016	0.0162	0.99358
HPV~Number.of.sexual.partners+Main.contraceptive.measures+Marital.status+Smoking.status+History.of.HPV.infection+Knowledge.about.HPV.prevention+HPV.vaccination.status	7	0.733072529982867	0.729494598624965	0.736650461340769	0.0825	0.02	0.1449	0.00961	0.1397	-0.0813	0.3607	0.21535	0.0068	-0.0014	0.0149	0.10393
HPV~Number.of.sexual.partners+Main.contraceptive.measures+Marital.status+History.of.HPV.infection+Knowledge.about.HPV.prevention+Hygiene.practices.during.sexual.activity+Participation.in.routine.cervical.screening+HPV.vaccination.status	8	0.733043974871502	0.729401124941505	0.736686824801499	0.0844	0.0219	0.1469	0.0081	0.1453	-0.0755	0.3661	0.19713	0.0117	0.001	0.0224	0.03143
HPV~Number.of.previous.pregnancies+Menstruation.status+Smoking.status+History.of.cervical.leisions+History.of.HPV.infection+Knowledge.about.HPV.prevention+Participation.in.routine.cervical.screening+HPV.vaccination.status	8	0.733043974871502	0.72940300207977	0.736684947663234	0.0344	-0.0688	0.1377	0.51314	0.2187	-0.0007	0.4381	0.0507	-0.0054	-0.0313	0.0205	0.68106
HPV~Number.of.sexual.partners+Menstruation.status+Marital.status+Smoking.status+History.of.cervical.leisions+History.of.HPV.infection+Hygiene.practices.during.sexual.activity	7	0.733009708737864	0.729565808162913	0.736453609312815	0.0196	-0.0371	0.0764	0.49713	0.0731	-0.1394	0.2856	0.50024	-0.0059	-0.0217	0.0099	0.46432
HPV~Number.of.sexual.partners+Number.of.previous.pregnancies+Menstruation.status+History.of.HPV.infection+Knowledge.about.HPV.prevention+Hygiene.practices.during.sexual.activity+Participation.in.routine.cervical.screening+HPV.vaccination.status	8	0.732998286693318	0.729300891423021	0.736695681963615	0.0374	-0.0489	0.1236	0.39597	0.2588	0.0383	0.4793	0.02141	0.0032	-0.0157	0.0221	0.74146
HPV~Number.of.sexual.partners+Number.of.previous.pregnancies+Number.of.deliveries+Marital.status+History.of.cervical.leisions+History.of.HPV.infection+Knowledge.about.HPV.prevention+Hygiene.practices.during.sexual.activity+Participation.in.routine.cervical.screening	9	0.732986864648772	0.729293833043102	0.736679896254442	0.052	0.0015	0.1026	0.04371	0.2313	0.0147	0.4479	0.03631	0.0012	-0.0117	0.0141	0.85488
HPV~Number.of.sexual.partners+Main.contraceptive.measures+Smoking.status+History.of.cervical.leisions+History.of.HPV.infection+Knowledge.about.HPV.prevention+Participation.in.routine.cervical.screening+HPV.vaccination.status	8	0.732946887492861	0.729436833659127	0.736456941326596	0.0462	-0.0366	0.129	0.27425	0.1878	-0.0325	0.4081	0.09482	-0.0048	-0.0246	0.0151	0.63949
HPV~Number.of.sexual.partners+Number.of.previous.pregnancies+Number.of.deliveries+Menstruation.status+Marital.status+History.of.cervical.leisions+History.of.HPV.infection+Knowledge.about.HPV.prevention+Hygiene.practices.during.sexual.activity	9	0.732935465448315	0.729177352659911	0.73669357823672	0.0717	0.0127	0.1306	0.01719	0.205	-0.0148	0.4248	0.06751	0.0044	-0.0093	0.0181	0.52526
HPV~Number.of.sexual.partners+Number.of.deliveries+Marital.status+Smoking.status+History.of.cervical.leisions+History.of.HPV.infection+Hygiene.practices.during.sexual.activity+HPV.vaccination.status	8	0.732918332381496	0.729596003806134	0.736240660956859	0.0511	-0.009	0.1111	0.09542	-0.0219	-0.2428	0.1989	0.84567	0.0031	-0.011	0.0172	0.66718
HPV~Number.of.deliveries+Menstruation.status+Main.contraceptive.measures+History.of.cervical.leisions+History.of.HPV.infection+Knowledge.about.HPV.prevention+Hygiene.practices.during.sexual.activity+Participation.in.routine.cervical.screening+HPV.vaccination.status	9	0.732866933181039	0.729269536934773	0.736464329427306	0.0138	-0.0729	0.1005	0.75475	0.1065	-0.1144	0.3273	0.34488	-0.0075	-0.0315	0.0164	0.53709
HPV~Number.of.sexual.partners+Number.of.previous.pregnancies+Number.of.deliveries+Menstruation.status+Main.contraceptive.measures+Marital.status+History.of.HPV.infection+Knowledge.about.HPV.prevention+Participation.in.routine.cervical.screening	9	0.73284980011422	0.729095665842014	0.736603934386427	0.0971	0.0314	0.1629	0.00379	0.1086	-0.1124	0.3297	0.33548	0.0086	-0.0043	0.0215	0.19006
HPV~Number.of.deliveries+Menstruation.status+Main.contraceptive.measures+Marital.status+Smoking.status+History.of.HPV.infection+Knowledge.about.HPV.prevention+Hygiene.practices.during.sexual.activity+Participation.in.routine.cervical.screening	9	0.732844089091947	0.729147485066293	0.736540693117602	0.0619	-0.0236	0.1473	0.15599	0.1994	-0.0208	0.4197	0.07597	-0.0022	-0.0231	0.0187	0.83544
HPV~Number.of.previous.pregnancies+Number.of.deliveries+Menstruation.status+Marital.status+Smoking.status+History.of.cervical.leisions+History.of.HPV.infection+Knowledge.about.HPV.prevention	8	0.73280982295831	0.729167246287277	0.736452399629342	0.0462	-0.0428	0.1352	0.30878	0.2479	0.0285	0.4672	0.02678	-0.0062	-0.0298	0.0173	0.60432
HPV~Number.of.previous.pregnancies+Number.of.deliveries+Marital.status+Smoking.status+History.of.HPV.infection+Knowledge.about.HPV.prevention+Hygiene.practices.during.sexual.activity+HPV.vaccination.status	8	0.732775556824672	0.729042879235113	0.73650823441423	0.0423	-0.0405	0.1251	0.31635	0.1732	-0.0477	0.3941	0.12444	-0.0016	-0.0199	0.0168	0.86829
HPV~Number.of.sexual.partners+Number.of.previous.pregnancies+Menstruation.status+Marital.status+Smoking.status+History.of.cervical.leisions+History.of.HPV.infection+Participation.in.routine.cervical.screening	8	0.73275271273558	0.729178378068576	0.736327047402583	0.0971	0.0313	0.163	0.00385	-0.0702	-0.2913	0.1508	0.53339	0.0003	-0.0169	0.0175	0.97135
HPV~Number.of.previous.pregnancies+Number.of.deliveries+Menstruation.status+Marital.status+Smoking.status+History.of.HPV.infection+Hygiene.practices.during.sexual.activity+HPV.vaccination.status	8	0.732729868646488	0.729198466839491	0.736261270453484	0.0619	-0.0407	0.1644	0.23693	0.1095	-0.111	0.33	0.3302	-0.0068	-0.0278	0.0142	0.52399
HPV~Number.of.sexual.partners+Number.of.previous.pregnancies+Menstruation.status+Smoking.status+History.of.cervical.leisions+History.of.HPV.infection+Knowledge.about.HPV.prevention+HPV.vaccination.status	8	0.732724157624215	0.729133470790179	0.73631484445825	0.0648	-0.0207	0.1502	0.13732	0.0721	-0.1438	0.2879	0.51278	-0.0011	-0.0243	0.022	0.92314
HPV~Number.of.sexual.partners+Number.of.deliveries+Marital.status+History.of.cervical.leisions+History.of.HPV.infection+Hygiene.practices.during.sexual.activity+Participation.in.routine.cervical.screening+HPV.vaccination.status	8	0.732707024557396	0.7292672885577	0.736146760557092	0.0559	0.0056	0.1063	0.02951	-0.143	-0.3625	0.0765	0.20156	0.0027	-0.011	0.0165	0.69583
HPV~Number.of.sexual.partners+Menstruation.status+Main.contraceptive.measures+History.of.cervical.leisions+History.of.HPV.infection+Knowledge.about.HPV.prevention+Hygiene.practices.during.sexual.activity+Participation.in.routine.cervical.screening+HPV.vaccination.status	9	0.732701313535123	0.729088660848809	0.736313966221436	0.0599	-0.0256	0.1454	0.16982	0.2086	-0.0118	0.4289	0.06358	0.0028	-0.0174	0.0231	0.7859
HPV~Number.of.sexual.partners+Marital.status+Smoking.status+History.of.HPV.infection+Knowledge.about.HPV.prevention+Hygiene.practices.during.sexual.activity+HPV.vaccination.status	7	0.732684180468304	0.729167888489714	0.736200472446894	0.0412	-0.004	0.0865	0.07415	0.2056	0.0359	0.3753	0.01755	0.0074	-0.0031	0.0178	0.16664
HPV~Number.of.deliveries+Menstruation.status+History.of.cervical.leisions+History.of.HPV.infection+Knowledge.about.HPV.prevention+Hygiene.practices.during.sexual.activity+Participation.in.routine.cervical.screening+HPV.vaccination.status	8	0.732678469446031	0.729062898416104	0.736294040475958	-0.0078	-0.1005	0.085	0.86967	0.0909	-0.13	0.3118	0.41989	-0.009	-0.0329	0.0149	0.45951
HPV~Number.of.previous.pregnancies+Number.of.deliveries+Marital.status+Smoking.status+History.of.cervical.leisions+History.of.HPV.infection+Knowledge.about.HPV.prevention+Hygiene.practices.during.sexual.activity+Participation.in.routine.cervical.screening	9	0.732678469446031	0.72895588640034	0.736401052491722	0.0306	-0.0494	0.1105	0.45382	0.2223	0.0031	0.4414	0.0468	-0.0056	-0.0274	0.0162	0.61439
HPV~Number.of.sexual.partners+Number.of.previous.pregnancies+Number.of.deliveries+Marital.status+Smoking.status+History.of.cervical.leisions+History.of.HPV.infection+Knowledge.about.HPV.prevention+Hygiene.practices.during.sexual.activity	9	0.732644203312393	0.728819338002465	0.736469068622321	0.0472	-0.013	0.1074	0.12452	0.13	-0.091	0.351	0.24901	0.002	-0.0144	0.0183	0.8143
HPV~Number.of.previous.pregnancies+Menstruation.status+Main.contraceptive.measures+Marital.status+Smoking.status+History.of.cervical.leisions+History.of.HPV.infection+Knowledge.about.HPV.prevention+Participation.in.routine.cervical.screening	9	0.73263849229012	0.728896643399425	0.736380341180814	0.0756	-0.0183	0.1694	0.11459	0.1285	-0.0925	0.3495	0.25442	0.0028	-0.0198	0.0255	0.80656
HPV~Number.of.previous.pregnancies+Menstruation.status+Main.contraceptive.measures+Marital.status+History.of.cervical.leisions+History.of.HPV.infection+Knowledge.about.HPV.prevention+Hygiene.practices.during.sexual.activity+Participation.in.routine.cervical.screening	9	0.732632781267847	0.728841534158772	0.736424028376922	0.0844	-0.0061	0.1749	0.06759	0.1009	-0.1202	0.3219	0.37122	-0.0017	-0.0229	0.0195	0.87611
HPV~Number.of.sexual.partners+Number.of.previous.pregnancies+Number.of.deliveries+Menstruation.status+Main.contraceptive.measures+Marital.status+Smoking.status+History.of.HPV.infection+Participation.in.routine.cervical.screening+HPV.vaccination.status	10	0.732627070245574	0.728927630696374	0.736326509794774	0.1305	0.0561	0.2049	0.00059	0.1656	-0.0551	0.3864	0.14141	0.0113	-0.004	0.0265	0.14931
HPV~Number.of.previous.pregnancies+Number.of.deliveries+Menstruation.status+Main.contraceptive.measures+Marital.status+History.of.HPV.infection+Knowledge.about.HPV.prevention+Participation.in.routine.cervical.screening+HPV.vaccination.status	9	0.732575671045117	0.72883134550346	0.736319996586775	0.0923	0.0054	0.1792	0.03743	0.1173	-0.1032	0.3378	0.29705	0.0067	-0.0119	0.0254	0.47997
HPV~Number.of.previous.pregnancies+Number.of.deliveries+Menstruation.status+Main.contraceptive.measures+Smoking.status+History.of.cervical.leisions+History.of.HPV.infection+Knowledge.about.HPV.prevention+Hygiene.practices.during.sexual.activity+Participation.in.routine.cervical.screening	10	0.732575671045117	0.728906041322969	0.736245300767265	-0.0068	-0.0996	0.086	0.88587	0.0443	-0.1767	0.2653	0.6943	-0.0124	-0.039	0.0141	0.358
HPV~Number.of.deliveries+Menstruation.status+Marital.status+Smoking.status+History.of.cervical.leisions+History.of.HPV.infection+Knowledge.about.HPV.prevention	7	0.732569960022844	0.728985890397534	0.736154029648155	0.0325	-0.0473	0.1123	0.4246	0.2445	0.0239	0.4652	0.02981	-0.0088	-0.0314	0.0138	0.44357
HPV~Number.of.deliveries+Menstruation.status+Main.contraceptive.measures+Marital.status+Smoking.status+History.of.cervical.leisions+History.of.HPV.infection+Knowledge.about.HPV.prevention+Participation.in.routine.cervical.screening	9	0.732569960022844	0.728876816928745	0.736263103116944	0.0638	-0.0216	0.1492	0.14301	0.1986	-0.022	0.4193	0.07769	0.0008	-0.0213	0.0229	0.94354
HPV~Menstruation.status+Marital.status+History.of.cervical.leisions+History.of.HPV.infection+Knowledge.about.HPV.prevention+Hygiene.practices.during.sexual.activity+HPV.vaccination.status	7	0.732552826956025	0.728924893700972	0.736180760211078	0.0325	-0.0472	0.1122	0.42434	0.2155	-0.0015	0.4326	0.05163	-0.0021	-0.0212	0.017	0.83126
HPV~Number.of.sexual.partners+Main.contraceptive.measures+Marital.status+History.of.cervical.leisions+History.of.HPV.infection+Knowledge.about.HPV.prevention+HPV.vaccination.status	7	0.732529982866933	0.728954651994453	0.736105313739413	0.0796	0.017	0.1421	0.01261	0.2342	0.0145	0.4538	0.03667	0.0058	-0.002	0.0136	0.14455
HPV~Number.of.sexual.partners+Number.of.deliveries+Menstruation.status+History.of.cervical.leisions+History.of.HPV.infection+Knowledge.about.HPV.prevention+Participation.in.routine.cervical.screening+HPV.vaccination.status	8	0.732529982866933	0.728991160523068	0.736068805210798	0.0481	-0.0346	0.1309	0.25434	0.1501	-0.0707	0.3709	0.1827	-0.0015	-0.0227	0.0198	0.89272
HPV~Number.of.sexual.partners+Number.of.previous.pregnancies+Number.of.deliveries+Menstruation.status+Main.contraceptive.measures+Smoking.status+History.of.cervical.leisions+History.of.HPV.infection+Hygiene.practices.during.sexual.activity+HPV.vaccination.status	10	0.732507138777841	0.729156724418398	0.735857553137284	0.0462	-0.0428	0.1352	0.30878	0.0761	-0.145	0.2971	0.49999	-0.0092	-0.0323	0.0139	0.43441
HPV~Number.of.sexual.partners+Number.of.previous.pregnancies+Menstruation.status+Marital.status+Smoking.status+History.of.HPV.infection+Knowledge.about.HPV.prevention+Hygiene.practices.during.sexual.activity	8	0.732490005711022	0.728730792816105	0.736249218605939	0.0628	-0.001	0.1267	0.05387	0.1806	-0.0352	0.3964	0.101	0.0056	-0.0096	0.0207	0.47009
HPV~Number.of.sexual.partners+Number.of.previous.pregnancies+Menstruation.status+Main.contraceptive.measures+Marital.status+Smoking.status+History.of.cervical.leisions+History.of.HPV.infection+Hygiene.practices.during.sexual.activity+Participation.in.routine.cervical.screening	10	0.732490005711022	0.72888846692722	0.736091544494825	0.0854	0.0149	0.1559	0.01762	0.0737	-0.1474	0.2948	0.51373	0.0024	-0.0147	0.0194	0.78568
HPV~Number.of.previous.pregnancies+Main.contraceptive.measures+Smoking.status+History.of.cervical.leisions+History.of.HPV.infection+Knowledge.about.HPV.prevention+Hygiene.practices.during.sexual.activity+HPV.vaccination.status	8	0.732484294688749	0.728802502737435	0.736166086640063	0.0344	-0.0579	0.1267	0.4646	0.0042	-0.2168	0.2253	0.97011	-0.0112	-0.0345	0.0122	0.34938
HPV~Number.of.previous.pregnancies+Number.of.deliveries+Smoking.status+History.of.cervical.leisions+History.of.HPV.infection+Knowledge.about.HPV.prevention+Hygiene.practices.during.sexual.activity+HPV.vaccination.status	8	0.732421473443746	0.728775374799493	0.736067572088	-0.0018	-0.0917	0.0881	0.96822	0.0843	-0.1362	0.3048	0.45368	-0.0138	-0.0376	0.01	0.25538
HPV~Number.of.sexual.partners+Number.of.previous.pregnancies+Number.of.deliveries+Menstruation.status+Marital.status+History.of.HPV.infection+Knowledge.about.HPV.prevention+Participation.in.routine.cervical.screening	8	0.732404340376927	0.728676479519397	0.736132201234458	0.0825	0.0119	0.153	0.02201	0.2372	0.0165	0.458	0.03515	0.0057	-0.0071	0.0184	0.38492
HPV~Number.of.sexual.partners+Number.of.previous.pregnancies+Menstruation.status+Marital.status+Smoking.status+History.of.cervical.leisions+History.of.HPV.infection	7	0.73237007424329	0.728867863499537	0.735872284987042	0.106	0.0371	0.1749	0.00257	-0.0042	-0.2253	0.2168	0.97011	-0.002	-0.019	0.0151	0.82194
HPV~Number.of.sexual.partners+Number.of.deliveries+Menstruation.status+Marital.status+History.of.HPV.infection+Knowledge.about.HPV.prevention+HPV.vaccination.status	7	0.732330097087379	0.728707331544232	0.735952862630525	0.0883	0.026	0.1505	0.00544	0.1735	-0.0452	0.3922	0.11995	0.0085	0.0001	0.0169	0.04803
HPV~Number.of.sexual.partners+Number.of.previous.pregnancies+Main.contraceptive.measures+History.of.cervical.leisions+History.of.HPV.infection+Knowledge.about.HPV.prevention+Hygiene.practices.during.sexual.activity+Participation.in.routine.cervical.screening+HPV.vaccination.status	9	0.732318675042833	0.728598452560464	0.736038897525202	0.0717	-0.0102	0.1535	0.08602	0.203	-0.017	0.4229	0.07051	0.0007	-0.0176	0.0189	0.94328
HPV~Number.of.sexual.partners+Number.of.previous.pregnancies+Number.of.deliveries+Menstruation.status+Main.contraceptive.measures+Marital.status+History.of.HPV.infection+Knowledge.about.HPV.prevention+HPV.vaccination.status	9	0.73231296402056	0.728564174653789	0.73606175338733	0.1197	0.048	0.1914	0.00106	0.3105	0.0926	0.5283	0.00522	0.0153	0.0047	0.0259	0.0047
HPV~Number.of.sexual.partners+Number.of.deliveries+Menstruation.status+Main.contraceptive.measures+Marital.status+Smoking.status+History.of.cervical.leisions+History.of.HPV.infection+Hygiene.practices.during.sexual.activity	9	0.732301541976014	0.728841786931445	0.735761297020582	0.0726	-0.0091	0.1544	0.08144	0.0706	-0.1485	0.2897	0.5278	-0.0023	-0.0192	0.0147	0.79395
HPV~Number.of.sexual.partners+Number.of.previous.pregnancies+Menstruation.status+History.of.cervical.leisions+History.of.HPV.infection+Knowledge.about.HPV.prevention+Participation.in.routine.cervical.screening+HPV.vaccination.status	8	0.732295830953741	0.728646568622376	0.735945093285105	0.0648	-0.0207	0.1502	0.13732	0.1479	-0.073	0.3689	0.18949	0.0009	-0.0204	0.0221	0.9352
HPV~Number.of.previous.pregnancies+Number.of.deliveries+Menstruation.status+Main.contraceptive.measures+Marital.status+Smoking.status+History.of.HPV.infection+Knowledge.about.HPV.prevention+Hygiene.practices.during.sexual.activity	9	0.732290119931468	0.728581082801403	0.735999157061533	0.0511	-0.0378	0.1399	0.25996	0.1887	-0.0322	0.4096	0.09403	-0.0064	-0.028	0.0152	0.56239
HPV~Menstruation.status+Marital.status+History.of.HPV.infection+Knowledge.about.HPV.prevention+Hygiene.practices.during.sexual.activity+Participation.in.routine.cervical.screening+HPV.vaccination.status	7	0.732278697886922	0.728619485064456	0.735937910709388	0.0559	-0.0267	0.1385	0.18443	0.1919	-0.0287	0.4125	0.08825	0.0026	-0.0158	0.0209	0.78438
HPV~Number.of.sexual.partners+Menstruation.status+Marital.status+History.of.cervical.leisions+History.of.HPV.infection+Knowledge.about.HPV.prevention+Participation.in.routine.cervical.screening	7	0.73225585379783	0.728533251706456	0.735978455889204	0.0854	0.0229	0.1479	0.00743	0.126	-0.092	0.3439	0.25726	0.0048	-0.0088	0.0184	0.49162
HPV~Number.of.sexual.partners+Number.of.previous.pregnancies+Number.of.deliveries+Marital.status+History.of.cervical.leisions+History.of.HPV.infection+Knowledge.about.HPV.prevention+Hygiene.practices.during.sexual.activity+HPV.vaccination.status	9	0.732221587664192	0.728425835234725	0.736017340093659	0.0717	0.0128	0.1305	0.01696	0.2035	-0.017	0.4241	0.07052	0.0096	-0.0003	0.0195	0.05657
HPV~Number.of.sexual.partners+Menstruation.status+Smoking.status+History.of.cervical.leisions+History.of.HPV.infection+Knowledge.about.HPV.prevention+Hygiene.practices.during.sexual.activity+HPV.vaccination.status	8	0.732215876641919	0.728739694391506	0.735692058892331	0.058	-0.0276	0.1435	0.18429	0.2817	0.0611	0.5022	0.01231	-0.0026	-0.0245	0.0193	0.81596
HPV~Number.of.sexual.partners+Smoking.status+History.of.cervical.leisions+History.of.HPV.infection+Knowledge.about.HPV.prevention+Participation.in.routine.cervical.screening+HPV.vaccination.status	7	0.732187321530554	0.728689606246764	0.735685036814344	0.058	-0.0276	0.1435	0.18429	0.2214	0.0043	0.4384	0.04563	-0.0082	-0.0277	0.0112	0.40696
HPV~Number.of.previous.pregnancies+Menstruation.status+Marital.status+Smoking.status+History.of.HPV.infection+Hygiene.practices.during.sexual.activity+HPV.vaccination.status	7	0.732181610508281	0.728651808386009	0.735711412630553	0.0275	-0.0619	0.117	0.54634	0.1018	-0.1187	0.3223	0.36565	-0.0073	-0.028	0.0135	0.49327
HPV~Number.of.sexual.partners+Number.of.previous.pregnancies+Menstruation.status+Marital.status+History.of.cervical.leisions+History.of.HPV.infection+Hygiene.practices.during.sexual.activity+Participation.in.routine.cervical.screening+HPV.vaccination.status	9	0.732135922330097	0.728500602914805	0.73577124174539	0.1344	0.06	0.2087	0.0004	0.1471	-0.0717	0.3659	0.18752	0.0082	-0.0067	0.0231	0.28285
HPV~Number.of.sexual.partners+Menstruation.status+Smoking.status+History.of.cervical.leisions+History.of.HPV.infection+Knowledge.about.HPV.prevention+Hygiene.practices.during.sexual.activity+Participation.in.routine.cervical.screening	8	0.732113078241005	0.728503654938478	0.735722501543532	0.0314	-0.0518	0.1146	0.45952	0.1591	-0.0618	0.38	0.15808	-0.0082	-0.0304	0.0141	0.47252
HPV~Number.of.sexual.partners+Number.of.deliveries+Menstruation.status+Marital.status+Smoking.status+History.of.cervical.leisions+History.of.HPV.infection+Participation.in.routine.cervical.screening	8	0.732107367218732	0.728545904370058	0.735668830067406	0.0393	-0.0167	0.0953	0.16938	0.1472	-0.0736	0.368	0.1912	-0.0006	-0.0178	0.0167	0.94975
HPV~Number.of.sexual.partners+Number.of.deliveries+Marital.status+Smoking.status+History.of.cervical.leisions+History.of.HPV.infection+Participation.in.routine.cervical.screening+HPV.vaccination.status	8	0.732107367218732	0.728597919962519	0.735616814474946	0.0657	0.002	0.1295	0.04339	-0.1001	-0.3201	0.12	0.37279	0.0047	-0.0095	0.0189	0.51536
HPV~Number.of.previous.pregnancies+Menstruation.status+Main.contraceptive.measures+Marital.status+Smoking.status+History.of.cervical.leisions+History.of.HPV.infection+Knowledge.about.HPV.prevention	8	0.732038834951456	0.728365756259972	0.73571191364294	0.0697	-0.0183	0.1578	0.12058	0.3003	0.0811	0.5195	0.00726	-0.0036	-0.0265	0.0194	0.76048
HPV~Number.of.deliveries+Main.contraceptive.measures+Marital.status+Smoking.status+History.of.cervical.leisions+History.of.HPV.infection+Knowledge.about.HPV.prevention+Hygiene.practices.during.sexual.activity+Participation.in.routine.cervical.screening	9	0.732010279840091	0.728335633842857	0.735684925837326	0.0394	-0.0435	0.1223	0.35168	0.1174	-0.1022	0.337	0.29468	-0.0033	-0.0245	0.018	0.76347
HPV~Number.of.sexual.partners+Number.of.deliveries+Main.contraceptive.measures+Smoking.status+History.of.HPV.infection+Knowledge.about.HPV.prevention+Hygiene.practices.during.sexual.activity+Participation.in.routine.cervical.screening+HPV.vaccination.status	9	0.731981724728726	0.728355777662315	0.735607671795138	0.053	-0.0229	0.1289	0.171	0.2327	0.0122	0.4531	0.03859	0.0001	-0.0187	0.0189	0.99299
HPV~Number.of.deliveries+Menstruation.status+Main.contraceptive.measures+Smoking.status+History.of.cervical.leisions+History.of.HPV.infection+Knowledge.about.HPV.prevention+Participation.in.routine.cervical.screening+HPV.vaccination.status	9	0.731901770416905	0.728299505074314	0.735504035759496	0.0266	-0.0688	0.1219	0.58521	0.1911	-0.0293	0.4115	0.08925	-0.0053	-0.031	0.0204	0.6882
HPV~Number.of.sexual.partners+Number.of.deliveries+Menstruation.status+Marital.status+Smoking.status+History.of.HPV.infection+Hygiene.practices.during.sexual.activity+Participation.in.routine.cervical.screening	8	0.731878926327813	0.728199778109621	0.735558074546005	0.0599	-0.004	0.1239	0.06634	0.0383	-0.1825	0.259	0.73406	-0.0021	-0.0179	0.0138	0.7967
HPV~Menstruation.status+Main.contraceptive.measures+Marital.status+History.of.cervical.leisions+History.of.HPV.infection+Knowledge.about.HPV.prevention+HPV.vaccination.status	7	0.731833238149629	0.728241070309253	0.735425405990004	0.0629	-0.0252	0.151	0.16147	0.1229	-0.0979	0.3437	0.27529	-0.0026	-0.0212	0.0159	0.78016
HPV~Number.of.sexual.partners+Number.of.previous.pregnancies+Number.of.deliveries+Menstruation.status+Marital.status+History.of.cervical.leisions+History.of.HPV.infection+Participation.in.routine.cervical.screening+HPV.vaccination.status	9	0.731827527127356	0.728302782618195	0.735352271636517	0.1207	0.0419	0.1995	0.00269	0.1816	-0.0384	0.4016	0.10565	0.0082	-0.0072	0.0236	0.29555
HPV~Number.of.sexual.partners+Number.of.deliveries+Menstruation.status+Marital.status+History.of.cervical.leisions+History.of.HPV.infection+Participation.in.routine.cervical.screening+HPV.vaccination.status	8	0.731787549971445	0.728259922202053	0.735315177740837	0.1089	0.0327	0.1851	0.0051	0.0493	-0.1711	0.2698	0.66093	0.0062	-0.009	0.0215	0.42079
HPV~Number.of.sexual.partners+Number.of.previous.pregnancies+Main.contraceptive.measures+Smoking.status+History.of.HPV.infection+Knowledge.about.HPV.prevention+Hygiene.practices.during.sexual.activity+Participation.in.routine.cervical.screening+HPV.vaccination.status	9	0.731787549971445	0.728082664402982	0.735492435539908	0.0766	-0.0079	0.1612	0.07567	0.3497	0.1339	0.5656	0.0015	0.002	-0.0165	0.0206	0.83122
HPV~Number.of.previous.pregnancies+Menstruation.status+Marital.status+Smoking.status+History.of.cervical.leisions+History.of.HPV.infection+HPV.vaccination.status	7	0.731741861793261	0.728266189183586	0.735217534402936	0.0757	-0.0207	0.172	0.12383	-0.0312	-0.2524	0.19	0.78229	-0.0058	-0.0276	0.016	0.60364
HPV~Number.of.sexual.partners+Number.of.deliveries+Menstruation.status+Main.contraceptive.measures+History.of.HPV.infection+Knowledge.about.HPV.prevention+Hygiene.practices.during.sexual.activity+Participation.in.routine.cervical.screening+HPV.vaccination.status	9	0.731736150770988	0.7280875163405	0.735384785201476	0.0501	-0.0326	0.1328	0.2352	0.16	-0.0604	0.3805	0.1548	0.0014	-0.0178	0.0206	0.8849
HPV~Number.of.previous.pregnancies+Menstruation.status+Marital.status+Smoking.status+History.of.cervical.leisions+History.of.HPV.infection+Knowledge.about.HPV.prevention+Participation.in.routine.cervical.screening	8	0.731719017704169	0.727978667674807	0.735459367733531	0.0374	-0.0489	0.1236	0.39597	0.2139	-0.0069	0.4347	0.05755	0	-0.0232	0.0231	0.99705
HPV~Number.of.sexual.partners+Number.of.deliveries+Menstruation.status+Main.contraceptive.measures+Marital.status+History.of.cervical.leisions+History.of.HPV.infection+Knowledge.about.HPV.prevention+Hygiene.practices.during.sexual.activity	9	0.731713306681896	0.727990034630659	0.735436578733134	0.0638	0.009	0.1185	0.02239	0.2521	0.0317	0.4724	0.02495	0.0027	-0.0103	0.0158	0.68137
HPV~Number.of.sexual.partners+Number.of.deliveries+Menstruation.status+Marital.status+History.of.cervical.leisions+History.of.HPV.infection+Knowledge.about.HPV.prevention+Hygiene.practices.during.sexual.activity	8	0.731707595659623	0.727987911653282	0.735427279665964	0.0648	0.01	0.1195	0.02035	0.1888	-0.029	0.4066	0.08929	0.0012	-0.0116	0.0139	0.8597
HPV~Number.of.sexual.partners+Number.of.previous.pregnancies+Number.of.deliveries+Menstruation.status+Smoking.status+History.of.HPV.infection+Hygiene.practices.during.sexual.activity+Participation.in.routine.cervical.screening+HPV.vaccination.status	9	0.73170188463735	0.72819623776366	0.73520753151104	0.053	-0.0296	0.1356	0.20872	0.0431	-0.178	0.2641	0.70262	-0.0103	-0.0321	0.0114	0.35283
HPV~Number.of.deliveries+Marital.status+History.of.cervical.leisions+History.of.HPV.infection+Knowledge.about.HPV.prevention+Participation.in.routine.cervical.screening+HPV.vaccination.status	7	0.731673329525985	0.728043914962455	0.735302744089516	0.0443	-0.0384	0.1269	0.2939	0.2343	0.0149	0.4536	0.03635	-0.0021	-0.0188	0.0146	0.8019
HPV~Number.of.previous.pregnancies+Number.of.deliveries+Marital.status+Smoking.status+History.of.HPV.infection+Knowledge.about.HPV.prevention+Participation.in.routine.cervical.screening+HPV.vaccination.status	8	0.731661907481439	0.727858820708843	0.735464994254036	0.0521	-0.0334	0.1377	0.23236	0.3374	0.1189	0.5559	0.00247	0.0021	-0.0151	0.0194	0.80838
HPV~Number.of.sexual.partners+Number.of.previous.pregnancies+Smoking.status+History.of.cervical.leisions+History.of.HPV.infection+Knowledge.about.HPV.prevention+Participation.in.routine.cervical.screening+HPV.vaccination.status	8	0.731639063392347	0.727979529844399	0.735298596940295	0.0462	-0.0366	0.129	0.27425	0.0862	-0.1343	0.3067	0.44334	-0.0046	-0.0246	0.0155	0.65361
HPV~Number.of.sexual.partners+Number.of.previous.pregnancies+Number.of.deliveries+Marital.status+Smoking.status+History.of.HPV.infection+Knowledge.about.HPV.prevention+Hygiene.practices.during.sexual.activity+Participation.in.routine.cervical.screening	9	0.731639063392347	0.727893901179681	0.735384225605013	0.0511	0.0005	0.1016	0.04763	0.1575	-0.0595	0.3745	0.15489	0.0035	-0.0112	0.0181	0.64375
HPV~Marital.status+Smoking.status+History.of.cervical.leisions+History.of.HPV.infection+Knowledge.about.HPV.prevention+Hygiene.practices.during.sexual.activity+Participation.in.routine.cervical.screening	7	0.731610508280982	0.72796271723385	0.735258299328115	0.0286	-0.0513	0.1086	0.48301	0.1223	-0.0938	0.3385	0.26736	-0.0074	-0.0285	0.0137	0.49301
HPV~Number.of.sexual.partners+Number.of.previous.pregnancies+Number.of.deliveries+Marital.status+History.of.cervical.leisions+History.of.HPV.infection+Hygiene.practices.during.sexual.activity+Participation.in.routine.cervical.screening+HPV.vaccination.status	9	0.731593375214163	0.728128361438502	0.735058388989825	0.0971	0.0313	0.163	0.00382	0.0105	-0.2099	0.231	0.92556	0.0041	-0.0092	0.0175	0.54481
HPV~Number.of.sexual.partners+Number.of.deliveries+Menstruation.status+History.of.HPV.infection+Knowledge.about.HPV.prevention+Hygiene.practices.during.sexual.activity+Participation.in.routine.cervical.screening+HPV.vaccination.status	8	0.73158766419189	0.727936479920743	0.735238848463038	0.0549	-0.0276	0.1375	0.19229	0.2487	0.028	0.4694	0.02723	0.0001	-0.0188	0.019	0.99305
HPV~Number.of.sexual.partners+Number.of.deliveries+Menstruation.status+Marital.status+History.of.HPV.infection+Knowledge.about.HPV.prevention+Participation.in.routine.cervical.screening	7	0.731576242147344	0.727874145667531	0.735278338627158	0.0913	0.0254	0.1572	0.00663	0.1107	-0.1063	0.3277	0.31745	0.0031	-0.009	0.0152	0.6175
HPV~Number.of.sexual.partners+Number.of.previous.pregnancies+Number.of.deliveries+Marital.status+Smoking.status+History.of.cervical.leisions+History.of.HPV.infection+Hygiene.practices.during.sexual.activity+HPV.vaccination.status	9	0.731576242147344	0.728073778221832	0.735078706072857	0.1158	0.044	0.1876	0.00157	0.0094	-0.2117	0.2304	0.93381	0.0053	-0.0091	0.0197	0.46909
HPV~Main.contraceptive.measures+Smoking.status+History.of.cervical.leisions+History.of.HPV.infection+Knowledge.about.HPV.prevention+Hygiene.practices.during.sexual.activity+Participation.in.routine.cervical.screening+HPV.vaccination.status	8	0.731559109080525	0.727987895424616	0.735130322736435	0.0413	-0.0535	0.1362	0.39309	0.2327	0.0122	0.4531	0.03859	-0.0086	-0.0307	0.0135	0.44572
HPV~Number.of.deliveries+Marital.status+Smoking.status+History.of.HPV.infection+Knowledge.about.HPV.prevention+Participation.in.routine.cervical.screening+HPV.vaccination.status	7	0.731541976013706	0.727826571297908	0.735257380729504	0.0905	0.0072	0.1737	0.0332	0.3537	0.1335	0.5739	0.00164	0.0006	-0.0162	0.0173	0.9461
HPV~Number.of.previous.pregnancies+Number.of.deliveries+Menstruation.status+Marital.status+Smoking.status+History.of.HPV.infection+Hygiene.practices.during.sexual.activity+Participation.in.routine.cervical.screening+HPV.vaccination.status	9	0.731536264991433	0.727872319654325	0.735200210328541	0.0628	-0.0226	0.1483	0.1495	0.07	-0.1511	0.2912	0.53489	-0.003	-0.0241	0.018	0.77704
HPV~Number.of.sexual.partners+Number.of.previous.pregnancies+Menstruation.status+Main.contraceptive.measures+Marital.status+History.of.HPV.infection+Knowledge.about.HPV.prevention+HPV.vaccination.status	8	0.73153055396916	0.727749357743502	0.735311750194819	0.1197	0.048	0.1914	0.00106	0.3095	0.0895	0.5296	0.00583	0.0152	0.0048	0.0256	0.00415
HPV~Menstruation.status+Marital.status+Smoking.status+History.of.HPV.infection+Knowledge.about.HPV.prevention+Hygiene.practices.during.sexual.activity+Participation.in.routine.cervical.screening	7	0.731524842946887	0.727823896917873	0.735225788975902	0.0736	-0.0144	0.1617	0.10127	0.1891	-0.0313	0.4095	0.09255	-0.0045	-0.0252	0.0163	0.67341
HPV~Number.of.previous.pregnancies+Menstruation.status+Marital.status+History.of.cervical.leisions+History.of.HPV.infection+Knowledge.about.HPV.prevention+HPV.vaccination.status	7	0.73143346659052	0.727722196522988	0.735144736658051	0.0629	-0.0252	0.151	0.16147	0.0995	-0.1152	0.3142	0.36371	-0.0002	-0.0201	0.0197	0.98276
HPV~Number.of.sexual.partners+Number.of.previous.pregnancies+Smoking.status+History.of.cervical.leisions+History.of.HPV.infection+Knowledge.about.HPV.prevention+Hygiene.practices.during.sexual.activity+HPV.vaccination.status	8	0.731416333523701	0.72769946674814	0.735133200299262	0.0393	-0.0469	0.1255	0.37164	0.1962	-0.0247	0.4171	0.08165	-0.0033	-0.0236	0.017	0.74874
HPV~Number.of.previous.pregnancies+Number.of.deliveries+Menstruation.status+Main.contraceptive.measures+History.of.HPV.infection+Knowledge.about.HPV.prevention+Hygiene.practices.during.sexual.activity+Participation.in.routine.cervical.screening+HPV.vaccination.status	9	0.731410622501428	0.727759677619956	0.7350615673829	0.0354	-0.0509	0.1217	0.42143	0.0737	-0.1474	0.2948	0.51373	-0.008	-0.0305	0.0145	0.4872
HPV~Number.of.sexual.partners+Menstruation.status+Main.contraceptive.measures+Smoking.status+History.of.cervical.leisions+History.of.HPV.infection+Knowledge.about.HPV.prevention+Hygiene.practices.during.sexual.activity+Participation.in.routine.cervical.screening	9	0.731393489434609	0.727770456954267	0.735016521914951	0.0304	-0.0528	0.1137	0.47363	0.0642	-0.157	0.2853	0.56942	-0.0068	-0.0289	0.0153	0.54647
HPV~Number.of.sexual.partners+Number.of.previous.pregnancies+Number.of.deliveries+Main.contraceptive.measures+Marital.status+Smoking.status+History.of.cervical.leisions+History.of.HPV.infection+Knowledge.about.HPV.prevention+Hygiene.practices.during.sexual.activity	10	0.731387778412336	0.727535303248479	0.735240253576192	0.057	-0.0149	0.1289	0.12004	0.2941	0.0754	0.5128	0.00839	0.0057	-0.0107	0.0221	0.49587
HPV~Number.of.sexual.partners+Number.of.deliveries+Main.contraceptive.measures+Marital.status+Smoking.status+History.of.cervical.leisions+History.of.HPV.infection+Hygiene.practices.during.sexual.activity+HPV.vaccination.status	9	0.731353512278698	0.727868866982127	0.734838157575268	0.0619	-0.0235	0.1472	0.15558	0.0016	-0.2195	0.2227	0.98869	0.0051	-0.0098	0.02	0.49914
HPV~Number.of.sexual.partners+Menstruation.status+Main.contraceptive.measures+Marital.status+History.of.HPV.infection+Knowledge.about.HPV.prevention+Hygiene.practices.during.sexual.activity+Participation.in.routine.cervical.screening	8	0.731336379211879	0.727605134412312	0.735067624011446	0.0717	0.0128	0.1306	0.01708	0.1783	-0.0424	0.399	0.11329	0.0057	-0.0067	0.018	0.37159
HPV~Number.of.sexual.partners+Number.of.previous.pregnancies+Number.of.deliveries+Main.contraceptive.measures+Marital.status+History.of.cervical.leisions+History.of.HPV.infection+Knowledge.about.HPV.prevention+Hygiene.practices.during.sexual.activity+Participation.in.routine.cervical.screening	10	0.731313535122787	0.727511876938521	0.735115193307053	0.0697	0.0107	0.1288	0.02058	0.1545	-0.0655	0.3746	0.16861	0.0053	-0.0082	0.0188	0.44261
HPV~Number.of.sexual.partners+Number.of.previous.pregnancies+Number.of.deliveries+Smoking.status+History.of.cervical.leisions+History.of.HPV.infection+Knowledge.about.HPV.prevention+Hygiene.practices.during.sexual.activity+Participation.in.routine.cervical.screening	9	0.731302113078241	0.727647017364494	0.734957208791988	0.0138	-0.0596	0.0872	0.71204	0.2156	-0.0052	0.4365	0.05561	-0.0107	-0.0324	0.011	0.33355
HPV~Number.of.previous.pregnancies+Menstruation.status+Main.contraceptive.measures+Smoking.status+History.of.HPV.infection+Knowledge.about.HPV.prevention+Hygiene.practices.during.sexual.activity+HPV.vaccination.status	8	0.731267846944603	0.727697745155551	0.734837948733655	0.0364	-0.0668	0.1396	0.48953	0.1995	-0.0192	0.4183	0.07382	-0.0109	-0.0355	0.0137	0.38622
HPV~Number.of.sexual.partners+Number.of.previous.pregnancies+Main.contraceptive.measures+Smoking.status+History.of.cervical.leisions+History.of.HPV.infection+Knowledge.about.HPV.prevention+Participation.in.routine.cervical.screening+HPV.vaccination.status	9	0.731267846944603	0.727608151613159	0.734927542276048	0.0511	-0.0317	0.1338	0.22637	0.1682	-0.0512	0.3877	0.13294	0	-0.0206	0.0206	0.99919
HPV~Number.of.sexual.partners+Number.of.previous.pregnancies+History.of.cervical.leisions+History.of.HPV.infection+Knowledge.about.HPV.prevention+Hygiene.practices.during.sexual.activity+Participation.in.routine.cervical.screening+HPV.vaccination.status	8	0.731256424900057	0.72757289982829	0.734939949971825	0.0491	-0.0269	0.1251	0.2054	0.2292	0.0085	0.45	0.04184	-0.003	-0.0207	0.0147	0.74129
HPV~Menstruation.status+Main.contraceptive.measures+Smoking.status+History.of.cervical.leisions+History.of.HPV.infection+Knowledge.about.HPV.prevention+Hygiene.practices.during.sexual.activity+HPV.vaccination.status	8	0.731187892632781	0.727690780877623	0.734685004387939	0.005	-0.0906	0.1005	0.91882	0.2041	-0.0119	0.4201	0.06403	-0.0125	-0.0374	0.0124	0.32473
HPV~Number.of.sexual.partners+Number.of.deliveries+Main.contraceptive.measures+Marital.status+Smoking.status+History.of.HPV.infection+Knowledge.about.HPV.prevention+Hygiene.practices.during.sexual.activity+Participation.in.routine.cervical.screening	9	0.731182181610508	0.727429052450913	0.734935310770104	0.0481	-0.0024	0.0987	0.06198	0.1381	-0.079	0.3552	0.21258	0.0052	-0.0091	0.0194	0.47904
HPV~Number.of.sexual.partners+Number.of.previous.pregnancies+Menstruation.status+Main.contraceptive.measures+Marital.status+History.of.HPV.infection+Knowledge.about.HPV.prevention+Participation.in.routine.cervical.screening	8	0.731159337521416	0.727355401866706	0.734963273176127	0.0971	0.0314	0.1629	0.00379	0.0989	-0.1222	0.32	0.3805	0.0086	-0.0041	0.0213	0.18598
HPV~Number.of.deliveries+Menstruation.status+Marital.status+History.of.HPV.infection+Knowledge.about.HPV.prevention+Participation.in.routine.cervical.screening+HPV.vaccination.status	7	0.731153626499143	0.727493631123314	0.734813621874973	0.0451	-0.0345	0.1247	0.26668	0.118	-0.1008	0.3368	0.29048	0.0012	-0.0169	0.0194	0.89372
HPV~Number.of.sexual.partners+Marital.status+History.of.HPV.infection+Knowledge.about.HPV.prevention+Hygiene.practices.during.sexual.activity+Participation.in.routine.cervical.screening+HPV.vaccination.status	7	0.731125071387778	0.727544129584765	0.734706013190792	0.0334	-0.0062	0.0729	0.09874	0.1432	-0.0703	0.3568	0.18861	0.0087	-0.0008	0.0182	0.07259
HPV~Number.of.deliveries+Marital.status+Smoking.status+History.of.HPV.infection+Knowledge.about.HPV.prevention+Hygiene.practices.during.sexual.activity+HPV.vaccination.status	7	0.73109080525414	0.727511602984283	0.734670007523998	0.0669	-0.0177	0.1516	0.12115	0.3836	0.1642	0.6029	0.00061	-0.004	-0.022	0.0139	0.65965
HPV~Menstruation.status+Marital.status+Smoking.status+History.of.cervical.leisions+History.of.HPV.infection+Knowledge.about.HPV.prevention+Participation.in.routine.cervical.screening	7	0.731073672187322	0.727371539742989	0.734775804631654	0.0304	-0.0528	0.1137	0.47363	0.118	-0.1008	0.3368	0.29048	-0.0025	-0.0245	0.0196	0.82738
HPV~Number.of.previous.pregnancies+Number.of.deliveries+Menstruation.status+Main.contraceptive.measures+Smoking.status+History.of.cervical.leisions+History.of.HPV.infection+Knowledge.about.HPV.prevention+HPV.vaccination.status	9	0.731067961165049	0.727504847209268	0.734631075120829	0.0364	-0.0615	0.1343	0.46654	0.0429	-0.1728	0.2587	0.69641	-0.0096	-0.0364	0.0173	0.48514
HPV~Number.of.deliveries+Menstruation.status+Marital.status+History.of.cervical.leisions+History.of.HPV.infection+Knowledge.about.HPV.prevention+Hygiene.practices.during.sexual.activity+Participation.in.routine.cervical.screening	8	0.731056539120503	0.72731289530662	0.734800182934385	0.0531	-0.0325	0.1387	0.22413	0.0974	-0.1236	0.3185	0.38761	-0.0058	-0.0267	0.0151	0.58764
HPV~Number.of.sexual.partners+Number.of.previous.pregnancies+Number.of.deliveries+Menstruation.status+Main.contraceptive.measures+History.of.cervical.leisions+History.of.HPV.infection+Knowledge.about.HPV.prevention+Hygiene.practices.during.sexual.activity+Participation.in.routine.cervical.screening	10	0.731039406053684	0.727323159464535	0.734755652642832	0.0393	-0.0405	0.1191	0.33448	0.163	-0.0579	0.3839	0.14815	-0.0052	-0.0261	0.0157	0.62518
HPV~Number.of.sexual.partners+Number.of.previous.pregnancies+Menstruation.status+Main.contraceptive.measures+Smoking.status+History.of.cervical.leisions+History.of.HPV.infection+Hygiene.practices.during.sexual.activity+Participation.in.routine.cervical.screening+HPV.vaccination.status	10	0.731022272986865	0.727525143421453	0.734519402552276	0.0491	-0.0398	0.138	0.27896	0.0942	-0.1258	0.3143	0.40126	-0.0091	-0.0316	0.0134	0.42669
HPV~Number.of.sexual.partners+Main.contraceptive.measures+Marital.status+History.of.cervical.leisions+History.of.HPV.infection+Knowledge.about.HPV.prevention+Hygiene.practices.during.sexual.activity+Participation.in.routine.cervical.screening	8	0.730999428897773	0.727246880688589	0.734751977106956	0.0609	0.0059	0.1159	0.02998	0.0745	-0.1446	0.2936	0.50532	0.0023	-0.0105	0.0152	0.72463
HPV~Number.of.sexual.partners+Main.contraceptive.measures+Marital.status+Smoking.status+History.of.cervical.leisions+History.of.HPV.infection+Knowledge.about.HPV.prevention+Hygiene.practices.during.sexual.activity	8	0.730970873786408	0.727251782878064	0.734689964694751	0.058	-0.006	0.1219	0.07562	0.1155	-0.1041	0.3351	0.30275	0.0009	-0.014	0.0157	0.90934
HPV~Number.of.sexual.partners+Number.of.previous.pregnancies+Number.of.deliveries+Menstruation.status+Smoking.status+History.of.HPV.infection+Knowledge.about.HPV.prevention+Hygiene.practices.during.sexual.activity+HPV.vaccination.status	9	0.730965162764135	0.727363924911019	0.734566400617251	0.0501	-0.0389	0.1391	0.26989	0.417	0.1988	0.6352	0.00018	0.001	-0.0203	0.0223	0.92776
HPV~Number.of.sexual.partners+Menstruation.status+Main.contraceptive.measures+Marital.status+Smoking.status+History.of.HPV.infection+Knowledge.about.HPV.prevention	7	0.730959451741862	0.727320440952002	0.734598462531721	0.0864	0.024	0.1487	0.00665	0.1341	-0.087	0.3551	0.23444	0.0007	-0.012	0.0133	0.91733
HPV~Number.of.previous.pregnancies+Marital.status+Smoking.status+History.of.cervical.leisions+History.of.HPV.infection+Knowledge.about.HPV.prevention+Hygiene.practices.during.sexual.activity+Participation.in.routine.cervical.screening	8	0.730942318675043	0.727183537933357	0.734701099416729	0.0315	-0.0548	0.1178	0.47412	0.238	0.0184	0.4577	0.03365	-0.0059	-0.0276	0.0157	0.5913
HPV~Number.of.previous.pregnancies+Number.of.deliveries+Menstruation.status+Main.contraceptive.measures+Marital.status+Smoking.status+History.of.cervical.leisions+History.of.HPV.infection+Knowledge.about.HPV.prevention	9	0.730942318675043	0.727262048280259	0.734622589069826	0.0697	-0.0183	0.1578	0.12058	0.2903	0.0706	0.5101	0.00961	-0.0034	-0.0264	0.0196	0.77238
HPV~Number.of.deliveries+Main.contraceptive.measures+Marital.status+History.of.cervical.leisions+History.of.HPV.infection+Knowledge.about.HPV.prevention+Participation.in.routine.cervical.screening+HPV.vaccination.status	8	0.730930896630497	0.72723992055101	0.734621872709983	0.0678	-0.014	0.1496	0.10423	0.1341	-0.087	0.3551	0.23444	0.002	-0.0152	0.0191	0.82378
HPV~Number.of.previous.pregnancies+Menstruation.status+Marital.status+History.of.HPV.infection+Knowledge.about.HPV.prevention+Participation.in.routine.cervical.screening+HPV.vaccination.status	7	0.730919474585951	0.727161840973936	0.734677108197966	0.058	-0.021	0.1369	0.15029	0.0977	-0.1232	0.3185	0.38605	0.0039	-0.0147	0.0225	0.67952
HPV~Menstruation.status+Marital.status+Smoking.status+History.of.cervical.leisions+History.of.HPV.infection+Hygiene.practices.during.sexual.activity+HPV.vaccination.status	7	0.730908052541405	0.727452642213049	0.734363462869761	0.0295	-0.0712	0.1302	0.56625	-0.0484	-0.2696	0.1727	0.66776	-0.009	-0.0294	0.0115	0.39013
HPV~Number.of.sexual.partners+Main.contraceptive.measures+Marital.status+Smoking.status+History.of.cervical.leisions+History.of.HPV.infection+Hygiene.practices.during.sexual.activity+Participation.in.routine.cervical.screening+HPV.vaccination.status	9	0.73087949743004	0.727256925624317	0.734502069235763	0.0765	0.0177	0.1353	0.01076	0.0218	-0.1967	0.2403	0.84487	0.0042	-0.0099	0.0182	0.56115
HPV~Number.of.previous.pregnancies+Number.of.deliveries+Menstruation.status+Smoking.status+History.of.cervical.leisions+History.of.HPV.infection+Knowledge.about.HPV.prevention+Hygiene.practices.during.sexual.activity+Participation.in.routine.cervical.screening	9	0.730868075385494	0.727205043156521	0.734531107614467	-0.0176	-0.1132	0.078	0.7184	0.1336	-0.0872	0.3545	0.23556	-0.0144	-0.0411	0.0124	0.29222
HPV~Menstruation.status+Main.contraceptive.measures+Marital.status+Smoking.status+History.of.HPV.infection+Knowledge.about.HPV.prevention+Hygiene.practices.during.sexual.activity+Participation.in.routine.cervical.screening	8	0.730862364363221	0.72716385013905	0.734560878587392	0.0619	-0.0236	0.1473	0.15599	0.1569	-0.0638	0.3777	0.16349	-0.0029	-0.0234	0.0177	0.78471
HPV~Menstruation.status+Marital.status+Smoking.status+History.of.cervical.leisions+History.of.HPV.infection+Knowledge.about.HPV.prevention+Hygiene.practices.during.sexual.activity	7	0.730839520274129	0.727201510511701	0.734477530036557	0.0187	-0.0678	0.1052	0.67214	0.2409	0.0202	0.4616	0.03244	-0.0083	-0.0306	0.0139	0.46292
HPV~Number.of.sexual.partners+Number.of.previous.pregnancies+Number.of.deliveries+Menstruation.status+History.of.cervical.leisions+History.of.HPV.infection+Knowledge.about.HPV.prevention+Hygiene.practices.during.sexual.activity+HPV.vaccination.status	9	0.730833809251856	0.727188939528014	0.734478678975698	0.0422	-0.0375	0.1219	0.29948	0.0733	-0.1454	0.2921	0.51113	-0.0002	-0.021	0.0206	0.98186
HPV~Number.of.previous.pregnancies+Menstruation.status+Main.contraceptive.measures+Marital.status+History.of.HPV.infection+Knowledge.about.HPV.prevention+Hygiene.practices.during.sexual.activity+Participation.in.routine.cervical.screening	8	0.730828098229583	0.727051440555753	0.734604755903413	0.0726	-0.0092	0.1545	0.08177	0.0463	-0.1747	0.2673	0.68162	-0.0046	-0.0243	0.0151	0.64854
HPV~Number.of.deliveries+Menstruation.status+Main.contraceptive.measures+Marital.status+Smoking.status+History.of.cervical.leisions+History.of.HPV.infection+Knowledge.about.HPV.prevention	8	0.730788121073672	0.727186116240086	0.734390125907258	0.0589	-0.0325	0.1503	0.20628	0.1639	-0.0565	0.3843	0.14502	-0.0068	-0.0289	0.0153	0.54789
HPV~Number.of.sexual.partners+Number.of.previous.pregnancies+Number.of.deliveries+Menstruation.status+History.of.cervical.leisions+History.of.HPV.infection+Hygiene.practices.during.sexual.activity+Participation.in.routine.cervical.screening+HPV.vaccination.status	9	0.730776699029126	0.727366952971636	0.734186445086616	0.0511	-0.0378	0.1399	0.26017	0.1331	-0.087	0.3531	0.23589	-0.0115	-0.0332	0.0102	0.30084
HPV~Number.of.sexual.partners+Number.of.previous.pregnancies+Marital.status+Smoking.status+History.of.cervical.leisions+History.of.HPV.infection+Hygiene.practices.during.sexual.activity+HPV.vaccination.status	8	0.730759565962307	0.727210857491902	0.734308274432713	0.1158	0.044	0.1876	0.00157	-0.013	-0.2338	0.2078	0.90798	0.0039	-0.0098	0.0176	0.57493
HPV~Number.of.sexual.partners+Number.of.previous.pregnancies+Menstruation.status+Marital.status+Smoking.status+History.of.HPV.infection+Hygiene.practices.during.sexual.activity+Participation.in.routine.cervical.screening	8	0.730736721873215	0.727019542765399	0.734453900981032	0.0619	0.0069	0.1168	0.02736	0.0439	-0.1765	0.2642	0.69645	-0.0007	-0.0165	0.015	0.92814
HPV~Number.of.previous.pregnancies+Menstruation.status+Main.contraceptive.measures+Smoking.status+History.of.cervical.leisions+History.of.HPV.infection+Knowledge.about.HPV.prevention+Hygiene.practices.during.sexual.activity+Participation.in.routine.cervical.screening	9	0.730736721873215	0.727038091096695	0.734435352649736	-0.0078	-0.1006	0.0851	0.86973	0.1084	-0.1125	0.3293	0.33614	-0.0125	-0.039	0.0139	0.35382
HPV~Number.of.sexual.partners+Number.of.previous.pregnancies+Number.of.deliveries+Menstruation.status+Marital.status+History.of.cervical.leisions+History.of.HPV.infection+Hygiene.practices.during.sexual.activity+Participation.in.routine.cervical.screening	9	0.730719588806396	0.72712269351838	0.734316484094412	0.0864	0.0159	0.1568	0.01633	0.0623	-0.1589	0.2834	0.58116	-0.0012	-0.0167	0.0143	0.87816
HPV~Number.of.sexual.partners+Menstruation.status+Main.contraceptive.measures+Marital.status+Smoking.status+History.of.HPV.infection+Hygiene.practices.during.sexual.activity+Participation.in.routine.cervical.screening+HPV.vaccination.status	9	0.730713877784123	0.727008658399077	0.734419097169169	0.0736	0.0148	0.1325	0.0142	0.0523	-0.1688	0.2735	0.64289	0.0059	-0.0082	0.0199	0.41139
HPV~Number.of.previous.pregnancies+Number.of.deliveries+Marital.status+Smoking.status+History.of.cervical.leisions+History.of.HPV.infection+Hygiene.practices.during.sexual.activity+Participation.in.routine.cervical.screening+HPV.vaccination.status	9	0.73070816676185	0.727193134905499	0.734223198618202	0.0903	-0.0026	0.1833	0.05666	-0.029	-0.2502	0.1921	0.79709	-0.0045	-0.025	0.0161	0.67056
HPV~Marital.status+Smoking.status+History.of.cervical.leisions+History.of.HPV.infection+Knowledge.about.HPV.prevention+HPV.vaccination.status	6	0.730656767561394	0.727143179769817	0.73417035535297	0.0354	-0.0443	0.1151	0.38389	-0.0732	-0.2691	0.1226	0.46372	-0.0053	-0.0219	0.0114	0.53506
HPV~Number.of.sexual.partners+Menstruation.status+Main.contraceptive.measures+Marital.status+History.of.HPV.infection+Knowledge.about.HPV.prevention+Hygiene.practices.during.sexual.activity+HPV.vaccination.status	8	0.730656767561394	0.726959880502934	0.734353654619853	0.0873	0.025	0.1496	0.00599	0.2295	0.0087	0.4502	0.0416	0.0118	0.0019	0.0217	0.01978
HPV~Number.of.previous.pregnancies+Number.of.deliveries+Menstruation.status+Marital.status+Smoking.status+History.of.HPV.infection+Knowledge.about.HPV.prevention+Hygiene.practices.during.sexual.activity	8	0.730645345516848	0.726940174416751	0.734350516616944	0.0285	-0.0609	0.1179	0.532	0.2452	0.0247	0.4658	0.0293	-0.0085	-0.0305	0.0134	0.44665
HPV~Number.of.sexual.partners+Number.of.deliveries+Marital.status+Smoking.status+History.of.HPV.infection+Hygiene.practices.during.sexual.activity+Participation.in.routine.cervical.screening+HPV.vaccination.status	8	0.730639634494574	0.727106874884411	0.734172394104738	0.0756	0.0167	0.1344	0.01184	-0.105	-0.3261	0.1161	0.35211	0.0044	-0.0094	0.0182	0.52843
HPV~Number.of.sexual.partners+Number.of.previous.pregnancies+Main.contraceptive.measures+Marital.status+Smoking.status+History.of.cervical.leisions+History.of.HPV.infection+Hygiene.practices.during.sexual.activity+HPV.vaccination.status	9	0.730628212450029	0.726984423799275	0.734272001100782	0.1158	0.044	0.1876	0.00157	-0.011	-0.2303	0.2084	0.92195	0.0067	-0.0077	0.0211	0.35927
HPV~Number.of.previous.pregnancies+Marital.status+Smoking.status+History.of.HPV.infection+Knowledge.about.HPV.prevention+Hygiene.practices.during.sexual.activity+HPV.vaccination.status	7	0.73061107938321	0.726865340805448	0.734356817960971	0.0531	-0.0324	0.1387	0.22367	0.1319	-0.0891	0.3529	0.242	-0.0017	-0.0199	0.0164	0.85076
HPV~Number.of.sexual.partners+Number.of.deliveries+Menstruation.status+Marital.status+History.of.cervical.leisions+History.of.HPV.infection+Knowledge.about.HPV.prevention	7	0.730588235294118	0.726901370480158	0.734275100108077	0.0667	0.0121	0.1214	0.01674	0.1221	-0.0929	0.3371	0.26564	-0.0003	-0.0129	0.0122	0.95994
HPV~Number.of.sexual.partners+Menstruation.status+Marital.status+Smoking.status+History.of.HPV.infection+Knowledge.about.HPV.prevention+Hygiene.practices.during.sexual.activity	7	0.730588235294118	0.726948915508175	0.73422755508006	0.105	0.0288	0.1813	0.00695	0.2209	0.0022	0.4397	0.04778	0.0011	-0.0126	0.0148	0.87803
HPV~Number.of.sexual.partners+Number.of.previous.pregnancies+Number.of.deliveries+Menstruation.status+History.of.cervical.leisions+History.of.HPV.infection+Knowledge.about.HPV.prevention+Hygiene.practices.during.sexual.activity+Participation.in.routine.cervical.screening	9	0.730588235294118	0.726907376540986	0.734269094047249	0.0285	-0.0548	0.1118	0.50252	0.1882	-0.0326	0.4091	0.09479	-0.0071	-0.0279	0.0137	0.50482
HPV~Number.of.sexual.partners+Number.of.previous.pregnancies+Number.of.deliveries+Menstruation.status+Main.contraceptive.measures+Smoking.status+History.of.cervical.leisions+History.of.HPV.infection+Knowledge.about.HPV.prevention+Hygiene.practices.during.sexual.activity	10	0.730588235294118	0.726986562641022	0.734189907947214	0.0511	-0.0379	0.14	0.26061	0.242	0.0227	0.4614	0.03058	-0.0065	-0.0306	0.0176	0.59539
HPV~Number.of.previous.pregnancies+Menstruation.status+Main.contraceptive.measures+Marital.status+Smoking.status+History.of.HPV.infection+Knowledge.about.HPV.prevention+Hygiene.practices.during.sexual.activity	8	0.730576813249572	0.726855142096206	0.734298484402938	0.0511	-0.0378	0.1399	0.25996	0.1868	-0.0341	0.4076	0.09747	-0.0063	-0.0278	0.0152	0.56286
HPV~Number.of.sexual.partners+Number.of.previous.pregnancies+Number.of.deliveries+Menstruation.status+Marital.status+Smoking.status+History.of.HPV.infection+Knowledge.about.HPV.prevention	8	0.730565391205026	0.726887283339628	0.734243499070424	0.0736	0.0063	0.1409	0.03211	0.0747	-0.1451	0.2945	0.50527	0.0042	-0.011	0.0193	0.58962
HPV~Number.of.sexual.partners+Number.of.deliveries+Menstruation.status+Main.contraceptive.measures+Marital.status+Smoking.status+History.of.HPV.infection+Knowledge.about.HPV.prevention	8	0.730542547115934	0.726900146264563	0.734184947967305	0.0854	0.023	0.1477	0.00726	0.1746	-0.0462	0.3955	0.12122	0.0023	-0.0114	0.016	0.74176
HPV~Number.of.sexual.partners+Number.of.previous.pregnancies+Number.of.deliveries+Menstruation.status+Smoking.status+History.of.cervical.leisions+History.of.HPV.infection+Hygiene.practices.during.sexual.activity+HPV.vaccination.status	9	0.730508280982296	0.727179174520141	0.73383738744445	0.0589	-0.0326	0.1505	0.20687	0.1622	-0.0578	0.3822	0.14849	-0.0107	-0.0336	0.0123	0.36132
HPV~Number.of.deliveries+Menstruation.status+Main.contraceptive.measures+Marital.status+History.of.cervical.leisions+History.of.HPV.infection+Knowledge.about.HPV.prevention+Hygiene.practices.during.sexual.activity+Participation.in.routine.cervical.screening	9	0.730508280982296	0.726765504658704	0.734251057305888	0.0422	-0.0375	0.1219	0.2992	0.1455	-0.0755	0.3665	0.19679	-0.004	-0.0249	0.017	0.71007
HPV~Number.of.sexual.partners+Number.of.deliveries+Marital.status+Smoking.status+History.of.cervical.leisions+History.of.HPV.infection+Knowledge.about.HPV.prevention+Hygiene.practices.during.sexual.activity	8	0.730502569960023	0.726772070959712	0.734233068960333	0.0728	0.002	0.1435	0.04391	0.295	0.0965	0.4935	0.00358	-0.0003	-0.0159	0.0154	0.97174
HPV~Number.of.sexual.partners+Number.of.previous.pregnancies+Menstruation.status+Main.contraceptive.measures+History.of.cervical.leisions+History.of.HPV.infection+Knowledge.about.HPV.prevention+Hygiene.practices.during.sexual.activity+Participation.in.routine.cervical.screening	9	0.730479725870931	0.726742366224568	0.734217085517293	0.0275	-0.0558	0.1108	0.51729	0.1494	-0.0716	0.3704	0.18509	-0.0051	-0.026	0.0157	0.62899
HPV~Number.of.previous.pregnancies+Marital.status+Smoking.status+History.of.cervical.leisions+History.of.HPV.infection+Knowledge.about.HPV.prevention+HPV.vaccination.status	7	0.73043974871502	0.726669622239133	0.734209875190907	0.0354	-0.0443	0.1151	0.38389	0.1952	-0.0248	0.4152	0.08198	-0.0016	-0.0195	0.0163	0.85991
HPV~Number.of.previous.pregnancies+Number.of.deliveries+Menstruation.status+Marital.status+History.of.HPV.infection+Knowledge.about.HPV.prevention+Participation.in.routine.cervical.screening+HPV.vaccination.status	8	0.730428326670474	0.726685705008162	0.734170948332786	0.058	-0.021	0.1369	0.15029	0.1033	-0.1178	0.3243	0.35985	0.0039	-0.0147	0.0226	0.67868
HPV~Number.of.previous.pregnancies+Menstruation.status+Main.contraceptive.measures+History.of.cervical.leisions+History.of.HPV.infection+Knowledge.about.HPV.prevention+Hygiene.practices.during.sexual.activity+HPV.vaccination.status	8	0.730422615648201	0.726766083622008	0.734079147674394	0.0138	-0.0789	0.1065	0.77009	-0.0262	-0.2461	0.1937	0.81565	-0.0128	-0.0374	0.0117	0.30561
HPV~Number.of.sexual.partners+Number.of.previous.pregnancies+Marital.status+Smoking.status+History.of.HPV.infection+Hygiene.practices.during.sexual.activity+Participation.in.routine.cervical.screening+HPV.vaccination.status	8	0.730411193603655	0.726756813762227	0.734065573445083	0.0638	0.0089	0.1187	0.02271	0.0417	-0.1782	0.2615	0.71014	0.0048	-0.0085	0.018	0.48276
HPV~Number.of.previous.pregnancies+Number.of.deliveries+Smoking.status+History.of.HPV.infection+Knowledge.about.HPV.prevention+Hygiene.practices.during.sexual.activity+Participation.in.routine.cervical.screening+HPV.vaccination.status	8	0.730411193603655	0.726765776204822	0.734056611002488	0.0365	-0.0585	0.1315	0.45161	0.2513	0.031	0.4715	0.02534	-0.0108	-0.0328	0.0112	0.33522
HPV~Number.of.sexual.partners+Number.of.deliveries+Marital.status+History.of.cervical.leisions+History.of.HPV.infection+Knowledge.about.HPV.prevention+HPV.vaccination.status	7	0.730405482581382	0.726830057372386	0.733980907790378	0.0726	0.0138	0.1315	0.01547	0.1117	-0.0801	0.3035	0.25359	0.0045	-0.0032	0.0122	0.25033
HPV~Number.of.previous.pregnancies+Number.of.deliveries+Main.contraceptive.measures+Smoking.status+History.of.HPV.infection+Knowledge.about.HPV.prevention+Hygiene.practices.during.sexual.activity+Participation.in.routine.cervical.screening+HPV.vaccination.status	9	0.730394060536836	0.726738706971875	0.734049414101797	0.0344	-0.0519	0.1208	0.43438	0.1782	-0.0406	0.397	0.11042	-0.0077	-0.0296	0.0142	0.49016
HPV~Number.of.previous.pregnancies+Number.of.deliveries+Menstruation.status+Main.contraceptive.measures+Marital.status+History.of.HPV.infection+Knowledge.about.HPV.prevention+Hygiene.practices.during.sexual.activity+Participation.in.routine.cervical.screening	9	0.730388349514563	0.726600320867405	0.734176378161722	0.0726	-0.0092	0.1545	0.08177	0.0424	-0.1786	0.2634	0.70706	-0.0046	-0.0244	0.0151	0.6451
HPV~Menstruation.status+Smoking.status+History.of.cervical.leisions+History.of.HPV.infection+Knowledge.about.HPV.prevention+Participation.in.routine.cervical.screening+HPV.vaccination.status	7	0.730359794403198	0.726753377255823	0.733966211550574	0.0325	-0.0707	0.1357	0.53717	0.143	-0.0765	0.3625	0.20156	-0.0093	-0.0344	0.0157	0.46636
HPV~Number.of.sexual.partners+Number.of.deliveries+Marital.status+Smoking.status+History.of.HPV.infection+Knowledge.about.HPV.prevention+HPV.vaccination.status	7	0.730354083380925	0.726742793118406	0.733965373643445	0.0422	-0.003	0.0874	0.06735	0.3686	0.1738	0.5634	0.00021	0.0063	-0.0031	0.0158	0.18731
HPV~Number.of.sexual.partners+Menstruation.status+Smoking.status+History.of.HPV.infection+Knowledge.about.HPV.prevention+Participation.in.routine.cervical.screening+HPV.vaccination.status	7	0.730348372358652	0.726782724981418	0.733914019735886	0.0667	-0.0247	0.1581	0.15261	0.2571	0.0369	0.4773	0.02213	-0.0035	-0.024	0.017	0.73843
HPV~Menstruation.status+Main.contraceptive.measures+Marital.status+Smoking.status+History.of.cervical.leisions+History.of.HPV.infection+Knowledge.about.HPV.prevention+Participation.in.routine.cervical.screening	8	0.730348372358652	0.726643753963286	0.734052990754018	0.0619	-0.0236	0.1473	0.15579	0.16	-0.0604	0.3805	0.1548	-0.0003	-0.022	0.0213	0.9753
HPV~Number.of.sexual.partners+Number.of.previous.pregnancies+Menstruation.status+Main.contraceptive.measures+Marital.status+History.of.cervical.leisions+History.of.HPV.infection+Knowledge.about.HPV.prevention+Hygiene.practices.during.sexual.activity	9	0.73032552826956	0.726443732831572	0.734207323707548	0.0726	0.0138	0.1315	0.01558	0.278	0.0574	0.4986	0.01349	0.0069	-0.0069	0.0207	0.32928
HPV~Number.of.sexual.partners+Number.of.deliveries+Menstruation.status+Main.contraceptive.measures+Marital.status+History.of.cervical.leisions+History.of.HPV.infection+Hygiene.practices.during.sexual.activity+HPV.vaccination.status	9	0.730314106225014	0.726825606913654	0.733802605536375	0.0873	0.003	0.1716	0.04231	0.0537	-0.1657	0.2731	0.63156	0.005	-0.0096	0.0196	0.50445
HPV~Menstruation.status+Marital.status+History.of.cervical.leisions+History.of.HPV.infection+Knowledge.about.HPV.prevention+HPV.vaccination.status	6	0.730308395202741	0.726715896919623	0.733900893485859	0.0591	-0.0291	0.1472	0.18933	0.1644	-0.0551	0.3838	0.14213	-0.0046	-0.0233	0.0141	0.62942
HPV~Number.of.sexual.partners+Number.of.previous.pregnancies+Marital.status+History.of.cervical.leisions+History.of.HPV.infection+Knowledge.about.HPV.prevention+Hygiene.practices.during.sexual.activity+Participation.in.routine.cervical.screening	8	0.730291262135922	0.726584709563377	0.733997814708468	0.0511	0.0005	0.1016	0.04763	0.1985	-0.0192	0.4162	0.07394	0.001	-0.0116	0.0137	0.8751
HPV~Number.of.sexual.partners+Number.of.previous.pregnancies+Number.of.deliveries+Menstruation.status+Marital.status+History.of.HPV.infection+Knowledge.about.HPV.prevention+HPV.vaccination.status	8	0.730285551113649	0.726493356667774	0.734077745559524	0.0913	0.0255	0.1571	0.00654	0.2994	0.0789	0.5198	0.00778	0.0126	0.0026	0.0226	0.01368
HPV~Number.of.deliveries+Menstruation.status+Main.contraceptive.measures+Marital.status+History.of.HPV.infection+Knowledge.about.HPV.prevention+Hygiene.practices.during.sexual.activity+HPV.vaccination.status	8	0.730274129069103	0.726643136594143	0.733905121544064	0.0393	-0.0403	0.1189	0.33338	0.1479	-0.073	0.3689	0.18949	-0.0043	-0.0222	0.0137	0.6407
HPV~Number.of.sexual.partners+Number.of.previous.pregnancies+Main.contraceptive.measures+Marital.status+Smoking.status+History.of.cervical.leisions+History.of.HPV.infection+Knowledge.about.HPV.prevention+Hygiene.practices.during.sexual.activity	9	0.730251284980011	0.726394900696133	0.73410766926389	0.057	-0.007	0.121	0.08105	0.307	0.091	0.523	0.00533	0.0053	-0.0106	0.0213	0.51232
HPV~Marital.status+Smoking.status+History.of.HPV.infection+Knowledge.about.HPV.prevention+Participation.in.routine.cervical.screening+HPV.vaccination.status	6	0.730245573957738	0.726643510099574	0.733847637815903	0.0777	-0.003	0.1585	0.05924	0.3026	0.0825	0.5227	0.00705	-0.0012	-0.0172	0.0147	0.88068
HPV~Number.of.sexual.partners+Number.of.previous.pregnancies+Main.contraceptive.measures+Marital.status+Smoking.status+History.of.HPV.infection+Knowledge.about.HPV.prevention+HPV.vaccination.status	8	0.730245573957738	0.726444021433285	0.734047126482192	0.105	0.0361	0.1739	0.00281	0.3729	0.1529	0.593	0.0009	0.0128	0.0023	0.0232	0.01655
HPV~Number.of.previous.pregnancies+Number.of.deliveries+Main.contraceptive.measures+Marital.status+Smoking.status+History.of.HPV.infection+Knowledge.about.HPV.prevention+Participation.in.routine.cervical.screening+HPV.vaccination.status	9	0.730239862935466	0.72642406596534	0.734055659905591	0.0658	-0.0092	0.1409	0.08547	0.261	0.0408	0.4812	0.02019	0.0065	-0.0105	0.0234	0.45538
HPV~Number.of.sexual.partners+Number.of.previous.pregnancies+Number.of.deliveries+Menstruation.status+Main.contraceptive.measures+Smoking.status+History.of.HPV.infection+Knowledge.about.HPV.prevention+Hygiene.practices.during.sexual.activity+Participation.in.routine.cervical.screening	10	0.730228440890919	0.726529367907493	0.733927513874346	0.0511	-0.0379	0.14	0.26039	0.1967	-0.024	0.4174	0.08065	-0.0045	-0.0259	0.0169	0.68162
HPV~Number.of.sexual.partners+Number.of.previous.pregnancies+Number.of.deliveries+Menstruation.status+Main.contraceptive.measures+Marital.status+Smoking.status+History.of.cervical.leisions+History.of.HPV.infection+Participation.in.routine.cervical.screening	10	0.730217018846373	0.726618149725471	0.733815887967276	0.0834	0.0129	0.154	0.02045	0.0911	-0.1299	0.3122	0.41906	0.0037	-0.014	0.0213	0.68422
HPV~Number.of.sexual.partners+Number.of.previous.pregnancies+Menstruation.status+Main.contraceptive.measures+History.of.cervical.leisions+History.of.HPV.infection+Knowledge.about.HPV.prevention+Hygiene.practices.during.sexual.activity+HPV.vaccination.status	9	0.730205596801828	0.72648488363541	0.733926309968245	0.0638	-0.0217	0.1492	0.14341	0.3456	0.1287	0.5625	0.00179	0.0019	-0.0191	0.0229	0.86101
HPV~Number.of.sexual.partners+Menstruation.status+Marital.status+Smoking.status+History.of.HPV.infection+HPV.vaccination.status	6	0.730188463735009	0.726733160019055	0.733643767450962	0.0628	0.0081	0.1175	0.02443	0.1536	-0.0634	0.3707	0.16536	0.0002	-0.012	0.0124	0.97311
HPV~Number.of.sexual.partners+Number.of.previous.pregnancies+Number.of.deliveries+Menstruation.status+Marital.status+History.of.cervical.leisions+History.of.HPV.infection+Hygiene.practices.during.sexual.activity+HPV.vaccination.status	9	0.730154197601371	0.726698109711135	0.733610285491606	0.1197	0.048	0.1914	0.00107	0.1421	-0.0789	0.3631	0.20754	0.0067	-0.0075	0.021	0.35322
HPV~Number.of.sexual.partners+Number.of.previous.pregnancies+Number.of.deliveries+Menstruation.status+Smoking.status+History.of.cervical.leisions+History.of.HPV.infection+Hygiene.practices.during.sexual.activity+Participation.in.routine.cervical.screening	9	0.730091376356368	0.726686628455663	0.733496124257073	0.0324	-0.0508	0.1156	0.44564	0.0057	-0.2155	0.2269	0.95964	-0.0178	-0.0414	0.0058	0.1394
HPV~Number.of.sexual.partners+Number.of.deliveries+Menstruation.status+Smoking.status+History.of.cervical.leisions+History.of.HPV.infection+Knowledge.about.HPV.prevention+Participation.in.routine.cervical.screening	8	0.730005711022273	0.726433217614559	0.733578204429987	0.054	-0.0349	0.1428	0.23386	0.08	-0.1411	0.301	0.47836	-0.0091	-0.0327	0.0145	0.44907
HPV~Number.of.previous.pregnancies+Menstruation.status+Marital.status+History.of.HPV.infection+Knowledge.about.HPV.prevention+Hygiene.practices.during.sexual.activity+HPV.vaccination.status	7	0.73	0.726216135635484	0.733783864364515	0.0658	-0.0223	0.154	0.14304	0.2	-0.0171	0.4171	0.07093	-0.0016	-0.0198	0.0165	0.85853
HPV~Number.of.previous.pregnancies+Number.of.deliveries+Main.contraceptive.measures+Marital.status+Smoking.status+History.of.cervical.leisions+History.of.HPV.infection+Knowledge.about.HPV.prevention+Hygiene.practices.during.sexual.activity+Participation.in.routine.cervical.screening	10	0.729994288977727	0.72622201062543	0.733766567330024	0.0335	-0.0464	0.1133	0.41156	0.0885	-0.1317	0.3088	0.43084	-0.0018	-0.0233	0.0196	0.86657
HPV~Number.of.sexual.partners+Number.of.deliveries+Smoking.status+History.of.cervical.leisions+History.of.HPV.infection+Knowledge.about.HPV.prevention+Hygiene.practices.during.sexual.activity+Participation.in.routine.cervical.screening	8	0.729988577955454	0.726368851668978	0.73360830424193	0.0207	-0.0627	0.1042	0.62641	0.1692	-0.0478	0.3861	0.12647	-0.0124	-0.0338	0.009	0.25576
HPV~Number.of.sexual.partners+Number.of.deliveries+Menstruation.status+Main.contraceptive.measures+Marital.status+History.of.cervical.leisions+History.of.HPV.infection+Knowledge.about.HPV.prevention	8	0.729977155910908	0.726282062676918	0.733672249144898	0.0648	0.0101	0.1194	0.0202	0.2409	0.0202	0.4616	0.03244	0.0017	-0.011	0.0144	0.79548
HPV~Number.of.sexual.partners+Number.of.deliveries+Menstruation.status+Smoking.status+History.of.HPV.infection+Knowledge.about.HPV.prevention+Hygiene.practices.during.sexual.activity+Participation.in.routine.cervical.screening	8	0.729971444888635	0.726299734462933	0.733643155314337	0.0403	-0.0459	0.1264	0.35982	0.2219	0.0013	0.4425	0.04864	-0.0095	-0.0305	0.0115	0.37532
HPV~Number.of.sexual.partners+Number.of.deliveries+Marital.status+History.of.HPV.infection+Knowledge.about.HPV.prevention+Participation.in.routine.cervical.screening+HPV.vaccination.status	7	0.729954311821816	0.726316833670609	0.733591789973023	0.0314	-0.008	0.0708	0.11826	0.3526	0.1337	0.5715	0.00159	0.0073	-0.0001	0.0147	0.05194
HPV~Number.of.sexual.partners+Number.of.previous.pregnancies+Menstruation.status+Main.contraceptive.measures+Smoking.status+History.of.HPV.infection+Knowledge.about.HPV.prevention+Hygiene.practices.during.sexual.activity+Participation.in.routine.cervical.screening	9	0.729948600799543	0.726242191080603	0.733655010518484	0.0403	-0.0459	0.1264	0.35982	0.2239	0.0033	0.4445	0.0467	-0.0045	-0.0258	0.0167	0.67509
HPV~Number.of.deliveries+Menstruation.status+Main.contraceptive.measures+Marital.status+Smoking.status+History.of.HPV.infection+Knowledge.about.HPV.prevention+Hygiene.practices.during.sexual.activity	8	0.729937178754997	0.726294068621236	0.733580288888758	0.0079	-0.0876	0.1033	0.87145	0.2006	-0.0201	0.4212	0.07483	-0.0099	-0.0308	0.011	0.35191
HPV~Number.of.previous.pregnancies+Number.of.deliveries+Menstruation.status+Marital.status+History.of.HPV.infection+Knowledge.about.HPV.prevention+Hygiene.practices.during.sexual.activity+HPV.vaccination.status	8	0.729902912621359	0.72610131139022	0.733704513852498	0.0658	-0.0223	0.154	0.14304	0.1898	-0.0289	0.4086	0.089	-0.0018	-0.0199	0.0163	0.84811
HPV~Number.of.sexual.partners+Menstruation.status+Marital.status+Smoking.status+History.of.cervical.leisions+History.of.HPV.infection+Participation.in.routine.cervical.screening	7	0.72988577955454	0.726262395219587	0.733509163889494	0.0481	-0.0025	0.0988	0.06235	0.0128	-0.2076	0.2332	0.90943	-0.0034	-0.0195	0.0128	0.68389
HPV~Number.of.sexual.partners+Menstruation.status+Main.contraceptive.measures+History.of.cervical.leisions+History.of.HPV.infection+Knowledge.about.HPV.prevention+Participation.in.routine.cervical.screening+HPV.vaccination.status	8	0.729880068532267	0.72631791105719	0.733442226007344	0.0609	-0.0246	0.1464	0.1629	0.1995	-0.0192	0.4183	0.07382	-0.0017	-0.0228	0.0194	0.87636
HPV~Number.of.sexual.partners+Number.of.deliveries+Menstruation.status+Main.contraceptive.measures+Smoking.status+History.of.HPV.infection+Knowledge.about.HPV.prevention+Hygiene.practices.during.sexual.activity+HPV.vaccination.status	9	0.729874357509994	0.726341107769437	0.733407607250551	0.0638	-0.0216	0.1492	0.14321	0.2712	0.0519	0.4905	0.01537	-0.002	-0.0229	0.0189	0.85105
HPV~Number.of.sexual.partners+Number.of.previous.pregnancies+Menstruation.status+Main.contraceptive.measures+Marital.status+History.of.cervical.leisions+History.of.HPV.infection+Hygiene.practices.during.sexual.activity+Participation.in.routine.cervical.screening+HPV.vaccination.status	10	0.729851513420902	0.726143730090465	0.73355929675134	0.1178	0.046	0.1896	0.00131	0.1311	-0.0889	0.3512	0.2428	0.0099	-0.0055	0.0253	0.20805
HPV~Number.of.previous.pregnancies+Number.of.deliveries+Main.contraceptive.measures+Marital.status+History.of.cervical.leisions+History.of.HPV.infection+Knowledge.about.HPV.prevention+Participation.in.routine.cervical.screening+HPV.vaccination.status	9	0.729845802398629	0.726053237016888	0.733638367780371	0.0942	0.0074	0.1811	0.03351	0.1937	-0.0251	0.4125	0.08265	0.0041	-0.0133	0.0214	0.64557
HPV~Number.of.sexual.partners+Number.of.previous.pregnancies+Menstruation.status+Marital.status+History.of.HPV.infection+Knowledge.about.HPV.prevention+Participation.in.routine.cervical.screening	7	0.729817247287264	0.726000391418884	0.733634103155644	0.0844	0.0139	0.1549	0.01899	0.27	0.0494	0.4906	0.01644	0.0056	-0.0071	0.0183	0.38585
HPV~Number.of.previous.pregnancies+Main.contraceptive.measures+Marital.status+Smoking.status+History.of.cervical.leisions+History.of.HPV.infection+Knowledge.about.HPV.prevention+Hygiene.practices.during.sexual.activity+Participation.in.routine.cervical.screening	9	0.729800114220445	0.726036124653938	0.733564103786953	0.0344	-0.0454	0.1143	0.398	0.1019	-0.1178	0.3216	0.36333	-0.0022	-0.0234	0.0191	0.84248
HPV~Number.of.sexual.partners+Number.of.previous.pregnancies+Number.of.deliveries+Menstruation.status+Smoking.status+History.of.cervical.leisions+History.of.HPV.infection+Knowledge.about.HPV.prevention+Participation.in.routine.cervical.screening	9	0.729788692175899	0.726192253788497	0.733385130563302	0.0374	-0.0549	0.1296	0.42721	0.1455	-0.0755	0.3665	0.19679	-0.0061	-0.0301	0.018	0.62166
HPV~Number.of.sexual.partners+Number.of.previous.pregnancies+Menstruation.status+Smoking.status+History.of.HPV.infection+Knowledge.about.HPV.prevention+Hygiene.practices.during.sexual.activity+HPV.vaccination.status	8	0.729777270131354	0.726155736538366	0.733398803724341	0.0501	-0.0389	0.1391	0.26989	0.3738	0.1544	0.5933	0.00084	0.0009	-0.0204	0.0222	0.93521
HPV~Number.of.sexual.partners+Number.of.previous.pregnancies+Number.of.deliveries+Menstruation.status+Smoking.status+History.of.cervical.leisions+History.of.HPV.infection+Participation.in.routine.cervical.screening+HPV.vaccination.status	9	0.729754426042262	0.726415054130606	0.733093797953917	0.0765	-0.0173	0.1704	0.10993	0.0804	-0.1401	0.3009	0.47475	-0.0098	-0.0335	0.0139	0.41694
HPV~Number.of.previous.pregnancies+Number.of.deliveries+Main.contraceptive.measures+History.of.cervical.leisions+History.of.HPV.infection+Knowledge.about.HPV.prevention+Hygiene.practices.during.sexual.activity+Participation.in.routine.cervical.screening+HPV.vaccination.status	9	0.729748715019989	0.726108817554927	0.73338861248505	0.0266	-0.063	0.1161	0.56102	0.2086	-0.0118	0.4289	0.06358	-0.0098	-0.0316	0.012	0.37757
HPV~Number.of.sexual.partners+Number.of.deliveries+Smoking.status+History.of.cervical.leisions+History.of.HPV.infection+Knowledge.about.HPV.prevention+Hygiene.practices.during.sexual.activity+HPV.vaccination.status	8	0.72973158195317	0.726141524298171	0.733321639608168	0.0167	-0.0635	0.097	0.68273	0.0547	-0.1448	0.2543	0.59101	-0.0054	-0.0256	0.0148	0.60075
HPV~Number.of.sexual.partners+Menstruation.status+Main.contraceptive.measures+Marital.status+Smoking.status+History.of.cervical.leisions+History.of.HPV.infection+Hygiene.practices.during.sexual.activity+Participation.in.routine.cervical.screening	9	0.72973158195317	0.726100801282944	0.733362362623395	0.0913	0.0253	0.1573	0.00668	0.0659	-0.1552	0.287	0.55911	-0.0017	-0.018	0.0146	0.84088
HPV~Number.of.sexual.partners+Number.of.deliveries+Main.contraceptive.measures+Marital.status+Smoking.status+History.of.HPV.infection+Knowledge.about.HPV.prevention+HPV.vaccination.status	8	0.729725870930897	0.726023381204182	0.733428360657611	0.0952	0.0295	0.1609	0.00452	0.231	0.0103	0.4516	0.04024	0.0096	-0.0005	0.0196	0.06279
HPV~Number.of.sexual.partners+Number.of.previous.pregnancies+Number.of.deliveries+Main.contraceptive.measures+Marital.status+Smoking.status+History.of.HPV.infection+Knowledge.about.HPV.prevention+HPV.vaccination.status	9	0.729697315819532	0.725856299445953	0.733538332193111	0.1247	0.0502	0.1991	0.00103	0.3573	0.1404	0.5741	0.00124	0.0135	0.0023	0.0247	0.0178
HPV~Number.of.sexual.partners+Number.of.deliveries+Menstruation.status+Main.contraceptive.measures+Marital.status+History.of.HPV.infection+Knowledge.about.HPV.prevention+Participation.in.routine.cervical.screening	8	0.729680182752713	0.725963008058977	0.733397357446448	0.0805	0.0179	0.1431	0.01168	0.1505	-0.0695	0.3706	0.17991	0.0054	-0.0069	0.0177	0.39237
HPV~Number.of.sexual.partners+Menstruation.status+Main.contraceptive.measures+Marital.status+History.of.cervical.leisions+History.of.HPV.infection+Knowledge.about.HPV.prevention+Hygiene.practices.during.sexual.activity	8	0.729668760708167	0.725887830972572	0.733449690443762	0.0628	0.008	0.1176	0.0246	0.166	-0.0535	0.3854	0.1382	0.002	-0.0105	0.0146	0.75167
HPV~Number.of.previous.pregnancies+Number.of.deliveries+Marital.status+History.of.HPV.infection+Knowledge.about.HPV.prevention+Hygiene.practices.during.sexual.activity+Participation.in.routine.cervical.screening+HPV.vaccination.status	8	0.729663049685894	0.725965039615864	0.733361059755924	0.1042	0.0185	0.1899	0.01722	0.3925	0.1767	0.6082	0.00036	-0.0013	-0.0179	0.0153	0.87591
HPV~Number.of.sexual.partners+Menstruation.status+Marital.status+History.of.cervical.leisions+History.of.HPV.infection+Hygiene.practices.during.sexual.activity+Participation.in.routine.cervical.screening+HPV.vaccination.status	8	0.729651627641348	0.725986477522756	0.73331677775994	0.107	0.038	0.1759	0.00236	0.1943	-0.0266	0.4152	0.08472	0.0047	-0.0099	0.0192	0.52795
HPV~Number.of.previous.pregnancies+Menstruation.status+Main.contraceptive.measures+Marital.status+Smoking.status+History.of.HPV.infection+Hygiene.practices.during.sexual.activity+Participation.in.routine.cervical.screening+HPV.vaccination.status	9	0.729640205596802	0.725944908254386	0.733335502939217	0.0844	-0.0061	0.175	0.06771	0.0256	-0.1955	0.2466	0.82054	-0.0022	-0.023	0.0185	0.83385
HPV~Number.of.previous.pregnancies+Smoking.status+History.of.cervical.leisions+History.of.HPV.infection+Knowledge.about.HPV.prevention+Hygiene.practices.during.sexual.activity+HPV.vaccination.status	7	0.729611650485437	0.725926991460469	0.733296309510405	-0.0018	-0.0917	0.0881	0.96822	0.0163	-0.2041	0.2368	0.88454	-0.0143	-0.038	0.0093	0.23515
HPV~Number.of.deliveries+Main.contraceptive.measures+Marital.status+History.of.HPV.infection+Knowledge.about.HPV.prevention+Hygiene.practices.during.sexual.activity+Participation.in.routine.cervical.screening+HPV.vaccination.status	8	0.729583095374072	0.725942430801823	0.733223759946321	0.0914	0.0081	0.1748	0.03158	0.18	-0.0403	0.4004	0.10934	0	-0.0173	0.0172	0.99718
HPV~Number.of.previous.pregnancies+Number.of.deliveries+Menstruation.status+Marital.status+History.of.cervical.leisions+History.of.HPV.infection+Knowledge.about.HPV.prevention+HPV.vaccination.status	8	0.729565962307253	0.725854096069033	0.733277828545474	0.0649	-0.0232	0.153	0.14893	0.0995	-0.1152	0.3142	0.36371	-0.0002	-0.0201	0.0198	0.98818
HPV~Number.of.previous.pregnancies+Number.of.deliveries+Menstruation.status+Smoking.status+History.of.HPV.infection+Knowledge.about.HPV.prevention+Hygiene.practices.during.sexual.activity+HPV.vaccination.status	8	0.729565962307253	0.725982108138743	0.733149816475763	0.005	-0.0906	0.1006	0.91886	0.3122	0.0936	0.5307	0.00512	-0.0128	-0.0377	0.0121	0.31459
HPV~Number.of.sexual.partners+Number.of.deliveries+Menstruation.status+Smoking.status+History.of.cervical.leisions+History.of.HPV.infection+Knowledge.about.HPV.prevention+HPV.vaccination.status	8	0.729543118218161	0.726047035659017	0.733039200777306	0.0374	-0.0489	0.1236	0.39597	0.2874	0.0704	0.5044	0.00944	-0.0044	-0.0273	0.0185	0.70803
HPV~Menstruation.status+Main.contraceptive.measures+Marital.status+Smoking.status+History.of.cervical.leisions+History.of.HPV.infection+Knowledge.about.HPV.prevention	7	0.729537407195888	0.725917393899389	0.733157420492387	0.0285	-0.0546	0.1116	0.50162	0.2472	0.0266	0.4677	0.02804	-0.0081	-0.0297	0.0134	0.45906
HPV~Number.of.sexual.partners+Number.of.deliveries+Menstruation.status+Main.contraceptive.measures+Smoking.status+History.of.HPV.infection+Knowledge.about.HPV.prevention+Hygiene.practices.during.sexual.activity+Participation.in.routine.cervical.screening	9	0.729531696173615	0.725849432704254	0.733213959642977	0.0609	-0.0306	0.1524	0.1923	0.1234	-0.0967	0.3434	0.27185	-0.0081	-0.0291	0.013	0.45398
HPV~Number.of.sexual.partners+Number.of.previous.pregnancies+Number.of.deliveries+Menstruation.status+Main.contraceptive.measures+Marital.status+History.of.cervical.leisions+History.of.HPV.infection+Hygiene.practices.during.sexual.activity+HPV.vaccination.status	10	0.72950314106225	0.725936550772907	0.733069731351593	0.0942	0.0208	0.1677	0.01195	0.0642	-0.157	0.2853	0.56942	0.0084	-0.0065	0.0234	0.26981
HPV~Number.of.sexual.partners+Number.of.previous.pregnancies+Number.of.deliveries+Main.contraceptive.measures+Marital.status+Smoking.status+History.of.cervical.leisions+History.of.HPV.infection+Hygiene.practices.during.sexual.activity+HPV.vaccination.status	10	0.72950314106225	0.725866599678869	0.733139682445631	0.1041	0.0278	0.1803	0.00751	-0.0156	-0.2368	0.2055	0.88971	0.0081	-0.0071	0.0233	0.29695
HPV~Number.of.previous.pregnancies+Number.of.deliveries+Main.contraceptive.measures+Marital.status+History.of.HPV.infection+Knowledge.about.HPV.prevention+Hygiene.practices.during.sexual.activity+Participation.in.routine.cervical.screening+HPV.vaccination.status	9	0.729491719017704	0.725775662889223	0.733207775146186	0.0963	0.013	0.1796	0.02349	0.2513	0.031	0.4715	0.02534	0.0024	-0.0146	0.0195	0.77951
HPV~Number.of.sexual.partners+Menstruation.status+Main.contraceptive.measures+Marital.status+Smoking.status+History.of.cervical.leisions+History.of.HPV.infection+Hygiene.practices.during.sexual.activity	8	0.729474585950885	0.725933632973785	0.733015538927986	0.0825	0.0046	0.1603	0.03785	0.0262	-0.1937	0.2461	0.81565	-0.0049	-0.0207	0.011	0.54643
HPV~Number.of.sexual.partners+Marital.status+Smoking.status+History.of.cervical.leisions+History.of.HPV.infection+Participation.in.routine.cervical.screening+HPV.vaccination.status	7	0.729457452884066	0.726035324927795	0.732879580840337	0.0775	0.0187	0.1363	0.00976	-0.1967	-0.4174	0.024	0.08065	0.0007	-0.0118	0.0132	0.90951
HPV~Number.of.sexual.partners+Number.of.deliveries+Menstruation.status+Main.contraceptive.measures+Smoking.status+History.of.cervical.leisions+History.of.HPV.infection+Knowledge.about.HPV.prevention+Participation.in.routine.cervical.screening	9	0.729457452884066	0.725905518043875	0.733009387724258	0.0422	-0.0439	0.1283	0.33689	0.0987	-0.1222	0.3196	0.38126	-0.0071	-0.0309	0.0166	0.55613
HPV~Menstruation.status+Smoking.status+History.of.cervical.leisions+History.of.HPV.infection+Knowledge.about.HPV.prevention+Hygiene.practices.during.sexual.activity+HPV.vaccination.status	7	0.72944603083952	0.725945444875136	0.732946616803904	0.0021	-0.0936	0.0977	0.96638	0.257	0.0434	0.4706	0.01835	-0.0137	-0.0389	0.0114	0.28475
HPV~Number.of.previous.pregnancies+Menstruation.status+Marital.status+Smoking.status+History.of.cervical.leisions+History.of.HPV.infection+Knowledge.about.HPV.prevention	7	0.729434608794974	0.725749105575296	0.733120112014653	0.0452	-0.0438	0.1342	0.31917	0.2282	0.0083	0.4481	0.04196	-0.0064	-0.0299	0.0171	0.59466
HPV~Number.of.sexual.partners+Number.of.previous.pregnancies+Number.of.deliveries+Menstruation.status+Main.contraceptive.measures+Marital.status+Smoking.status+History.of.HPV.infection+Hygiene.practices.during.sexual.activity+Participation.in.routine.cervical.screening	10	0.729428897772701	0.725719144220993	0.73313865132441	0.0962	0.0227	0.1697	0.01031	0.0836	-0.1375	0.3047	0.45865	0.0019	-0.0143	0.018	0.81917
HPV~Number.of.sexual.partners+Number.of.previous.pregnancies+Number.of.deliveries+Main.contraceptive.measures+Smoking.status+History.of.cervical.leisions+History.of.HPV.infection+Hygiene.practices.during.sexual.activity+Participation.in.routine.cervical.screening+HPV.vaccination.status	10	0.729423186750428	0.725968483239702	0.732877890261155	0.0501	-0.0388	0.139	0.26946	0.0176	-0.2036	0.2388	0.87613	-0.0095	-0.0313	0.0124	0.39576
HPV~Number.of.deliveries+Main.contraceptive.measures+Marital.status+Smoking.status+History.of.cervical.leisions+History.of.HPV.infection+Knowledge.about.HPV.prevention+Hygiene.practices.during.sexual.activity	8	0.729406053683609	0.725685457053822	0.733126650313396	0.0178	-0.0589	0.0946	0.64914	0.1284	-0.0888	0.3456	0.24662	-0.0095	-0.0309	0.0119	0.38558
HPV~Number.of.deliveries+Menstruation.status+Main.contraceptive.measures+Marital.status+History.of.HPV.infection+Knowledge.about.HPV.prevention+Participation.in.routine.cervical.screening+HPV.vaccination.status	8	0.729394631639063	0.725707910799957	0.73308135247817	0.0864	0.0086	0.1641	0.02959	0.1481	-0.0726	0.3689	0.18843	0.0034	-0.0148	0.0216	0.71389
HPV~Number.of.previous.pregnancies+Number.of.deliveries+Marital.status+History.of.cervical.leisions+History.of.HPV.infection+Knowledge.about.HPV.prevention+Hygiene.practices.during.sexual.activity+HPV.vaccination.status	8	0.729377498572244	0.72565367127847	0.733101325866019	0.0306	-0.0422	0.1034	0.41071	-0.0354	-0.2539	0.1831	0.75075	-0.0045	-0.0217	0.0126	0.60295
HPV~Number.of.previous.pregnancies+Number.of.deliveries+Marital.status+Smoking.status+History.of.cervical.leisions+History.of.HPV.infection+Hygiene.practices.during.sexual.activity+HPV.vaccination.status	8	0.729371787549971	0.725876855543718	0.732866719556225	0.1021	0.007	0.1972	0.03528	-0.0241	-0.2446	0.1964	0.83035	-0.0075	-0.028	0.013	0.47134
HPV~Number.of.previous.pregnancies+Number.of.deliveries+Marital.status+History.of.cervical.leisions+History.of.HPV.infection+Knowledge.about.HPV.prevention+Participation.in.routine.cervical.screening+HPV.vaccination.status	8	0.729371787549971	0.725628280450529	0.733115294649414	0.0335	-0.0463	0.1132	0.41077	0.0789	-0.1405	0.2984	0.48086	-0.0008	-0.0178	0.0161	0.92433
HPV~Number.of.sexual.partners+Menstruation.status+Main.contraceptive.measures+Smoking.status+History.of.cervical.leisions+History.of.HPV.infection+Knowledge.about.HPV.prevention+HPV.vaccination.status	8	0.729354654483153	0.725893255901664	0.732816053064641	0.0609	-0.0246	0.1464	0.1629	0.2646	0.0442	0.4851	0.01864	-0.0056	-0.0279	0.0168	0.62545
HPV~Number.of.previous.pregnancies+Number.of.deliveries+Menstruation.status+Smoking.status+History.of.cervical.leisions+History.of.HPV.infection+Hygiene.practices.during.sexual.activity+Participation.in.routine.cervical.screening+HPV.vaccination.status	9	0.72934894346088	0.725900836255037	0.732797050666722	0.0148	-0.0835	0.1131	0.76799	0.0334	-0.1877	0.2544	0.76745	-0.02	-0.0462	0.0062	0.13544
HPV~Number.of.deliveries+Main.contraceptive.measures+Marital.status+History.of.cervical.leisions+History.of.HPV.infection+Knowledge.about.HPV.prevention+HPV.vaccination.status	7	0.729326099371787	0.725688658324583	0.732963540418992	0.0982	0.0151	0.1814	0.02063	-0.0612	-0.2723	0.1498	0.56966	-0.006	-0.0225	0.0105	0.47635
HPV~Marital.status+History.of.cervical.leisions+History.of.HPV.infection+Knowledge.about.HPV.prevention+Participation.in.routine.cervical.screening+HPV.vaccination.status	6	0.729308966304969	0.725709085012071	0.732908847597866	0.0443	-0.0384	0.1269	0.2939	0.2034	-0.0153	0.4222	0.06837	-0.0038	-0.02	0.0124	0.64703
HPV~Number.of.deliveries+Main.contraceptive.measures+Smoking.status+History.of.cervical.leisions+History.of.HPV.infection+Knowledge.about.HPV.prevention+Hygiene.practices.during.sexual.activity+HPV.vaccination.status	8	0.729303255282696	0.725719943556099	0.732886567009292	0.0148	-0.0779	0.1075	0.75449	0.2481	0.0294	0.4668	0.0262	-0.0137	-0.037	0.0097	0.25267
HPV~Number.of.sexual.partners+Number.of.previous.pregnancies+Menstruation.status+Main.contraceptive.measures+Smoking.status+History.of.HPV.infection+Knowledge.about.HPV.prevention+Hygiene.practices.during.sexual.activity+HPV.vaccination.status	9	0.729303255282696	0.725622947772681	0.73298356279271	0.0726	-0.0155	0.1608	0.10609	0.2777	0.0607	0.4947	0.01215	0.0028	-0.0184	0.0241	0.79327
HPV~Number.of.sexual.partners+Number.of.previous.pregnancies+Number.of.deliveries+Menstruation.status+Main.contraceptive.measures+Marital.status+History.of.cervical.leisions+History.of.HPV.infection+Participation.in.routine.cervical.screening+HPV.vaccination.status	10	0.729286122215877	0.725697513510224	0.732874730921529	0.1187	0.0399	0.1976	0.00316	0.0785	-0.142	0.299	0.48548	0.0103	-0.0056	0.0261	0.20441
HPV~Number.of.sexual.partners+Number.of.previous.pregnancies+Number.of.deliveries+Menstruation.status+Main.contraceptive.measures+Smoking.status+History.of.cervical.leisions+History.of.HPV.infection+Knowledge.about.HPV.prevention+Participation.in.routine.cervical.screening	10	0.729268989149058	0.725661339067656	0.73287663923046	0.054	-0.0349	0.1428	0.23386	0.0637	-0.1572	0.2847	0.57187	-0.0035	-0.0277	0.0207	0.7779
HPV~Number.of.sexual.partners+Number.of.deliveries+Marital.status+History.of.cervical.leisions+History.of.HPV.infection+Knowledge.about.HPV.prevention+Participation.in.routine.cervical.screening	7	0.729263278126785	0.725590332092567	0.732936224161003	0.0776	0.0149	0.1403	0.01522	0.2492	0.031	0.4675	0.02521	-0.0016	-0.0132	0.0101	0.79271
HPV~Number.of.sexual.partners+Number.of.previous.pregnancies+Number.of.deliveries+Menstruation.status+Main.contraceptive.measures+Marital.status+History.of.cervical.leisions+History.of.HPV.infection+Knowledge.about.HPV.prevention	9	0.729263278126785	0.725496695124812	0.733029861128758	0.0864	0.0239	0.1488	0.0067	0.2062	-0.0146	0.427	0.06725	0.006	-0.0078	0.0198	0.395
HPV~Main.contraceptive.measures+Marital.status+Smoking.status+History.of.cervical.leisions+History.of.HPV.infection+Knowledge.about.HPV.prevention+Hygiene.practices.during.sexual.activity+Participation.in.routine.cervical.screening	8	0.729194745859509	0.725513169427114	0.732876322291904	0.0246	-0.0521	0.1013	0.52934	0.0723	-0.1461	0.2907	0.51634	-0.0045	-0.0252	0.0163	0.67234
HPV~Menstruation.status+Main.contraceptive.measures+Smoking.status+History.of.cervical.leisions+History.of.HPV.infection+Knowledge.about.HPV.prevention+Participation.in.routine.cervical.screening+HPV.vaccination.status	8	0.729183323814963	0.725587141664845	0.732779505965081	0.0256	-0.0752	0.1264	0.61873	0.1976	-0.0212	0.4164	0.07667	-0.0076	-0.0326	0.0175	0.55531
HPV~Number.of.deliveries+Menstruation.status+Marital.status+Smoking.status+History.of.HPV.infection+Knowledge.about.HPV.prevention+Participation.in.routine.cervical.screening	7	0.729160479725871	0.725419514029364	0.732901445422378	0.0628	-0.0226	0.1483	0.1495	0.0949	-0.123	0.3128	0.39329	-0.0048	-0.0257	0.0161	0.65104
HPV~Number.of.previous.pregnancies+Main.contraceptive.measures+Marital.status+History.of.cervical.leisions+History.of.HPV.infection+Knowledge.about.HPV.prevention+Participation.in.routine.cervical.screening+HPV.vaccination.status	8	0.729160479725871	0.725374889496606	0.732946069955136	0.0815	-0.0029	0.1659	0.05834	0.1549	-0.0639	0.3737	0.16528	0.0036	-0.0135	0.0207	0.67814
HPV~Number.of.sexual.partners+Menstruation.status+Main.contraceptive.measures+Smoking.status+History.of.HPV.infection+Knowledge.about.HPV.prevention+Participation.in.routine.cervical.screening+HPV.vaccination.status	8	0.729154768703598	0.725634290367023	0.732675247040173	0.0667	-0.0247	0.1581	0.15261	0.1549	-0.0639	0.3737	0.16528	-0.0018	-0.0226	0.0191	0.86882
HPV~Number.of.sexual.partners+Marital.status+Smoking.status+History.of.HPV.infection+Knowledge.about.HPV.prevention+HPV.vaccination.status	6	0.729137635636779	0.725650917692134	0.732624353581424	0.0314	-0.008	0.0708	0.11826	0.1227	-0.0172	0.2625	0.08557	0.0037	-0.0042	0.0116	0.36325
HPV~Number.of.previous.pregnancies+Number.of.deliveries+Menstruation.status+Marital.status+History.of.cervical.leisions+History.of.HPV.infection+Knowledge.about.HPV.prevention+Hygiene.practices.during.sexual.activity+Participation.in.routine.cervical.screening	9	0.729126213592233	0.725335146602715	0.732917280581752	0.0275	-0.0558	0.1108	0.51729	0.0793	-0.1417	0.3002	0.48195	-0.0041	-0.0254	0.0172	0.70648
HPV~Menstruation.status+Main.contraceptive.measures+Marital.status+Smoking.status+History.of.cervical.leisions+History.of.HPV.infection+Hygiene.practices.during.sexual.activity+HPV.vaccination.status	8	0.72912050256996	0.725592172635112	0.732648832504808	0.0589	-0.0383	0.1562	0.2348	-0.1263	-0.3474	0.0947	0.2627	-0.0081	-0.0285	0.0123	0.43663
HPV~Number.of.sexual.partners+Number.of.deliveries+Main.contraceptive.measures+Smoking.status+History.of.cervical.leisions+History.of.HPV.infection+Knowledge.about.HPV.prevention+Hygiene.practices.during.sexual.activity+Participation.in.routine.cervical.screening	9	0.729103369503141	0.725445261271043	0.732761477735239	0.0167	-0.0635	0.097	0.68273	0.1058	-0.1139	0.3254	0.3453	-0.0096	-0.031	0.0118	0.38056
HPV~Number.of.sexual.partners+Number.of.previous.pregnancies+Menstruation.status+Main.contraceptive.measures+Marital.status+Smoking.status+History.of.cervical.leisions+History.of.HPV.infection	8	0.729086236436322	0.72549794852821	0.732674524344434	0.0746	0.0073	0.1418	0.02971	-0.0673	-0.2867	0.1522	0.54791	0.0001	-0.0169	0.0172	0.98661
HPV~Number.of.sexual.partners+Number.of.previous.pregnancies+Menstruation.status+Main.contraceptive.measures+Marital.status+Smoking.status+History.of.HPV.infection+Participation.in.routine.cervical.screening+HPV.vaccination.status	9	0.729086236436322	0.725354889088772	0.732817583783872	0.1295	0.0551	0.2039	0.00065	0.1106	-0.1105	0.3316	0.32691	0.0099	-0.0048	0.0246	0.18622
HPV~Number.of.sexual.partners+Menstruation.status+History.of.cervical.leisions+History.of.HPV.infection+Knowledge.about.HPV.prevention+Participation.in.routine.cervical.screening+HPV.vaccination.status	7	0.729069103369503	0.725484023045051	0.732654183693955	0.058	-0.0276	0.1435	0.18429	0.1175	-0.1025	0.3376	0.29514	-0.0035	-0.0241	0.0172	0.74372
HPV~Number.of.sexual.partners+Number.of.deliveries+Menstruation.status+Marital.status+History.of.cervical.leisions+History.of.HPV.infection+Hygiene.practices.during.sexual.activity+Participation.in.routine.cervical.screening	8	0.729069103369503	0.725437554064057	0.73270065267495	0.0825	0.0119	0.153	0.02201	0.2038	-0.017	0.4246	0.07046	-0.0031	-0.0187	0.0125	0.6983
HPV~Number.of.sexual.partners+Number.of.previous.pregnancies+Main.contraceptive.measures+Marital.status+History.of.cervical.leisions+History.of.HPV.infection+Knowledge.about.HPV.prevention+Hygiene.practices.during.sexual.activity+Participation.in.routine.cervical.screening	9	0.729051970302684	0.725191880549877	0.732912060055492	0.0697	0.0106	0.1288	0.02071	0.1852	-0.0335	0.4038	0.09694	0.0052	-0.008	0.0183	0.44337
HPV~Number.of.previous.pregnancies+Main.contraceptive.measures+Marital.status+History.of.HPV.infection+Knowledge.about.HPV.prevention+Hygiene.practices.during.sexual.activity+Participation.in.routine.cervical.screening+HPV.vaccination.status	8	0.729046259280411	0.725318359447443	0.732774159113379	0.0786	0.0006	0.1566	0.04824	0.2804	0.0602	0.5006	0.01255	0.0024	-0.0145	0.0192	0.78366
HPV~Number.of.deliveries+Main.contraceptive.measures+Marital.status+Smoking.status+History.of.HPV.infection+Knowledge.about.HPV.prevention+Participation.in.routine.cervical.screening+HPV.vaccination.status	8	0.729023415191319	0.725268774315289	0.732778056067349	0.0746	-0.0003	0.1495	0.05106	0.2469	0.0263	0.4676	0.02829	0.0041	-0.0125	0.0207	0.62717
HPV~Number.of.sexual.partners+Marital.status+History.of.HPV.infection+Knowledge.about.HPV.prevention+Participation.in.routine.cervical.screening+HPV.vaccination.status	6	0.728994860079954	0.725413334814992	0.732576385344917	0.0314	-0.008	0.0708	0.11826	0.143	-0.0691	0.3551	0.1863	0.0055	-0.001	0.0119	0.09575
HPV~Number.of.sexual.partners+Number.of.previous.pregnancies+Number.of.deliveries+Menstruation.status+Marital.status+History.of.cervical.leisions+History.of.HPV.infection+Knowledge.about.HPV.prevention	8	0.728966304968589	0.725228037650829	0.73270457228635	0.0913	0.0254	0.1572	0.00663	0.2074	-0.0131	0.428	0.0653	0.0032	-0.0105	0.0169	0.64932
HPV~Number.of.sexual.partners+Menstruation.status+Marital.status+History.of.HPV.infection+Knowledge.about.HPV.prevention+Hygiene.practices.during.sexual.activity+Participation.in.routine.cervical.screening	7	0.728960593946316	0.725211744526065	0.732709443366568	0.0717	0.0043	0.1391	0.03708	0.3354	0.1158	0.5549	0.00275	0.004	-0.0082	0.0161	0.52389
HPV~Number.of.previous.pregnancies+Main.contraceptive.measures+Smoking.status+History.of.HPV.infection+Knowledge.about.HPV.prevention+Hygiene.practices.during.sexual.activity+Participation.in.routine.cervical.screening+HPV.vaccination.status	8	0.728920616790405	0.725255114045087	0.732586119535724	0.0325	-0.0539	0.1189	0.46095	0.17	-0.05	0.39	0.12999	-0.0081	-0.0297	0.0136	0.46514
HPV~Number.of.sexual.partners+Number.of.previous.pregnancies+Number.of.deliveries+Main.contraceptive.measures+Marital.status+Smoking.status+History.of.HPV.infection+Knowledge.about.HPV.prevention+Hygiene.practices.during.sexual.activity+Participation.in.routine.cervical.screening	10	0.728909194745859	0.725104226496811	0.732714162994908	0.0609	0.0059	0.1159	0.02998	0.1606	-0.0598	0.381	0.1533	0.0074	-0.0073	0.022	0.32404
HPV~Number.of.sexual.partners+Number.of.deliveries+Menstruation.status+Main.contraceptive.measures+Marital.status+History.of.HPV.infection+Knowledge.about.HPV.prevention+HPV.vaccination.status	8	0.728903483723586	0.72523370956673	0.732573257880443	0.0883	0.026	0.1505	0.00544	0.2879	0.0676	0.5083	0.01044	0.0103	0.0012	0.0194	0.02606
HPV~Number.of.sexual.partners+Number.of.previous.pregnancies+Main.contraceptive.measures+Marital.status+History.of.cervical.leisions+History.of.HPV.infection+Knowledge.about.HPV.prevention+HPV.vaccination.status	8	0.728869217589949	0.725064365590937	0.732674069588961	0.0942	0.0284	0.16	0.005	0.0895	-0.1263	0.3054	0.41618	0.0111	0.0014	0.0208	0.02463
HPV~Number.of.sexual.partners+Number.of.deliveries+Menstruation.status+Marital.status+History.of.cervical.leisions+History.of.HPV.infection+Hygiene.practices.during.sexual.activity+HPV.vaccination.status	8	0.728834951456311	0.725340057050605	0.732329845862016	0.0893	0.0116	0.1669	0.02431	-0.0191	-0.2401	0.202	0.86569	0.0038	-0.0101	0.0178	0.5896
HPV~Number.of.sexual.partners+Number.of.deliveries+Main.contraceptive.measures+Marital.status+Smoking.status+History.of.cervical.leisions+History.of.HPV.infection+Participation.in.routine.cervical.screening+HPV.vaccination.status	9	0.728829240434038	0.725193514219924	0.732464966648151	0.1168	0.0379	0.1957	0.00371	0.0472	-0.1737	0.268	0.67545	0.0074	-0.0075	0.0223	0.32786
HPV~Number.of.previous.pregnancies+Smoking.status+History.of.HPV.infection+Knowledge.about.HPV.prevention+Hygiene.practices.during.sexual.activity+Participation.in.routine.cervical.screening+HPV.vaccination.status	7	0.728823529411765	0.725160317280565	0.732486741542964	0.0198	-0.0757	0.1152	0.68482	0.2396	0.0193	0.4599	0.03299	-0.0112	-0.033	0.0106	0.31438
HPV~Main.contraceptive.measures+Marital.status+History.of.cervical.leisions+History.of.HPV.infection+Knowledge.about.HPV.prevention+Participation.in.routine.cervical.screening+HPV.vaccination.status	7	0.728812107367219	0.725144652887439	0.732479561846998	0.0776	-0.0068	0.162	0.07153	0.0938	-0.1271	0.3146	0.40523	0.0002	-0.0163	0.0167	0.97784
HPV~Number.of.sexual.partners+Main.contraceptive.measures+History.of.cervical.leisions+History.of.HPV.infection+Knowledge.about.HPV.prevention+Hygiene.practices.during.sexual.activity+Participation.in.routine.cervical.screening+HPV.vaccination.status	8	0.728812107367219	0.72519973911397	0.732424475620468	0.0481	-0.0279	0.1242	0.21464	0.1427	-0.0769	0.3622	0.20274	-0.0029	-0.021	0.0152	0.75467
HPV~Menstruation.status+Marital.status+Smoking.status+History.of.cervical.leisions+History.of.HPV.infection+Hygiene.practices.during.sexual.activity+Participation.in.routine.cervical.screening+HPV.vaccination.status	8	0.728812107367219	0.725182636196714	0.732441578537723	0.0834	-0.0071	0.174	0.07087	0.1649	-0.056	0.3858	0.14337	-0.0047	-0.0255	0.016	0.65514
HPV~Main.contraceptive.measures+Marital.status+History.of.cervical.leisions+History.of.HPV.infection+Knowledge.about.HPV.prevention+HPV.vaccination.status	6	0.728777841233581	0.725224323113786	0.732331359353375	0.0668	-0.0149	0.1486	0.10919	0.151	-0.0678	0.3698	0.17614	-0.0078	-0.0236	0.008	0.33235
HPV~Number.of.sexual.partners+Number.of.previous.pregnancies+Marital.status+Smoking.status+History.of.cervical.leisions+History.of.HPV.infection+Knowledge.about.HPV.prevention+Hygiene.practices.during.sexual.activity	8	0.728703597944032	0.724887857139821	0.732519338748243	0.0472	-0.0131	0.1074	0.12489	0.1142	-0.1067	0.3351	0.31079	0.0016	-0.0145	0.0176	0.84862
HPV~Number.of.previous.pregnancies+Number.of.deliveries+Menstruation.status+Main.contraceptive.measures+Marital.status+Smoking.status+History.of.cervical.leisions+History.of.HPV.infection+Hygiene.practices.during.sexual.activity	9	0.728703597944032	0.725195837757183	0.732211358130881	0.0393	-0.0638	0.1424	0.45521	-0.1238	-0.3426	0.095	0.26733	-0.0124	-0.0359	0.011	0.2984
HPV~Number.of.sexual.partners+Menstruation.status+Marital.status+Smoking.status+History.of.cervical.leisions+History.of.HPV.infection	6	0.728697886921759	0.725256261134361	0.732139512709157	0.0688	-0.0131	0.1506	0.09964	-0.1555	-0.3765	0.0655	0.16799	-0.0068	-0.0223	0.0088	0.39396
HPV~Number.of.sexual.partners+Number.of.previous.pregnancies+Number.of.deliveries+Menstruation.status+Main.contraceptive.measures+Marital.status+Smoking.status+History.of.HPV.infection+Knowledge.about.HPV.prevention	9	0.728697886921759	0.724970931985346	0.732424841858172	0.1089	0.0401	0.1777	0.00193	0.2215	0.0007	0.4423	0.04931	0.0071	-0.0079	0.022	0.35484
HPV~Number.of.sexual.partners+Number.of.deliveries+Menstruation.status+Main.contraceptive.measures+Smoking.status+History.of.cervical.leisions+History.of.HPV.infection+Hygiene.practices.during.sexual.activity+Participation.in.routine.cervical.screening+HPV.vaccination.status	10	0.728669331810394	0.725291987491229	0.732046676129559	0.0393	-0.0469	0.1255	0.37141	0.0787	-0.1413	0.2987	0.48329	-0.0098	-0.0326	0.0131	0.40285
HPV~Number.of.previous.pregnancies+Number.of.deliveries+Menstruation.status+Marital.status+Smoking.status+History.of.cervical.leisions+History.of.HPV.infection+Participation.in.routine.cervical.screening+HPV.vaccination.status	9	0.728629354654483	0.725066458546391	0.732192250762575	0.0923	-0.0006	0.1852	0.05155	0.062	-0.1591	0.2832	0.5825	-0.0011	-0.0231	0.0209	0.92194
HPV~Number.of.previous.pregnancies+Menstruation.status+Main.contraceptive.measures+Marital.status+Smoking.status+History.of.cervical.leisions+History.of.HPV.infection+HPV.vaccination.status	8	0.728612221587664	0.725058405626349	0.73216603754898	0.0668	-0.0272	0.1608	0.16365	-0.0098	-0.231	0.2114	0.93063	-0.0039	-0.0256	0.0177	0.72083
HPV~Number.of.sexual.partners+Menstruation.status+Marital.status+History.of.HPV.infection+Knowledge.about.HPV.prevention+Hygiene.practices.during.sexual.activity+HPV.vaccination.status	7	0.728600799543118	0.724911351030664	0.732290248055573	0.0873	0.025	0.1496	0.00599	0.2079	-0.013	0.4287	0.06505	0.0104	0.001	0.0199	0.03026
HPV~Number.of.previous.pregnancies+Menstruation.status+Main.contraceptive.measures+Smoking.status+History.of.cervical.leisions+History.of.HPV.infection+Knowledge.about.HPV.prevention+HPV.vaccination.status	8	0.728600799543118	0.7249979255577	0.732203673528536	0.0374	-0.0606	0.1353	0.45464	0.0878	-0.1268	0.3025	0.42252	-0.0101	-0.0368	0.0166	0.4573
HPV~Number.of.sexual.partners+Number.of.previous.pregnancies+Menstruation.status+Marital.status+History.of.cervical.leisions+History.of.HPV.infection+Hygiene.practices.during.sexual.activity+Participation.in.routine.cervical.screening	8	0.728589377498572	0.724895431531427	0.732283323465717	0.0981	0.0323	0.1639	0.00347	-0.0487	-0.2698	0.1725	0.66631	-0.0017	-0.017	0.0136	0.82787
HPV~Number.of.sexual.partners+Menstruation.status+Main.contraceptive.measures+Marital.status+History.of.HPV.infection+Knowledge.about.HPV.prevention+HPV.vaccination.status	7	0.728583666476299	0.724917366987461	0.732249965965137	0.0883	0.026	0.1505	0.00544	0.2646	0.0442	0.4851	0.01864	0.0089	0.0009	0.017	0.03014
HPV~Number.of.previous.pregnancies+Marital.status+History.of.HPV.infection+Knowledge.about.HPV.prevention+Hygiene.practices.during.sexual.activity+Participation.in.routine.cervical.screening+HPV.vaccination.status	7	0.728583666476299	0.724852687338304	0.732314645614295	0.0639	-0.0243	0.1521	0.1554	0.3806	0.1638	0.5974	0.00058	-0.0014	-0.0179	0.015	0.86477
HPV~Number.of.previous.pregnancies+Number.of.deliveries+Menstruation.status+Marital.status+Smoking.status+History.of.cervical.leisions+History.of.HPV.infection+HPV.vaccination.status	8	0.728543689320388	0.725057605479507	0.732029773161269	0.0776	-0.0187	0.174	0.11434	0.0122	-0.2086	0.233	0.91361	-0.0049	-0.0269	0.0171	0.66384
HPV~Number.of.deliveries+Menstruation.status+Main.contraceptive.measures+Marital.status+Smoking.status+History.of.cervical.leisions+History.of.HPV.infection+Hygiene.practices.during.sexual.activity+Participation.in.routine.cervical.screening+HPV.vaccination.status	10	0.728543689320388	0.724985889531809	0.732101489108968	0.106	0.0229	0.1891	0.01241	0.1009	-0.1202	0.3219	0.37122	-0.0013	-0.0229	0.0202	0.90393
HPV~Number.of.sexual.partners+Marital.status+History.of.cervical.leisions+History.of.HPV.infection+Knowledge.about.HPV.prevention+Hygiene.practices.during.sexual.activity+Participation.in.routine.cervical.screening	7	0.728526556253569	0.724865076741794	0.732188035765345	0.0206	-0.0122	0.0535	0.21846	0.0964	-0.116	0.3088	0.37369	-0.0009	-0.0133	0.0114	0.88202
HPV~Number.of.previous.pregnancies+Menstruation.status+Smoking.status+History.of.HPV.infection+Knowledge.about.HPV.prevention+Hygiene.practices.during.sexual.activity+HPV.vaccination.status	7	0.728526556253569	0.724930959133875	0.732122153373264	0.0059	-0.0896	0.1015	0.90305	0.2792	0.0605	0.4978	0.01234	-0.0128	-0.0376	0.0121	0.31518
HPV~Number.of.sexual.partners+Number.of.deliveries+Menstruation.status+Main.contraceptive.measures+History.of.cervical.leisions+History.of.HPV.infection+Knowledge.about.HPV.prevention+Hygiene.practices.during.sexual.activity+Participation.in.routine.cervical.screening	9	0.728526556253569	0.724835853071215	0.732217259435924	0.0079	-0.069	0.0848	0.84081	0.1732	-0.0477	0.3941	0.12444	-0.0084	-0.0292	0.0123	0.42486
HPV~Number.of.sexual.partners+Number.of.deliveries+Menstruation.status+History.of.cervical.leisions+History.of.HPV.infection+Knowledge.about.HPV.prevention+Hygiene.practices.during.sexual.activity+Participation.in.routine.cervical.screening	8	0.728480868075385	0.724801402317457	0.732160333833314	0.0314	-0.0452	0.108	0.42145	0.0916	-0.1294	0.3126	0.41662	-0.0098	-0.0304	0.0108	0.35143
HPV~Number.of.sexual.partners+Main.contraceptive.measures+Marital.status+Smoking.status+History.of.cervical.leisions+History.of.HPV.infection+Hygiene.practices.during.sexual.activity+HPV.vaccination.status	8	0.728480868075385	0.724989823527613	0.731971912623158	0.0707	-0.0111	0.1525	0.09009	-0.0443	-0.2653	0.1767	0.6943	0.0015	-0.0119	0.0149	0.82891
HPV~Number.of.deliveries+Smoking.status+History.of.HPV.infection+Knowledge.about.HPV.prevention+Hygiene.practices.during.sexual.activity+Participation.in.routine.cervical.screening+HPV.vaccination.status	7	0.72846944603084	0.724878716384678	0.732060175677001	0.0708	-0.0257	0.1673	0.15036	0.2177	0.0011	0.4344	0.04889	-0.0124	-0.0343	0.0096	0.26918
HPV~Number.of.deliveries+Menstruation.status+Marital.status+History.of.HPV.infection+Knowledge.about.HPV.prevention+Hygiene.practices.during.sexual.activity+HPV.vaccination.status	7	0.728435179897202	0.724808599347729	0.732061760446674	0.0581	-0.0239	0.14	0.16479	0.2152	-0.0053	0.4357	0.05581	-0.0057	-0.0234	0.012	0.52815
HPV~Number.of.sexual.partners+Number.of.previous.pregnancies+Number.of.deliveries+Menstruation.status+Marital.status+Smoking.status+History.of.cervical.leisions+History.of.HPV.infection	8	0.728423757852656	0.724895975031032	0.731951540674279	0.0952	0.0217	0.1687	0.01108	0.0564	-0.1647	0.2776	0.61703	-0.0009	-0.0184	0.0166	0.91845
HPV~Number.of.sexual.partners+Number.of.previous.pregnancies+Number.of.deliveries+Menstruation.status+Marital.status+Smoking.status+History.of.HPV.infection+HPV.vaccination.status	8	0.728423757852656	0.724843854442231	0.732003661263081	0.0942	0.0284	0.16	0.005	0.0445	-0.1766	0.2657	0.69299	0.0069	-0.0076	0.0214	0.35114
HPV~Number.of.previous.pregnancies+Marital.status+Smoking.status+History.of.HPV.infection+Knowledge.about.HPV.prevention+Participation.in.routine.cervical.screening+HPV.vaccination.status	7	0.728418046830383	0.724615647308517	0.732220446352249	0.062	-0.0262	0.1502	0.16853	0.318	0.0994	0.5365	0.00435	0.0015	-0.0154	0.0185	0.85959
HPV~Number.of.sexual.partners+Menstruation.status+Marital.status+Smoking.status+History.of.HPV.infection+Hygiene.practices.during.sexual.activity+Participation.in.routine.cervical.screening	7	0.72841233580811	0.724680263323875	0.732144408292344	0.0383	-0.0072	0.0839	0.09906	-0.0275	-0.2486	0.1935	0.80718	-0.0043	-0.0193	0.0108	0.5775
HPV~Number.of.sexual.partners+Number.of.previous.pregnancies+Number.of.deliveries+Main.contraceptive.measures+Marital.status+History.of.cervical.leisions+History.of.HPV.infection+Knowledge.about.HPV.prevention+HPV.vaccination.status	9	0.728372358652199	0.724573639294597	0.7321710780098	0.1031	0.0341	0.172	0.00338	0.067	-0.153	0.2871	0.55034	0.0116	0.0013	0.0219	0.02786
HPV~Number.of.sexual.partners+Menstruation.status+Marital.status+Smoking.status+History.of.HPV.infection+Knowledge.about.HPV.prevention	6	0.72835522558538	0.724744753639061	0.731965697531698	0.1168	0.0451	0.1885	0.00141	0.1971	-0.0228	0.4171	0.07898	-0.0013	-0.0142	0.0116	0.84704
HPV~Number.of.deliveries+Menstruation.status+Smoking.status+History.of.cervical.leisions+History.of.HPV.infection+Knowledge.about.HPV.prevention+Hygiene.practices.during.sexual.activity+Participation.in.routine.cervical.screening	8	0.72835522558538	0.724677157494001	0.732033293676758	-0.0234	-0.1134	0.0665	0.60992	0.0467	-0.1744	0.2679	0.67887	-0.0164	-0.0427	0.01	0.22285
HPV~Number.of.sexual.partners+Number.of.previous.pregnancies+Marital.status+Smoking.status+History.of.cervical.leisions+History.of.HPV.infection+Participation.in.routine.cervical.screening+HPV.vaccination.status	8	0.728338092518561	0.724736999001579	0.731939186035543	0.1403	0.0634	0.2172	0.00035	-0.0588	-0.2797	0.162	0.60161	0.0042	-0.0093	0.0177	0.54049
HPV~Number.of.previous.pregnancies+Number.of.deliveries+Menstruation.status+Marital.status+Smoking.status+History.of.HPV.infection+Knowledge.about.HPV.prevention+Participation.in.routine.cervical.screening	8	0.728315248429469	0.724544208392048	0.732086288466889	0.0619	-0.0236	0.1473	0.15599	0.2302	0.0102	0.4501	0.04024	-0.0028	-0.0244	0.0188	0.80068
HPV~Number.of.sexual.partners+Number.of.deliveries+Menstruation.status+Smoking.status+History.of.HPV.infection+Knowledge.about.HPV.prevention+Hygiene.practices.during.sexual.activity+HPV.vaccination.status	8	0.728269560251285	0.724706708316603	0.731832412185967	0.0579	-0.0247	0.1404	0.16943	0.2683	0.0477	0.4889	0.01714	-0.0033	-0.0241	0.0174	0.75194
HPV~Number.of.sexual.partners+Main.contraceptive.measures+Marital.status+History.of.HPV.infection+Knowledge.about.HPV.prevention+Participation.in.routine.cervical.screening+HPV.vaccination.status	7	0.728263849229012	0.724621651623121	0.731906046834903	0.0834	0.021	0.1458	0.00876	0.1921	-0.0287	0.4129	0.08816	0.0093	0.0014	0.0172	0.02164
HPV~Number.of.sexual.partners+Number.of.previous.pregnancies+Menstruation.status+History.of.cervical.leisions+History.of.HPV.infection+Knowledge.about.HPV.prevention+Hygiene.practices.during.sexual.activity+HPV.vaccination.status	8	0.728263849229012	0.724554283271819	0.731973415186205	0.0422	-0.0375	0.1219	0.29948	0.0211	-0.1966	0.2389	0.84917	-0.0001	-0.0211	0.0208	0.99076
HPV~Number.of.sexual.partners+Number.of.previous.pregnancies+Number.of.deliveries+Marital.status+Smoking.status+History.of.HPV.infection+Knowledge.about.HPV.prevention+HPV.vaccination.status	8	0.728258138206739	0.724457317703686	0.732058958709792	0.0462	-0.0043	0.0967	0.07285	0.1559	-0.0648	0.3767	0.16628	0.0092	-0.0015	0.0199	0.09079
HPV~Number.of.previous.pregnancies+Menstruation.status+History.of.HPV.infection+Knowledge.about.HPV.prevention+Hygiene.practices.during.sexual.activity+Participation.in.routine.cervical.screening+HPV.vaccination.status	7	0.728246716162193	0.724538426967192	0.731955005357194	0.0275	-0.062	0.1171	0.54688	0.1154	-0.1051	0.3358	0.30512	-0.0097	-0.032	0.0127	0.39648
HPV~Number.of.sexual.partners+Number.of.deliveries+Menstruation.status+Main.contraceptive.measures+History.of.cervical.leisions+History.of.HPV.infection+Knowledge.about.HPV.prevention+Hygiene.practices.during.sexual.activity+HPV.vaccination.status	9	0.728195316961736	0.724618819723175	0.731771814200297	0.0412	-0.0385	0.1209	0.31059	0.1553	-0.0617	0.3724	0.16069	-0.0029	-0.0235	0.0177	0.78168
HPV~Number.of.previous.pregnancies+Number.of.deliveries+Menstruation.status+Main.contraceptive.measures+Smoking.status+History.of.cervical.leisions+History.of.HPV.infection+Hygiene.practices.during.sexual.activity+HPV.vaccination.status	9	0.728195316961736	0.724830373893612	0.73156026002986	0.0256	-0.0752	0.1264	0.61886	0.0066	-0.2138	0.2271	0.95303	-0.022	-0.0485	0.0045	0.10393
HPV~Number.of.sexual.partners+Number.of.previous.pregnancies+Menstruation.status+Main.contraceptive.measures+Smoking.status+History.of.cervical.leisions+History.of.HPV.infection+Knowledge.about.HPV.prevention+Participation.in.routine.cervical.screening	9	0.728189605939463	0.724532440282458	0.731846771596469	0.0432	-0.0489	0.1353	0.35811	0.031	-0.1902	0.2521	0.78384	-0.004	-0.0279	0.0199	0.74308
HPV~Marital.status+Smoking.status+History.of.HPV.infection+Knowledge.about.HPV.prevention+Hygiene.practices.during.sexual.activity+HPV.vaccination.status	6	0.72818389491719	0.724705283563665	0.731662506270715	0.0875	0.0042	0.1709	0.03944	0.302	0.0823	0.5217	0.00706	-0.0053	-0.0227	0.0121	0.54787
HPV~Number.of.deliveries+Menstruation.status+Marital.status+Smoking.status+History.of.HPV.infection+Knowledge.about.HPV.prevention+Hygiene.practices.during.sexual.activity	7	0.728149628783552	0.724519034079751	0.731780223487354	0.0383	-0.0537	0.1304	0.41459	0.2413	0.0208	0.4619	0.03197	-0.0114	-0.0326	0.0098	0.29144
HPV~Number.of.previous.pregnancies+Main.contraceptive.measures+History.of.cervical.leisions+History.of.HPV.infection+Knowledge.about.HPV.prevention+Hygiene.practices.during.sexual.activity+Participation.in.routine.cervical.screening+HPV.vaccination.status	8	0.728109651627641	0.724440186125762	0.73177911712952	0.0266	-0.063	0.1161	0.56102	0.1775	-0.0429	0.3979	0.11449	-0.0101	-0.0317	0.0115	0.35808
HPV~Number.of.sexual.partners+Number.of.previous.pregnancies+Main.contraceptive.measures+Marital.status+Smoking.status+History.of.cervical.leisions+History.of.HPV.infection+Knowledge.about.HPV.prevention+Participation.in.routine.cervical.screening	9	0.728103940605368	0.724293569055813	0.731914312154924	0.0589	0.0039	0.114	0.03584	0.2463	0.0259	0.4667	0.02852	0.0079	-0.007	0.0228	0.29909
HPV~Number.of.sexual.partners+Menstruation.status+Main.contraceptive.measures+Marital.status+Smoking.status+History.of.HPV.infection+HPV.vaccination.status	7	0.728098229583095	0.724510037681426	0.731686421484765	0.1178	0.0324	0.2031	0.00687	0.1009	-0.1202	0.3219	0.37122	0.0014	-0.0109	0.0137	0.82002
HPV~Number.of.sexual.partners+Number.of.previous.pregnancies+Menstruation.status+Main.contraceptive.measures+Marital.status+Smoking.status+History.of.HPV.infection+Knowledge.about.HPV.prevention	8	0.728041119360366	0.724277365675008	0.731804873045723	0.1099	0.0411	0.1787	0.00175	0.2161	-0.0045	0.4367	0.05488	0.0068	-0.0078	0.0215	0.359
HPV~Number.of.sexual.partners+Number.of.previous.pregnancies+Marital.status+Smoking.status+History.of.HPV.infection+Knowledge.about.HPV.prevention+HPV.vaccination.status	7	0.72802969731582	0.724220940280498	0.731838454351141	0.0462	-0.0043	0.0967	0.07285	0.1559	-0.0648	0.3767	0.16628	0.0084	-0.0018	0.0186	0.10819
HPV~Main.contraceptive.measures+Marital.status+Smoking.status+History.of.HPV.infection+Knowledge.about.HPV.prevention+Participation.in.routine.cervical.screening+HPV.vaccination.status	7	0.72802969731582	0.724360563874753	0.731698830756886	0.0736	-0.0013	0.1486	0.05423	0.1628	-0.058	0.3835	0.14838	0.0022	-0.0135	0.0179	0.78328
HPV~Number.of.sexual.partners+Number.of.previous.pregnancies+Number.of.deliveries+Main.contraceptive.measures+Smoking.status+History.of.cervical.leisions+History.of.HPV.infection+Knowledge.about.HPV.prevention+Hygiene.practices.during.sexual.activity+Participation.in.routine.cervical.screening	10	0.728023986293547	0.72430527247995	0.731742700107143	0.0256	-0.0511	0.1023	0.5131	0.1334	-0.0871	0.3539	0.23573	-0.0072	-0.0289	0.0144	0.51324
HPV~Number.of.sexual.partners+Marital.status+Smoking.status+History.of.HPV.infection+Knowledge.about.HPV.prevention+Hygiene.practices.during.sexual.activity+Participation.in.routine.cervical.screening	7	0.728012564249001	0.724337213390556	0.731687915107445	0.0403	-0.0053	0.0858	0.0831	0.0995	-0.1188	0.3177	0.37161	0.0007	-0.0129	0.0142	0.92011
HPV~Main.contraceptive.measures+Marital.status+History.of.HPV.infection+Knowledge.about.HPV.prevention+Hygiene.practices.during.sexual.activity+Participation.in.routine.cervical.screening+HPV.vaccination.status	7	0.727989720159909	0.72437545778517	0.731603982534647	0.113	0.0313	0.1947	0.0067	0.1511	-0.0697	0.3719	0.17973	-0.001	-0.0178	0.0159	0.91101
HPV~Number.of.previous.pregnancies+Number.of.deliveries+Menstruation.status+Main.contraceptive.measures+Marital.status+Smoking.status+History.of.HPV.infection+Hygiene.practices.during.sexual.activity+Participation.in.routine.cervical.screening+HPV.vaccination.status	10	0.727989720159909	0.724331442059451	0.731647998260366	0.0844	-0.0061	0.175	0.06771	0.0724	-0.1484	0.2933	0.52041	-0.0016	-0.0227	0.0195	0.88215
HPV~Number.of.deliveries+Marital.status+History.of.HPV.infection+Knowledge.about.HPV.prevention+Hygiene.practices.during.sexual.activity+Participation.in.routine.cervical.screening+HPV.vaccination.status	7	0.727984009137636	0.724394754016842	0.731573264258429	0.1042	0.0185	0.1899	0.01722	0.3613	0.1411	0.5814	0.0013	-0.003	-0.0198	0.0137	0.7217
HPV~Number.of.sexual.partners+Number.of.previous.pregnancies+Number.of.deliveries+Main.contraceptive.measures+History.of.HPV.infection+Knowledge.about.HPV.prevention+Hygiene.practices.during.sexual.activity+Participation.in.routine.cervical.screening+HPV.vaccination.status	9	0.727921187892633	0.724199470994833	0.731642904790433	0.0688	-0.0131	0.1506	0.09964	0.3269	0.1133	0.5405	0.0027	-0.0012	-0.0184	0.016	0.89269
HPV~Number.of.deliveries+Marital.status+History.of.cervical.leisions+History.of.HPV.infection+Knowledge.about.HPV.prevention+Hygiene.practices.during.sexual.activity+HPV.vaccination.status	7	0.72791547687036	0.724389968666043	0.731440985074676	0.0138	-0.0594	0.087	0.7113	-0.083	-0.297	0.1309	0.44675	-0.0068	-0.0239	0.0102	0.43196
HPV~Number.of.sexual.partners+Main.contraceptive.measures+Marital.status+Smoking.status+History.of.HPV.infection+Knowledge.about.HPV.prevention+Hygiene.practices.during.sexual.activity+Participation.in.routine.cervical.screening	8	0.727909765848087	0.724173726896555	0.731645804799618	0.0374	-0.0082	0.0829	0.10821	0.1208	-0.0973	0.339	0.27758	0.0038	-0.0097	0.0172	0.58588
HPV~Number.of.sexual.partners+Number.of.previous.pregnancies+Menstruation.status+Main.contraceptive.measures+Smoking.status+History.of.cervical.leisions+History.of.HPV.infection+Hygiene.practices.during.sexual.activity+HPV.vaccination.status	9	0.727904054825814	0.724432857387997	0.731375252263631	0.057	-0.0286	0.1425	0.19164	-0.037	-0.2582	0.1842	0.74294	-0.0107	-0.0335	0.012	0.3549
HPV~Menstruation.status+Main.contraceptive.measures+Marital.status+History.of.HPV.infection+Knowledge.about.HPV.prevention+Hygiene.practices.during.sexual.activity+HPV.vaccination.status	7	0.727881210736722	0.724236323924484	0.731526097548959	0.0383	-0.0413	0.118	0.34559	0.0814	-0.1397	0.3025	0.47034	-0.0048	-0.0225	0.0129	0.59677
HPV~Number.of.sexual.partners+Number.of.previous.pregnancies+Marital.status+History.of.cervical.leisions+History.of.HPV.infection+Knowledge.about.HPV.prevention+Hygiene.practices.during.sexual.activity+HPV.vaccination.status	8	0.72785836664763	0.724012206930842	0.731704526364418	0.0815	0.019	0.144	0.0106	0.2115	-0.0092	0.4323	0.06036	0.0094	-0.0003	0.0191	0.05787
HPV~Menstruation.status+Main.contraceptive.measures+History.of.cervical.leisions+History.of.HPV.infection+Knowledge.about.HPV.prevention+Hygiene.practices.during.sexual.activity+Participation.in.routine.cervical.screening+HPV.vaccination.status	8	0.727846944603084	0.724182229509698	0.731511659696469	0.0128	-0.0739	0.0996	0.77154	0.0836	-0.1375	0.3047	0.45865	-0.0085	-0.0322	0.0152	0.48171
HPV~Number.of.sexual.partners+Number.of.previous.pregnancies+Number.of.deliveries+Main.contraceptive.measures+Marital.status+Smoking.status+History.of.cervical.leisions+History.of.HPV.infection+Knowledge.about.HPV.prevention+Participation.in.routine.cervical.screening	10	0.727835522558538	0.724016713085012	0.731654332032064	0.0609	-0.003	0.1248	0.06194	0.2469	0.0263	0.4676	0.02829	0.0086	-0.0069	0.0242	0.27512
HPV~Number.of.previous.pregnancies+Number.of.deliveries+Menstruation.status+History.of.HPV.infection+Knowledge.about.HPV.prevention+Hygiene.practices.during.sexual.activity+Participation.in.routine.cervical.screening+HPV.vaccination.status	8	0.727829811536265	0.724132130571981	0.731527492500549	0.0275	-0.062	0.1171	0.54688	0.1585	-0.0609	0.378	0.15681	-0.0098	-0.0321	0.0126	0.39182
HPV~Number.of.sexual.partners+Number.of.previous.pregnancies+Menstruation.status+Smoking.status+History.of.HPV.infection+Knowledge.about.HPV.prevention+Hygiene.practices.during.sexual.activity+Participation.in.routine.cervical.screening	8	0.727824100513992	0.724117292796351	0.731530908231633	0.0059	-0.071	0.0829	0.87976	0.1552	-0.0657	0.3762	0.1685	-0.0065	-0.0278	0.0149	0.55241
HPV~Number.of.sexual.partners+Number.of.previous.pregnancies+Main.contraceptive.measures+Marital.status+History.of.HPV.infection+Knowledge.about.HPV.prevention+Participation.in.routine.cervical.screening+HPV.vaccination.status	8	0.727824100513992	0.724041771790764	0.73160642923722	0.0992	0.0302	0.1682	0.00486	0.3836	0.1642	0.6029	0.00061	0.0132	0.0043	0.0221	0.00352
HPV~Number.of.sexual.partners+Number.of.previous.pregnancies+Marital.status+History.of.HPV.infection+Knowledge.about.HPV.prevention+Participation.in.routine.cervical.screening+HPV.vaccination.status	7	0.727812678469446	0.724031222011382	0.73159413492751	0.0472	-0.0034	0.0978	0.06762	0.269	0.0492	0.4888	0.01646	0.0084	0.0009	0.0159	0.02787
HPV~Number.of.sexual.partners+Main.contraceptive.measures+Marital.status+Smoking.status+History.of.cervical.leisions+History.of.HPV.infection+Knowledge.about.HPV.prevention	7	0.727812678469446	0.724117668428338	0.731507688510554	0.0589	0.0041	0.1138	0.03518	0.0997	-0.1193	0.3187	0.37222	-0.001	-0.0146	0.0125	0.88044
HPV~Number.of.previous.pregnancies+Main.contraceptive.measures+Marital.status+Smoking.status+History.of.cervical.leisions+History.of.HPV.infection+Knowledge.about.HPV.prevention+Hygiene.practices.during.sexual.activity	8	0.7278012564249	0.723994565226552	0.731607947623248	0.0335	-0.0394	0.1063	0.36806	0.1569	-0.0638	0.3777	0.16349	-0.0073	-0.0289	0.0143	0.50758
HPV~Number.of.sexual.partners+Smoking.status+History.of.HPV.infection+Knowledge.about.HPV.prevention+Hygiene.practices.during.sexual.activity+Participation.in.routine.cervical.screening+HPV.vaccination.status	7	0.727772701313535	0.724219773271984	0.731325629355087	0.0708	-0.02	0.1616	0.12631	0.303	0.0826	0.5235	0.00706	-0.0046	-0.0226	0.0135	0.61885
[truncated: 7,155 more rows]
